# Supplementary material for: Transcriptomic profiling of Trypanosoma congolense mouthpart parasites from naturally infected flies
Source: Parasit Vectors. 2022 May 2;15:152. doi: 10.1186/s13071-022-05258-y (PMC9063227; doi:10.1186/s13071-022-05258-y)
Supplement: Supplementary file 1 — Additional file 1. [file 13071_2022_5258_MOESM1_ESM.xlsx]

## Sheet: SupplementaryTable1
ID	logFC	AveExpr	t	P.Value	adj.P.Val
Tcon_000517000.1	12.1894	5.62054	12.0818	4.5545e-07	0.00127429
Tcon_000045800.1	11.7632	5.31891	11.8326	5.38561e-07	0.00127429
Tcon_000427300.1	10.8716	4.5337	11.579	6.35314e-07	0.00127429
Tcon_000350700.1	12.0018	5.48058	11.518	6.78747e-07	0.00127429
Tcon_000971100.1	12.7316	6.07881	10.499	1.49302e-06	0.00127429
Tcon_000810700.1	12.1198	5.67218	10.4675	1.51271e-06	0.00127429
Tcon_000860000.1	10.2305	3.99791	10.3141	1.64824e-06	0.00127429
Tcon_000376300.1	11.0979	4.70463	10.1637	1.89304e-06	0.00127429
Tcon_000120700.1	10.609	4.30941	10.1206	1.94202e-06	0.00127429
Tcon_000945100.1	10.1683	3.95915	10.0636	2.01757e-06	0.00127429
Tcon_000594000.1	10.1838	4.0165	9.89741	2.31531e-06	0.00127429
Tcon_000746200.1	11.9757	5.43106	9.91889	2.35549e-06	0.00127429
Tcon_000742500.1	10.8	4.52068	9.86247	2.41256e-06	0.00127429
Tcon_000743600.1	11.2787	4.93854	9.83304	2.49604e-06	0.00127429
Tcon_000415900.1	10.1746	4.05139	9.78047	2.55285e-06	0.00127429
Tcon_001026600.1	9.4173	5.63433	9.62682	2.86555e-06	0.00127429
Tcon_000221100.1	9.45424	3.36361	9.62294	2.87704e-06	0.00127429
Tcon_000086500.1	-6.6276	2.99081	-9.55738	2.90531e-06	0.00127429
Tcon_000427000.1	-4.16315	9.26019	-9.47262	3.06592e-06	0.00127429
Tcon_000599400:snoRNA	10.7415	4.59226	9.42417	3.49977e-06	0.00134925
Tcon_000747500.1	10.9589	4.59539	9.31943	3.85105e-06	0.00134925
Tcon_000876400.1	10.6514	4.41353	9.23413	4.12592e-06	0.00134925
Tcon_000199900.1	-5.79349	4.75132	-9.09778	4.30054e-06	0.00134925
Tcon_000859900.1	9.57629	3.40701	9.14797	4.36061e-06	0.00134925
Tcon_000411300.1	10.3566	4.15207	9.15564	4.39736e-06	0.00134925
Tcon_000889600.1	9.03091	3.04486	9.07494	4.60636e-06	0.00134925
Tcon_000709400:rRNA	-4.66277	8.16291	-8.93852	4.92151e-06	0.00134925
Tcon_001025600.1	8.85453	2.86807	8.94764	5.14884e-06	0.00134925
Tcon_000852000.1	10.2655	4.11889	8.75616	6.30278e-06	0.00134925
Tcon_000599700:snoRNA	10.2438	4.19454	8.74628	6.35778e-06	0.00134925
Tcon_000653000.1	11.3343	4.81012	8.7519	6.4643e-06	0.00134925
Tcon_000920800.1	9.52444	3.51986	8.71145	6.47372e-06	0.00134925
Tcon_000733700.1	9.89343	3.71142	8.70082	6.58514e-06	0.00134925
Tcon_000603800.1	11.7272	5.15432	8.72858	6.65734e-06	0.00134925
Tcon_001030300.1	8.81087	2.83597	8.6635	6.6771e-06	0.00134925
Tcon_000599100:snoRNA	9.52509	3.54219	8.66909	6.73332e-06	0.00134925
Tcon_000657200.1	9.95854	3.65706	8.66615	6.80929e-06	0.00134925
Tcon_000482600.1	10.913	4.41351	8.6814	6.84247e-06	0.00134925
Tcon_000234800.1	-5.21105	4.20068	-8.57724	6.88351e-06	0.00134925
Tcon_000600300:snoRNA	9.58877	3.60685	8.62538	7.02189e-06	0.00134925
Tcon_000315800.1	9.33062	3.31261	8.57284	7.33891e-06	0.00134925
Tcon_000383700.1	-5.80093	4.77226	-8.5011	7.43101e-06	0.00134925
Tcon_000598800:snoRNA	9.46002	3.48673	8.56206	7.43214e-06	0.00134925
Tcon_000418400.1	10.2469	4.01058	8.5581	7.57647e-06	0.00134925
Tcon_001013800.1	10.0125	3.96513	8.53754	7.6885e-06	0.00134925
Tcon_000990400.1	9.07491	3.09759	8.4396	8.28186e-06	0.00139958
Tcon_000586200.1	9.24589	3.17918	8.43332	8.35875e-06	0.00139958
Tcon_000760500.1	10.8318	4.65961	8.44794	8.50699e-06	0.00139958
Tcon_000998700.1	10.1817	4.13986	8.39999	8.78883e-06	0.00141644
Tcon_000503200.1	10.4841	4.26942	8.29629	9.76695e-06	0.00154259
Tcon_000364500.1	8.96972	2.98532	8.23339	1.00734e-05	0.00155492
Tcon_000823200.1	10.1675	4.05321	8.2197	1.04513e-05	0.00155492
Tcon_000271300.1	9.1838	3.1997	8.18849	1.05656e-05	0.00155492
Tcon_000911900.1	-5.96291	3.39313	-8.12935	1.06326e-05	0.00155492
Tcon_000158500.1	9.00407	3.00894	8.10233	1.1454e-05	0.00158722
Tcon_000478600.1	8.73596	2.75985	8.07409	1.17165e-05	0.00158722
Tcon_000566300.1	9.21586	3.08301	8.06911	1.18828e-05	0.00158722
Tcon_000189900.1	8.31431	4.76749	8.0439	1.19763e-05	0.00158722
Tcon_000872400.1	11.0381	4.54504	8.07976	1.21972e-05	0.00158722
Tcon_000982600.1	10.0968	4.04807	8.05574	1.22531e-05	0.00158722
Tcon_000344700.1	9.24578	3.1892	8.01003	1.26042e-05	0.00158722
Tcon_000904400.1	9.39865	3.41924	8.00412	1.27163e-05	0.00158722
Tcon_000294200.1	-5.43725	1.82118	-7.90838	1.31563e-05	0.00158722
Tcon_000706300.1	8.70436	2.80935	7.94037	1.33675e-05	0.00158722
Tcon_000585000.1	8.81015	2.86178	7.93684	1.34416e-05	0.00158722
Tcon_000681100.1	-7.01531	2.89898	-7.90537	1.34472e-05	0.00158722
Tcon_000220400.1	9.80235	3.83629	7.95453	1.34663e-05	0.00158722
Tcon_000367600.1	8.80675	2.90488	7.88252	1.41911e-05	0.00161058
Tcon_001023600.1	8.98278	2.93389	7.87721	1.43152e-05	0.00161058
Tcon_000375300.1	9.249	3.29583	7.88121	1.4332e-05	0.00161058
Tcon_000939900.1	9.72414	3.70979	7.86723	1.46725e-05	0.00161058
Tcon_000439700.1	9.19392	3.08083	7.85596	1.46843e-05	0.00161058
Tcon_000400300.1	8.18859	5.53462	7.81959	1.49451e-05	0.00161673
Tcon_000698000.1	9.99312	5.5271	7.82632	1.53729e-05	0.00164053
Tcon_000877600.1	8.34075	5.68128	7.72747	1.64529e-05	0.0017115
Tcon_000532400.1	8.86058	2.94219	7.73495	1.64894e-05	0.0017115
Tcon_000582500.1	8.67773	2.75307	7.70226	1.69883e-05	0.0017115
Tcon_000018100.1	8.48717	4.14391	7.6927	1.70932e-05	0.0017115
Tcon_000446800.1	9.52441	3.37927	7.71086	1.71215e-05	0.0017115
Tcon_000994000.1	8.24089	2.36712	7.6271	1.81987e-05	0.00178703
Tcon_000271500.1	10.3202	4.05337	7.65149	1.84911e-05	0.00178703
Tcon_000877000.1	7.85873	4.84789	7.60154	1.85559e-05	0.00178703
Tcon_000555000.1	7.73337	1.93509	7.58332	1.88666e-05	0.00179505
Tcon_000251500.1	-4.8236	4.55474	-7.50784	1.9686e-05	0.00185072
Tcon_000065700.1	8.62086	2.67381	7.51672	2.05451e-05	0.00186985
Tcon_000408300.1	9.59822	3.36437	7.52881	2.06837e-05	0.00186985
Tcon_000485100.1	7.88585	6.61514	7.49372	2.0759e-05	0.00186985
Tcon_000909300.1	8.55973	2.65398	7.49651	2.09574e-05	0.00186985
Tcon_000190100.1	9.33221	3.35052	7.50573	2.10734e-05	0.00186985
Tcon_000380400.1	-5.42017	2.73128	-7.41426	2.18008e-05	0.00189764
Tcon_000701500.1	9.05929	3.17879	7.46511	2.18672e-05	0.00189764
Tcon_000078600.1	8.54695	2.68087	7.44436	2.21259e-05	0.00189922
Tcon_000705000.1	9.1611	3.17184	7.42594	2.28296e-05	0.00193855
Tcon_000742400.1	6.62461	10.2923	7.35523	2.35227e-05	0.00197615
Tcon_000209800.1	7.58133	4.17696	7.35886	2.37866e-05	0.00197729
Tcon_000625400.1	9.26783	3.15131	7.36118	2.44941e-05	0.00198273
Tcon_000085600.1	8.62805	2.76681	7.34755	2.45384e-05	0.00198273
Tcon_000285300.1	8.87391	2.91088	7.34641	2.46859e-05	0.00198273
Tcon_000988800.1	8.43959	2.52536	7.32796	2.49626e-05	0.00198273
Tcon_000731100.1	10.3668	4.16313	7.35622	2.51837e-05	0.00198273
Tcon_000711300.1	-4.5767	5.52671	-7.26548	2.53585e-05	0.00198273
Tcon_000137900.1	-6.24488	2.42915	-7.2478	2.62289e-05	0.00203068
Tcon_000038000.1	8.94509	3.0537	7.26691	2.69004e-05	0.00206245
Tcon_000209400.1	-5.90238	3.72984	-7.20735	2.72755e-05	0.00206864
Tcon_000814200.1	9.76209	3.50966	7.26158	2.7505e-05	0.00206864
Tcon_000229900.1	10.7486	4.66219	7.25521	2.82662e-05	0.00210583
Tcon_000629700.1	-4.72363	4.10503	-7.11975	2.96678e-05	0.00218861
Tcon_000285400.1	8.56259	2.6482	7.15655	3.00566e-05	0.00218861
Tcon_000243700.1	7.85332	3.71236	7.13924	3.02194e-05	0.00218861
Tcon_000036700.1	3.42919	14.7983	7.0907	3.04859e-05	0.00218861
Tcon_000281200.1	8.19861	5.76476	7.12348	3.09347e-05	0.00220082
Tcon_000720000.1	-4.13098	6.21353	-7.06317	3.14564e-05	0.00221796
Tcon_000224200.1	8.93596	3.06091	7.10164	3.2133e-05	0.00221877
Tcon_000123600.1	8.35422	2.50345	7.08066	3.25018e-05	0.00221877
Tcon_000814000.1	7.0817	7.4149	7.0551	3.26745e-05	0.00221877
Tcon_000281600.1	10.2543	4.26576	7.11107	3.26789e-05	0.00221877
Tcon_000862600.1	7.99219	2.17737	7.05737	3.31105e-05	0.00221877
Tcon_000232500.1	7.96067	2.15664	7.05564	3.31537e-05	0.00221877
Tcon_000264800.1	7.30769	3.18918	7.02086	3.40435e-05	0.0022394
Tcon_000068900.1	10.1743	3.75973	7.06358	3.43553e-05	0.0022394
Tcon_000271400.1	8.85293	2.94741	7.0332	3.45636e-05	0.0022394
Tcon_000572100.1	9.0229	3.08976	7.03361	3.4666e-05	0.0022394
Tcon_000278900.1	8.36075	2.46205	7.01607	3.48799e-05	0.0022394
Tcon_000369700.1	10.2738	4.07687	7.04193	3.52509e-05	0.00224497
Tcon_000988000.1	8.62828	5.52443	6.99834	3.57495e-05	0.00225851
Tcon_000940300.1	7.98427	2.14444	6.96952	3.64481e-05	0.00228437
Tcon_000589800.1	8.87869	2.92212	6.97348	3.69228e-05	0.0022959
Tcon_000622300.1	7.89806	2.05673	6.93331	3.78716e-05	0.0023365
Tcon_000278700.1	8.2376	2.36692	6.9169	3.88107e-05	0.00237588
Tcon_000221900.1	7.45117	1.71124	6.88555	3.96092e-05	0.00238635
Tcon_000278400.1	8.81309	2.8	6.90186	3.99098e-05	0.00238635
Tcon_000998200.1	7.03295	9.49155	6.86835	4.00918e-05	0.00238635
Tcon_000988200.1	8.31267	6.52691	6.88667	4.01906e-05	0.00238635
Tcon_000199800.1	-4.87789	4.17986	-6.833	4.06594e-05	0.00239617
Tcon_000859200.1	7.04287	8.48147	6.8418	4.12998e-05	0.00241588
Tcon_000285500.1	-5.21859	2.33991	-6.80548	4.20341e-05	0.00242561
Tcon_000397600.1	10.714	4.60859	6.88978	4.20804e-05	0.00242561
Tcon_000815700.1	9.60458	3.63954	6.85305	4.28246e-05	0.00244045
Tcon_000946900.1	10.6182	4.03218	6.86946	4.2956e-05	0.00244045
Tcon_000751600.1	-5.29261	4.43633	-6.75715	4.43977e-05	0.00249206
Tcon_000224300.1	9.10359	3.17206	6.79858	4.50447e-05	0.00249206
Tcon_000810400.1	8.25193	2.35782	6.76794	4.58359e-05	0.00249206
Tcon_000536000.1	8.12779	6.17604	6.7651	4.58728e-05	0.00249206
Tcon_000415700.1	7.28078	3.941	6.74823	4.60406e-05	0.00249206
Tcon_000406300.1	8.23764	4.81675	6.75921	4.62748e-05	0.00249206
Tcon_000256400.1	8.79133	2.74825	6.76768	4.63402e-05	0.00249206
Tcon_000260000.1	8.11415	2.23122	6.75492	4.63889e-05	0.00249206
Tcon_000319600.1	7.87004	5.81397	6.71432	4.83392e-05	0.00257929
Tcon_000197100.1	7.64317	1.84265	6.69118	4.94153e-05	0.00261901
Tcon_000712000.1	4.63803	11.1897	6.62823	5.11069e-05	0.00269061
Tcon_000919300.1	7.21858	3.76694	6.64431	5.17289e-05	0.00270532
Tcon_000552600.1	-6.27259	3.1134	-6.61708	5.25897e-05	0.00272038
Tcon_000938900.1	-4.79243	5.34491	-6.602	5.27059e-05	0.00272038
Tcon_000465100.1	8.00917	2.15034	6.61033	5.4544e-05	0.00279697
Tcon_000230300.1	8.12389	4.66649	6.59625	5.55516e-05	0.00283026
Tcon_000898800.1	-5.58873	4.05084	-6.55568	5.59487e-05	0.00283222
Tcon_000263900.1	7.29191	1.56738	6.56558	5.66673e-05	0.00284136
Tcon_000038500.1	8.158	2.34748	6.57402	5.70222e-05	0.00284136
Tcon_000048300.1	-4.72868	4.6677	-6.52743	5.73754e-05	0.00284136
Tcon_000906400.1	9.61756	3.35993	6.59169	5.75684e-05	0.00284136
Tcon_000557400.1	9.21446	3.06977	6.56197	5.90653e-05	0.00286761
Tcon_000908500.1	9.46203	3.48358	6.5651	5.91593e-05	0.00286761
Tcon_000798400.1	-3.67637	7.44091	-6.49674	5.91896e-05	0.00286761
Tcon_000780100.1	-5.10748	3.92024	-6.48282	6.05657e-05	0.00291592
Tcon_000282200.1	-5.0229	3.24303	-6.47711	6.09253e-05	0.00291592
Tcon_000897400.1	7.23303	7.86328	6.49068	6.17095e-05	0.00293566
Tcon_000559600.1	9.24887	3.31321	6.51401	6.24683e-05	0.00295397
Tcon_000475500.1	8.20054	5.15605	6.47099	6.42719e-05	0.00302116
Tcon_000596200.1	8.08801	2.25355	6.46069	6.49022e-05	0.00302457
Tcon_000278200.1	7.18665	1.48407	6.44371	6.51104e-05	0.00302457
Tcon_001028100.1	8.66577	2.80387	6.42984	6.80535e-05	0.0031394
Tcon_000051100.1	9.08227	3.10223	6.43316	6.83775e-05	0.0031394
Tcon_000812700.1	-3.93748	6.26332	-6.35935	6.94607e-05	0.0031707
Tcon_000391600.1	-5.14049	2.09653	-6.35711	7.01117e-05	0.00318203
Tcon_000470300.1	4.07476	9.8149	6.33498	7.15011e-05	0.00321202
Tcon_000682700.1	8.23851	2.27919	6.37919	7.15861e-05	0.00321202
Tcon_000966900.1	9.86651	3.46504	6.39324	7.28482e-05	0.00325018
Tcon_000159600.1	-5.5414	2.57215	-6.27928	7.71218e-05	0.00342152
Tcon_000287200.1	-4.96559	3.33521	-6.26437	7.80772e-05	0.00344456
Tcon_000397700.1	6.40977	7.47422	6.26797	7.90235e-05	0.00346694
Tcon_000762500.1	-5.32591	3.68383	-6.24694	7.99529e-05	0.00348095
Tcon_001033600.1	9.22817	3.07076	6.29974	8.02244e-05	0.00348095
Tcon_000898900.1	7.55329	1.77332	6.25846	8.14575e-05	0.00351513
Tcon_000274200.1	8.50808	2.67743	6.25	8.38299e-05	0.00358342
Tcon_000278100.1	11.6494	5.13395	6.30293	8.42133e-05	0.00358342
Tcon_000050400.1	-4.74485	3.83311	-6.19733	8.44012e-05	0.00358342
Tcon_000209900.1	6.70145	1.07096	6.20761	8.52712e-05	0.00358479
Tcon_000591800.1	-4.23673	5.15575	-6.1857	8.53414e-05	0.00358479
Tcon_000402800.1	-6.3192	2.89164	-6.18935	8.66457e-05	0.00362032
Tcon_000253000.1	8.77237	2.8676	6.21027	8.83747e-05	0.00366673
Tcon_000217700.1	6.69817	3.86801	6.17467	8.8685e-05	0.00366673
Tcon_000589300.1	6.95327	2.87486	6.16796	8.97731e-05	0.00368283
Tcon_000356100.1	6.64389	2.62455	6.16158	9.00072e-05	0.00368283
Tcon_000350100.1	-6.87064	1.99439	-6.15877	9.06423e-05	0.0036897
Tcon_000760900.1	-5.02186	3.26795	-6.12106	9.26439e-05	0.00375184
Tcon_000709600.1	8.2539	2.43143	6.14492	9.45589e-05	0.00380986
Tcon_000076100.1	-4.93127	3.41238	-6.07502	9.78481e-05	0.00391738
Tcon_000953200.1	-5.02485	3.35546	-6.06784	9.87729e-05	0.00391738
Tcon_000801500.1	-4.51661	3.90818	-6.06336	9.89578e-05	0.00391738
Tcon_000394100.1	-4.74289	3.29117	-6.06241	9.92117e-05	0.00391738
Tcon_000337900.1	6.73007	4.21324	6.07035	0.000100587	0.00395192
Tcon_000891600.1	8.54024	2.69744	6.08683	0.000102017	0.00396884
Tcon_000895700.1	-4.55577	3.42147	-6.03831	0.000102023	0.00396884
Tcon_000040600.1	7.52962	6.35076	6.05866	0.000103461	0.00400505
Tcon_000263800.1	6.78683	3.47872	6.04336	0.000104025	0.00400723
Tcon_000908000.1	7.98153	4.49373	6.05206	0.000105207	0.00401532
Tcon_000862500.1	7.16311	3.09378	6.039	0.000105252	0.00401532
Tcon_000431100.1	-3.91099	6.25402	-5.97333	0.000110084	0.00417949
Tcon_000189700.1	6.54607	0.946232	5.98756	0.000110901	0.00418529
Tcon_000060600.1	-3.85375	5.28866	-5.96421	0.000111297	0.00418529
Tcon_000181800.1	7.20206	1.51348	5.97118	0.000114399	0.00428158
Tcon_000830700.1	-5.1996	2.19692	-5.94181	0.000115295	0.00429476
Tcon_000662100.1	7.38704	4.88085	5.96161	0.000116139	0.00430375
Tcon_000600000:snoRNA	7.52301	1.77294	5.96026	0.000116627	0.00430375
Tcon_000235100.1	6.41838	0.839047	5.92954	0.000118824	0.00436445
Tcon_000388500.1	-4.54393	3.58051	-5.90689	0.000119734	0.00436534
Tcon_000862700.1	7.40375	1.68705	5.93497	0.000120034	0.00436534
Tcon_000863300.1	6.95604	1.29599	5.92522	0.000120507	0.00436534
Tcon_000424700.1	-5.11461	3.65312	-5.89381	0.000122194	0.00439315
Tcon_000264200.1	7.16543	3.06431	5.91562	0.000122387	0.00439315
Tcon_000553400.1	8.84621	2.94497	5.93333	0.000123836	0.00442502
Tcon_000175100.1	7.41247	1.67951	5.89255	0.000126489	0.00449948
Tcon_000108900.1	8.93105	2.84602	5.91099	0.000127526	0.00451602
Tcon_000416400.1	7.22496	3.13667	5.87614	0.000128632	0.00453486
Tcon_000278300.1	9.03935	3.0339	5.87073	0.000134354	0.00471553
Tcon_000875800.1	-3.23	8.08212	-5.79959	0.000136126	0.00474627
Tcon_000712800.1	3.73091	11.4409	5.79524	0.000136972	0.00474627
Tcon_000428500.1	8.83064	2.96629	5.84761	0.000137644	0.00474627
Tcon_000278800.1	7.05142	1.36401	5.81439	0.000138435	0.00474627
Tcon_000230400.1	7.31591	4.02598	5.81617	0.000138797	0.00474627
Tcon_000910100.1	-4.3388	4.30465	-5.78615	0.000138836	0.00474627
Tcon_000319800.1	7.17616	1.47987	5.79463	0.000142204	0.00484043
Tcon_000415500.1	6.46792	4.41412	5.77875	0.00014331	0.00484043
Tcon_000990200.1	4.65637	8.95691	5.76127	0.000143471	0.00484043
Tcon_000970300.1	6.80226	2.73289	5.77905	0.000144042	0.00484043
Tcon_000197200.1	7.01948	2.97721	5.77637	0.000145073	0.00485441
Tcon_000763600.1	7.80023	2.0437	5.77783	0.000146964	0.00489695
Tcon_000136000.1	8.86185	2.89991	5.78346	0.00014921	0.00495089
Tcon_000415600.1	6.43107	4.3813	5.73591	0.000151109	0.00499292
Tcon_000824800.1	-4.79084	3.90319	-5.71657	0.000151862	0.0049969
Tcon_000893000.1	-3.74793	5.81641	-5.7069	0.000152937	0.00501139
Tcon_000281100.1	7.93019	2.04906	5.74224	0.000154071	0.00502768
Tcon_000770400.1	9.73023	3.90828	5.7489	0.00015884	0.00515639
Tcon_000086100.1	6.27857	6.17564	5.69192	0.000159321	0.00515639
Tcon_000746000.1	-3.24104	8.12463	-5.66964	0.000160126	0.00516129
Tcon_000265600.1	6.21661	3.46429	5.67951	0.000161683	0.00516764
Tcon_000624800.1	-4.09068	5.35988	-5.66293	0.000161803	0.00516764
Tcon_000567900.1	8.34461	2.47898	5.70613	0.000162627	0.00516764
Tcon_000258500.1	7.44622	1.68537	5.69016	0.000162941	0.00516764
Tcon_000867300.1	-4.53371	2.52424	-5.65277	0.000164257	0.00518855
Tcon_000496900.1	9.85803	3.77181	5.71735	0.000165756	0.00521505
Tcon_000862400.1	6.93609	3.65496	5.66442	0.000166742	0.00522526
Tcon_000418300.1	-4.19282	5.0518	-5.63139	0.000168445	0.00525776
Tcon_000711100.1	-3.86265	5.59926	-5.62297	0.00017004	0.00526669
Tcon_000774800.1	7.99308	2.12931	5.66415	0.000170235	0.00526669
Tcon_000630500.1	-7.33472	2.65115	-5.65154	0.000170732	0.00526669
Tcon_000455500.1	6.45897	7.50497	5.63104	0.000172545	0.0053019
Tcon_000862900.1	7.03682	1.37332	5.63105	0.000174258	0.00533377
Tcon_000862800.1	6.46714	2.49153	5.60177	0.000179105	0.00546098
Tcon_000841200.1	-4.33058	4.98983	-5.56241	0.000183978	0.0055752
Tcon_000896000.1	7.99377	2.21496	5.60096	0.000184478	0.0055752
Tcon_000989400.1	-3.77393	5.7676	-5.55648	0.000184969	0.0055752
Tcon_000226500.1	7.56021	1.80217	5.57088	0.000190025	0.0057058
Tcon_000414200.1	-5.33831	4.1411	-5.52178	0.000195345	0.00584332
Tcon_000326300.1	6.80577	1.14506	5.52264	0.000199301	0.00592909
Tcon_000332700.1	8.66459	2.90582	5.55017	0.000199714	0.00592909
Tcon_000218500.1	-4.40618	3.26314	-5.48489	0.000203241	0.00599869
Tcon_000770100.1	-4.07722	4.59931	-5.47706	0.000204967	0.00599869
Tcon_000863200.1	6.48109	0.894978	5.49635	0.000205016	0.00599869
Tcon_000933400.1	-3.99908	5.63156	-5.47633	0.000205096	0.00599869
Tcon_000454500.1	6.13284	7.01658	5.4859	0.000206664	0.00601633
Tcon_000822400.1	-5.00332	5.32168	-5.47322	0.000207223	0.00601633
Tcon_000445800.1	-4.05209	6.18124	-5.45059	0.000212049	0.0061339
Tcon_000863400.1	6.55228	0.956817	5.4527	0.000217151	0.00625853
Tcon_001030900.1	-4.35677	4.47668	-5.42497	0.000219496	0.00629988
Tcon_000074700.1	6.37146	0.794648	5.43801	0.000220662	0.00629988
Tcon_000629200.1	-4.08581	6.48706	-5.41612	0.000221733	0.00629988
Tcon_000812800.1	-3.61601	7.39862	-5.41276	0.000222368	0.00629988
Tcon_000948700.1	9.02474	2.92591	5.47237	0.000222574	0.00629988
Tcon_000353100.1	-5.28165	2.50851	-5.41596	0.000223742	0.00631031
Tcon_000300200.1	7.41282	3.21145	5.43623	0.000225367	0.00633355
Tcon_000694300.1	-3.68704	6.07814	-5.398	0.000226698	0.0063467
Tcon_000825800.1	7.09628	3.88611	5.42328	0.000227793	0.0063467
Tcon_000402200.1	-5.24253	3.74166	-5.40026	0.000228247	0.0063467
Tcon_000347400.1	6.12675	2.95733	5.39671	0.000231926	0.00642637
Tcon_000479100.1	-4.60526	5.3368	-5.37788	0.000233678	0.00645228
Tcon_000428400.1	7.43546	5.28443	5.40438	0.000235003	0.00646626
Tcon_000628800.1	-3.89225	5.67608	-5.32893	0.000248162	0.00679916
Tcon_000173700.1	8.03291	2.20882	5.37006	0.000248823	0.00679916
Tcon_000940100.1	-5.13075	3.77125	-5.32696	0.000250835	0.00683049
Tcon_000772900.1	-3.29843	6.69237	-5.29069	0.000260552	0.00707072
Tcon_000055500.1	-3.77866	6.57269	-5.28531	0.00026265	0.00710325
Tcon_000988400.1	5.68918	7.54001	5.29255	0.000264117	0.00710584
Tcon_000896100.1	7.61482	1.83664	5.31669	0.000264546	0.00710584
Tcon_000078500.1	7.18915	3.20182	5.30282	0.000267133	0.00714056
Tcon_000162700.1	6.68178	1.05183	5.29419	0.000267647	0.00714056
Tcon_000174200.1	6.03676	2.12205	5.27945	0.000270024	0.00717972
Tcon_000234600.1	-3.33669	6.63135	-5.26049	0.000271103	0.00718423
Tcon_000557100.1	9.6842	3.63685	5.32197	0.000275067	0.00726489
Tcon_000910600.1	-3.6416	6.89216	-5.24365	0.000277339	0.00726541
Tcon_000988300.1	5.88363	7.7383	5.25647	0.000277708	0.00726541
Tcon_000665100.1	-3.48445	5.97746	-5.24201	0.000277846	0.00726541
Tcon_000717900.1	-3.75068	6.68885	-5.23486	0.000280649	0.00731447
Tcon_000983100.1	-3.52635	6.80825	-5.22994	0.000282325	0.00733396
Tcon_000136800.1	-4.73353	3.03843	-5.23133	0.000283421	0.00733828
Tcon_000512100.1	5.46148	8.70165	5.23238	0.000285099	0.0073576
Tcon_000893100.1	6.06376	3.77403	5.20314	0.000298822	0.00766682
Tcon_000264000.1	6.59952	3.27809	5.20928	0.000299022	0.00766682
Tcon_000798100.1	6.18868	2.96938	5.19566	0.000302394	0.00772818
Tcon_000575500.1	9.7448	3.93271	5.20826	0.00032036	0.0081609
Tcon_000187600.1	-3.9109	4.88165	-5.12539	0.000324699	0.00824484
Tcon_000195900.1	6.37166	6.95182	5.13201	0.000330187	0.00835734
Tcon_000123700.1	6.20042	0.659004	5.12355	0.000333011	0.00839654
Tcon_000319700.1	7.45095	7.35229	5.13899	0.000333863	0.00839654
Tcon_000766600.1	-4.23798	5.17052	-5.09659	0.000337942	0.0084132
Tcon_000572000.1	3.49293	9.50137	5.09395	0.000338251	0.0084132
Tcon_000863100.1	6.65514	1.05068	5.11759	0.000338311	0.0084132
Tcon_000923300.1	-3.79837	6.53396	-5.09334	0.000338786	0.0084132
Tcon_000163500.1	6.43824	4.01999	5.11082	0.000340091	0.00841911
Tcon_000116700.1	6.23392	7.87388	5.10272	0.000342634	0.00845459
Tcon_000196000.1	5.41547	9.24902	5.08688	0.000345917	0.00845459
Tcon_000116800.1	4.62926	8.74425	5.08094	0.000345981	0.00845459
Tcon_000297800.1	6.40414	3.19882	5.09581	0.000346817	0.00845459
Tcon_000781700.1	-3.75755	6.93288	-5.07565	0.000346877	0.00845459
Tcon_000316700.1	5.98296	0.477424	5.08087	0.000351452	0.00851284
Tcon_000748700.1	8.66281	2.73074	5.11993	0.00035175	0.00851284
Tcon_000116900.1	7.62193	4.12268	5.10125	0.000352501	0.00851284
Tcon_000386400.1	-3.69329	5.13666	-5.05999	0.000354183	0.00852723
Tcon_000296700.1	-4.80085	3.12183	-5.06229	0.000355256	0.00852723
Tcon_000847500.1	7.02478	5.19842	5.07898	0.000358842	0.00855939
Tcon_000050000.1	-3.66971	5.09197	-5.04858	0.000359636	0.00855939
Tcon_000021300.1	6.81878	7.74854	5.07398	0.000359848	0.00855939
Tcon_000482300.1	5.51296	7.32302	5.05371	0.000362147	0.00856342
Tcon_000899100.1	6.67805	2.61184	5.06724	0.000362186	0.00856342
Tcon_000070000.1	-4.57044	3.07725	-5.04032	0.000365254	0.00861018
Tcon_000360600.1	6.29234	0.725248	5.04631	0.000370051	0.0086973
Tcon_000578100.1	5.28492	7.09988	5.02885	0.000373467	0.00875155
Tcon_000086300.1	-5.13377	3.95459	-5.01923	0.000377717	0.00880654
Tcon_000086200.1	6.64613	1.01949	5.03511	0.000378044	0.00880654
Tcon_000922700.1	5.84875	5.02119	5.02242	0.000379542	0.00881542
Tcon_000040000.1	5.94067	9.49851	5.00819	0.000387462	0.00897298
Tcon_000524900.1	-3.62737	6.06536	-4.98588	0.000391368	0.00903695
Tcon_000319100.1	6.91389	3.60246	5.00085	0.000398049	0.00916442
Tcon_000977800.1	-4.7789	4.86864	-4.97361	0.000400429	0.00919241
Tcon_000269900.1	5.80015	3.52383	4.9692	0.000407692	0.00933202
Tcon_000907300.1	-4.70998	3.88431	-4.95574	0.000410032	0.0093511
Tcon_000831900.1	-3.70777	6.68467	-4.94903	0.000411531	0.0093511
Tcon_000012600.1	-5.0307	4.16584	-4.95428	0.000412079	0.0093511
Tcon_000876900.1	5.57236	5.24165	4.95465	0.000414525	0.00937966
Tcon_000511000.1	10.3106	4.16835	4.99358	0.000434127	0.00979513
Tcon_000588000.1	6.77873	1.13841	4.93272	0.000435718	0.00980303
Tcon_000528600.1	-3.35323	6.2523	-4.8762	0.000454203	0.0101899
Tcon_000874100.1	-4.20615	4.13768	-4.8634	0.000463583	0.0103709
Tcon_000654200.1	-4.39855	5.86207	-4.86032	0.000466095	0.0103755
Tcon_000876000.1	9.03784	3.12958	4.91938	0.000466418	0.0103755
Tcon_000666000.1	7.27769	1.53534	4.87797	0.000474522	0.0105092
Tcon_000217500.1	-4.64563	2.80301	-4.84389	0.000477619	0.0105092
Tcon_000558500.1	-3.29842	6.28819	-4.83934	0.000477746	0.0105092
Tcon_000905700.1	5.86067	6.13437	4.85413	0.000477753	0.0105092
Tcon_000882800.1	5.25469	9.37806	4.84536	0.000479584	0.0105176
Tcon_000541800.1	-3.29297	7.40064	-4.83471	0.000480798	0.0105176
Tcon_000290600.1	6.13244	0.590875	4.84384	0.000486703	0.0106164
Tcon_000577000.1	-6.2536	2.22612	-4.84298	0.000488282	0.0106164
Tcon_000026600.1	-4.29539	5.24501	-4.82448	0.000489346	0.0106164
Tcon_000046900.1	-3.55989	6.53926	-4.81945	0.000491257	0.0106287
Tcon_000469600.1	4.39215	9.63695	4.81215	0.000498056	0.0107463
Tcon_000294300.1	6.38474	3.16203	4.82678	0.000500502	0.0107697
Tcon_000142900.1	-5.16092	3.92587	-4.80852	0.000504061	0.0108168
Tcon_000518400.1	-3.33784	5.78893	-4.79057	0.000511023	0.0109364
Tcon_000575400.1	6.07695	5.69495	4.80199	0.000515258	0.0109973
Tcon_000982800.1	8.97015	5.85214	4.84232	0.000518115	0.0110146
Tcon_001006800.1	-3.59514	5.68773	-4.77995	0.00051886	0.0110146
Tcon_000576100.1	-4.48267	4.0704	-4.77389	0.000525473	0.0111251
Tcon_000267700.1	5.94497	3.67848	4.78129	0.000529144	0.0111729
Tcon_000916800.1	-3.76092	5.61124	-4.76018	0.000533539	0.0112356
Tcon_000333300.1	5.62822	1.77344	4.76313	0.000540077	0.0112675
Tcon_000198500.1	5.80062	1.91579	4.76404	0.000540772	0.0112675
Tcon_000283100.1	-5.38351	3.42442	-4.75867	0.00054163	0.0112675
Tcon_000529200.1	6.36464	3.50758	4.76917	0.000542008	0.0112675
Tcon_000438200.1	-3.53795	4.98741	-4.74814	0.000542188	0.0112675
Tcon_000925400.1	-5.31561	3.86806	-4.75306	0.000545402	0.0113046
Tcon_000956600.1	5.5929	7.59786	4.73157	0.000564082	0.0116611
Tcon_000830200.1	9.93959	3.93272	4.79548	0.000566192	0.0116742
Tcon_000317000.1	5.77226	0.30175	4.72511	0.000570707	0.0117366
Tcon_000926000.1	-3.34067	5.68734	-4.70557	0.000575077	0.0117958
Tcon_000284200.1	7.47455	1.70436	4.73661	0.000580103	0.0118681
Tcon_000713300.1	-5.52699	2.94261	-4.70732	0.000582996	0.0118964
Tcon_000540400.1	-3.46574	6.08119	-4.69033	0.000587582	0.0119591
Tcon_001015000.1	-4.35146	3.54559	-4.68666	0.000592824	0.0120348
Tcon_000986300.1	-3.04246	8.19235	-4.67998	0.000595794	0.012053
Tcon_000451600.1	-3.94669	5.7032	-4.68032	0.000596774	0.012053
Tcon_000037900.1	6.11521	5.23861	4.6925	0.000600722	0.0120785
Tcon_000382100.1	-6.35621	2.56563	-4.6951	0.000601093	0.0120785
Tcon_000464500.1	5.36576	6.43558	4.67869	0.000605543	0.012137
Tcon_000439900.1	-3.02316	8.52543	-4.6657	0.000607817	0.0121517
Tcon_000713700.1	-4.29526	4.72528	-4.65494	0.00061955	0.012355
Tcon_000175900.1	6.25887	3.58055	4.66752	0.000623773	0.0124079
Tcon_000859500.1	-3.61982	5.13852	-4.64287	0.000628224	0.012465
Tcon_000060100.1	-3.24669	8.44933	-4.63285	0.000636642	0.0125942
Tcon_000072100.1	-4.65526	2.34261	-4.6361	0.000637921	0.0125942
Tcon_000858700.1	-3.55816	5.80635	-4.62003	0.000648625	0.0127455
Tcon_000079600.1	-3.54126	4.89834	-4.61979	0.000648815	0.0127455
Tcon_000287400.1	-4.13468	3.56003	-4.61743	0.000652491	0.0127859
Tcon_000333700.1	5.2028	4.06431	4.61864	0.000657595	0.012854
Tcon_000222900.1	5.22651	6.80338	4.61597	0.000660268	0.0128744
Tcon_000291200.1	5.67881	3.66496	4.61343	0.0006668	0.0129647
Tcon_000996800.1	-6.1878	2.35531	-4.61639	0.000669626	0.0129647
Tcon_000961500.1	9.03616	2.94678	4.66068	0.000669822	0.0129647
Tcon_000069900.1	6.27938	2.32871	4.60997	0.000676855	0.0130688
Tcon_000638900.1	-4.81014	3.96392	-4.5928	0.000679083	0.0130798
Tcon_000671400.1	5.36931	7.01308	4.59374	0.000682616	0.0130984
Tcon_001008600.1	-3.67779	3.57832	-4.58328	0.000683364	0.0130984
Tcon_000299100.1	7.27652	2.99738	4.61475	0.000685984	0.0131167
Tcon_000765200.1	-3.86629	5.01257	-4.5732	0.000693652	0.0132313
Tcon_000827100.1	-3.418	4.51441	-4.56754	0.000698291	0.0132877
Tcon_000057100.1	8.27835	2.54572	4.61639	0.000700375	0.0132953
Tcon_000610600.1	7.72896	4.83897	4.5934	0.000714391	0.0134939
Tcon_000021900.1	-3.09508	6.77007	-4.54947	0.000716063	0.0134939
Tcon_000871500.1	-3.13209	8.48583	-4.54791	0.000717675	0.0134939
Tcon_000028600.1	4.38723	8.14253	4.55009	0.000718849	0.0134939
Tcon_000950600.1	-3.43313	5.73184	-4.54657	0.000719377	0.0134939
Tcon_000784300.1	5.33182	7.46672	4.55402	0.000721835	0.0135079
Tcon_000029900.1	-3.23269	6.43126	-4.52631	0.000740112	0.0138172
Tcon_000313100.1	-3.60351	3.55934	-4.5242	0.000742906	0.0138366
Tcon_000262300.1	-3.14767	6.70659	-4.51926	0.000747496	0.0138893
Tcon_000538400.1	5.3172	8.1722	4.52725	0.000749736	0.0138983
Tcon_000761200.1	-3.47667	6.16114	-4.50973	0.000758125	0.0140047
Tcon_000362300.1	4.74557	7.29576	4.514	0.000759023	0.0140047
Tcon_000719700.1	3.56896	8.80581	4.50436	0.000764118	0.0140658
Tcon_000768000.1	5.49935	5.31074	4.50905	0.00077143	0.0141674
Tcon_000346500.1	5.72574	0.266308	4.50636	0.000777067	0.0142378
Tcon_000193100.1	5.97459	2.79667	4.50663	0.000779966	0.0142516
Tcon_000265700.1	7.31098	3.18752	4.52403	0.000781429	0.0142516
Tcon_000114300.1	-3.09767	8.09623	-4.47863	0.000792018	0.0144114
Tcon_000997400.1	5.36955	3.12347	4.48656	0.000795196	0.014436
Tcon_000990700.1	-3.18463	6.34089	-4.46111	0.000812184	0.014696
Tcon_000340300.1	6.30337	5.01911	4.48164	0.000813241	0.014696
Tcon_001010400.1	5.49216	5.22863	4.46205	0.000825082	0.014876
Tcon_000062200.1	8.91015	2.70859	4.50321	0.000836587	0.015049
Tcon_000470200.1	3.28291	9.71755	4.43155	0.000847455	0.0152099
Tcon_000895200.1	-3.98697	3.73611	-4.41887	0.000864966	0.015489
Tcon_000925200.1	-4.15507	5.54446	-4.41338	0.000872642	0.0155911
Tcon_000461000.1	-3.32028	5.27549	-4.40779	0.000876942	0.0156325
Tcon_000594500.1	-4.19501	3.9675	-4.40824	0.000879338	0.0156399
Tcon_000699500.1	-3.38393	5.21033	-4.39326	0.000895599	0.0158934
Tcon_000365200.1	-4.03602	4.55948	-4.39251	0.000898665	0.015912
Tcon_000848400.1	4.09893	9.17775	4.38753	0.000905455	0.0159964
Tcon_000326600.1	5.55963	5.01234	4.39043	0.000915765	0.0161372
Tcon_000875000.1	4.72409	7.0797	4.38177	0.000917511	0.0161372
Tcon_000046800.1	7.87349	2.04592	4.41994	0.000920113	0.0161449
Tcon_000991100.1	-4.06764	4.14356	-4.37484	0.000922042	0.0161449
Tcon_000285700.1	-4.73519	1.74691	-4.37651	0.000924613	0.0161541
Tcon_000753600.1	4.80576	9.09667	4.3713	0.000932286	0.0162522
Tcon_000516600.1	-3.23521	5.5663	-4.3591	0.000940606	0.0163612
Tcon_000307300.1	-3.5345	3.97513	-4.35611	0.000945269	0.0164061
Tcon_000886200.1	-5.65571	2.8268	-4.36744	0.000948226	0.0164214
Tcon_000461900.1	-3.36037	7.27176	-4.34784	0.000956258	0.0165242
Tcon_000477100.1	-4.32046	4.94501	-4.34858	0.000959307	0.0165407
Tcon_000258600.1	6.55094	0.962963	4.36412	0.000968642	0.0166219
Tcon_000952500.1	6.90466	5.03959	4.36917	0.000968768	0.0166219
Tcon_000945000.1	-4.67532	4.76348	-4.34279	0.000970332	0.0166219
Tcon_000800000.1	7.80704	1.96104	4.37831	0.000976059	0.0166838
Tcon_000686300.1	5.08518	5.2091	4.33248	0.000989495	0.0168413
Tcon_000126500.1	5.4839	2.38698	4.33557	0.000990512	0.0168413
Tcon_000932400.1	-6.03228	2.13623	-4.34107	0.000991669	0.0168413
Tcon_000264500.1	5.23116	5.81305	4.31659	0.00101458	0.0171714
Tcon_000134600.1	7.84764	2.05631	4.35191	0.00101545	0.0171714
Tcon_000332300.1	5.96366	8.12229	4.32221	0.00101806	0.0171787
Tcon_000780300.1	-3.96404	3.46144	-4.30001	0.00102714	0.0172949
Tcon_000720800.1	7.47258	3.45438	4.3353	0.00103114	0.0173253
Tcon_000789800.1	-3.04441	8.21489	-4.2936	0.00103411	0.0173384
Tcon_000739200.1	-4.51437	6.22623	-4.29307	0.00104154	0.017426
Tcon_000069500.1	-3.84705	5.12261	-4.28119	0.0010551	0.0176154
Tcon_000774600.1	-3.22138	5.90079	-4.2696	0.00107115	0.0178457
Tcon_000614100.1	7.07034	1.40256	4.29795	0.00107911	0.0179057
Tcon_000836200.1	4.28439	8.67631	4.26741	0.00107929	0.0179057
Tcon_000060400.1	6.84325	1.18028	4.28804	0.00108938	0.0180352
Tcon_000779500.1	5.87647	4.16702	4.26675	0.00110242	0.018213
Tcon_000380900.1	-4.77657	4.1664	-4.25272	0.00110763	0.0182262
Tcon_000380000.1	5.329	6.14474	4.25737	0.00110784	0.0182262
Tcon_000396800.1	-4.73826	3.3488	-4.24715	0.00111625	0.0183087
Tcon_000997900.1	-3.31889	4.72664	-4.24072	0.00111749	0.0183087
Tcon_000899000.1	6.01452	2.06566	4.25461	0.00112506	0.0183946
Tcon_000389900.1	-4.85156	2.42673	-4.23803	0.00113268	0.018464
Tcon_000348300.1	5.31147	3.88843	4.2413	0.00113398	0.018464
Tcon_000681800.1	5.85397	6.36942	4.24477	0.00113814	0.0184937
Tcon_000662800.1	7.31443	1.59684	4.25311	0.0011593	0.0187988
Tcon_000532500.1	-4.19995	4.88466	-4.21398	0.00116644	0.0188662
Tcon_000077500.1	-3.50847	5.28482	-4.21071	0.00116824	0.0188662
Tcon_000569900.1	4.87937	6.74549	4.21578	0.00117069	0.0188672
Tcon_000997700.1	-3.45847	5.59306	-4.20739	0.00117378	0.0188785
Tcon_000645200.1	3.83125	8.72845	4.20498	0.00117948	0.0189315
Tcon_000407100.1	-3.86477	4.0424	-4.20042	0.00118759	0.0190231
Tcon_000338900.1	-3.34783	5.77438	-4.19599	0.0011933	0.019076
Tcon_001032200.1	4.05137	7.57354	4.19477	0.00119868	0.0191233
Tcon_000877500.1	6.14624	7.05508	4.21069	0.0012033	0.0191582
Tcon_000962000.1	-3.29059	5.56925	-4.18545	0.00121179	0.0192545
Tcon_000361300.1	-4.16287	4.06776	-4.18591	0.00121529	0.0192713
Tcon_000724200.1	-3.97558	4.41496	-4.17641	0.00123099	0.0194812
Tcon_000714000.1	4.83781	5.70952	4.17775	0.00123755	0.0195458
Tcon_000911700.1	7.39567	1.69335	4.20206	0.00125275	0.0197464
Tcon_001030500.1	-4.36126	3.32454	-4.16121	0.00126221	0.0198559
Tcon_000320300.1	-3.85655	2.50228	-4.14631	0.0012861	0.0201756
Tcon_000770200.1	-4.16437	5.73387	-4.14671	0.00128764	0.0201756
Tcon_001026500.1	5.59461	4.91513	4.15544	0.00129283	0.0202027
Tcon_000641700.1	-3.18772	6.35801	-4.13945	0.00129658	0.0202027
Tcon_000527800.1	-3.34093	4.73961	-4.1394	0.00129705	0.0202027
Tcon_000410200.1	-3.62027	4.87748	-4.13746	0.00130176	0.0202363
Tcon_001018000.1	4.31383	7.72807	4.13642	0.00130883	0.0203061
Tcon_000999800.1	5.34271	3.38847	4.13039	0.00133643	0.0206774
Tcon_000416100.1	5.47949	2.4018	4.12927	0.00134153	0.0206774
Tcon_000939400.1	-7.09351	2.60318	-4.15021	0.00134356	0.0206774
Tcon_000436100.1	-4.24956	4.99303	-4.11635	0.00134765	0.0206774
Tcon_000412100.1	-4.59376	4.29041	-4.11832	0.00134777	0.0206774
Tcon_000396900.1	-4.46449	3.71199	-4.11714	0.00134847	0.0206774
Tcon_000722800.1	-3.21421	6.59372	-4.1027	0.00136911	0.020938
Tcon_000088400.1	4.89638	2.74695	4.10918	0.00137077	0.020938
Tcon_000964100.1	4.61844	6.64283	4.1054	0.0013742	0.0209499
Tcon_000798000.1	3.42686	8.36968	4.09849	0.00137829	0.0209718
Tcon_000260500.1	5.43458	1.59793	4.09716	0.00140616	0.0213547
Tcon_000316200.1	4.69652	5.94597	4.0892	0.00140888	0.0213549
Tcon_000577200.1	-5.23974	3.04789	-4.09	0.001417	0.0214369
Tcon_000911200.1	-2.92862	8.0255	-4.07684	0.00142222	0.0214747
Tcon_000573800.1	-2.86693	6.90033	-4.07497	0.00142611	0.0214924
Tcon_000721000.1	-3.01596	6.51563	-4.06799	0.00144115	0.0216776
Tcon_000508200.1	-3.36198	5.15753	-4.05901	0.00146136	0.0219398
Tcon_000650100.1	-4.49844	4.91924	-4.05721	0.00147467	0.0220976
Tcon_000863000.1	5.06585	1.30357	4.04654	0.00150829	0.0225587
Tcon_000059500.1	-7.04711	2.85434	-4.07078	0.00151161	0.0225655
Tcon_000023500.1	4.70333	6.12107	4.03303	0.00153216	0.0228291
Tcon_000152300.1	-4.07114	3.95076	-4.01971	0.00155431	0.0231156
Tcon_000921100.1	-5.95436	2.7951	-4.03461	0.00155847	0.0231339
Tcon_000259100:rRNA	-2.96116	9.51859	-4.01007	0.00157108	0.0232774
Tcon_000035300.1	4.85217	5.47949	4.01566	0.0015753	0.0232962
Tcon_000766900.1	4.48331	7.8382	4.01077	0.00158048	0.023329
Tcon_000339000.1	-4.0277	3.11223	-4.00234	0.0015948	0.0234607
Tcon_000772800.1	-2.90617	6.95247	-3.9998	0.00159534	0.0234607
Tcon_000235300.1	7.86414	2.06441	4.04543	0.00160272	0.0235254
Tcon_000080600.1	6.89792	1.27488	4.021	0.00162361	0.0237878
Tcon_000315900.1	5.38632	8.20598	3.98916	0.00165187	0.0241571
Tcon_000021600.1	5.072	8.72639	3.97969	0.00166763	0.0243425
Tcon_000630200.1	5.17193	7.7875	3.97799	0.00167432	0.024395
Tcon_000881500.1	-3.79326	4.73619	-3.96709	0.00167924	0.0244217
Tcon_000521200.1	-3.38061	4.68435	-3.96411	0.00168426	0.0244496
Tcon_000483000.1	-5.20843	3.23723	-3.97317	0.00168744	0.0244508
Tcon_000597200.1	-4.73907	4.0473	-3.96721	0.00169197	0.0244716
Tcon_000657400.1	-4.11101	4.13975	-3.96057	0.00169896	0.0245277
Tcon_000360200.1	5.22688	3.86211	3.96509	0.00170861	0.024607
Tcon_000023400.1	-3.17261	6.79269	-3.95338	0.00171091	0.024607
Tcon_000892600.1	-6.18106	2.99543	-3.97463	0.00171379	0.024607
Tcon_000505300.1	-4.4429	6.7197	-3.95366	0.00172143	0.0246717
Tcon_000743900.1	-3.20444	6.14797	-3.94032	0.00174496	0.0249636
Tcon_000416300.1	5.66839	1.80966	3.95226	0.00175502	0.0250491
Tcon_000953600.1	-4.95226	4.06472	-3.94387	0.00175727	0.0250491
Tcon_000456600.1	-4.05893	4.82334	-3.92692	0.00178666	0.0254098
Tcon_000452100.1	-3.7611	3.3655	-3.92492	0.00178902	0.0254098
Tcon_000818700.1	-3.76923	3.63629	-3.92273	0.00179501	0.0254491
Tcon_001022900.1	-3.25585	5.42398	-3.91219	0.00182071	0.0257355
Tcon_000554200.1	4.91419	5.596	3.91929	0.00182288	0.0257355
Tcon_000701800.1	-3.71174	3.84875	-3.91158	0.00182498	0.0257355
Tcon_000753700.1	4.86408	5.43357	3.91608	0.00183056	0.0257681
Tcon_000026900.1	4.25139	7.24248	3.90786	0.0018415	0.025876
Tcon_000700300.1	5.97372	4.04871	3.92225	0.00184756	0.025915
Tcon_000542900.1	5.74112	4.96699	3.91678	0.00185452	0.0259666
Tcon_000107000.1	-4.2686	5.07512	-3.9018	0.00185873	0.0259795
Tcon_000706800.1	3.26612	10.7178	3.88744	0.00189011	0.0263713
Tcon_000226700.1	-4.23928	3.34247	-3.88721	0.00189976	0.0264593
Tcon_000262400.1	-3.24489	6.17582	-3.8822	0.00190505	0.0264863
Tcon_000562000.1	-4.45274	4.55889	-3.88463	0.0019109	0.0265209
Tcon_000371600.1	-3.40918	4.85928	-3.87624	0.00192307	0.0266429
Tcon_000409300.1	4.91458	7.49225	3.87898	0.00193781	0.0268002
Tcon_001025300.1	4.89403	6.13706	3.87106	0.00196072	0.0270695
Tcon_000981500.1	-4.17191	3.6933	-3.85886	0.00198218	0.0273181
Tcon_000953500.1	5.74712	4.6282	3.8719	0.00198587	0.0273213
Tcon_000645800.1	-4.56273	4.57741	-3.85573	0.00199892	0.0274125
Tcon_000551900.1	5.44631	9.31671	3.86381	0.00199944	0.0274125
Tcon_000723000.1	-3.52896	5.45819	-3.84371	0.00202107	0.0276609
Tcon_000977100.1	-2.87691	6.65532	-3.84071	0.00202774	0.0277042
Tcon_000364600.1	-3.9325	5.49368	-3.84133	0.0020323	0.0277186
Tcon_000986000.1	5.1919	5.29425	3.84635	0.00204477	0.0278079
Tcon_000891900.1	5.19036	4.23984	3.84597	0.00204589	0.0278079
Tcon_000392300.1	-3.55076	4.74268	-3.83237	0.00205638	0.027856
Tcon_000975800.1	4.75395	5.63782	3.83855	0.00205648	0.027856
Tcon_000462800.1	5.22665	5.86353	3.84063	0.00206382	0.0278877
Tcon_000848600.1	-2.99261	6.04007	-3.82739	0.00206942	0.0278877
Tcon_000263600:rRNA	-2.76626	12.0481	-3.8264	0.00207217	0.0278877
Tcon_000751500.1	4.34117	6.26099	3.83037	0.00207295	0.0278877
Tcon_000983800.1	5.80699	4.61674	3.84124	0.00208354	0.0279825
Tcon_000597100.1	-2.97901	7.01476	-3.82118	0.00208903	0.0280086
Tcon_000971800.1	-2.95478	6.5393	-3.807	0.00213454	0.0285344
Tcon_000346900.1	4.9917	3.8204	3.81595	0.00213548	0.0285344
Tcon_000823900.1	-3.85279	5.10683	-3.80678	0.00214103	0.0285603
Tcon_000289500.1	4.89827	4.03818	3.80779	0.00215944	0.0287574
Tcon_000364400.1	5.48499	7.32376	3.81032	0.00217128	0.0287968
Tcon_000969900.1	-3.60215	5.44518	-3.79668	0.00217165	0.0287968
Tcon_000229700.1	5.79087	6.03662	3.81349	0.00217334	0.0287968
Tcon_000550300.1	6.76593	4.78299	3.82217	0.00219175	0.0289444
Tcon_000870200.1	-2.89243	7.42911	-3.78959	0.00219181	0.0289444
Tcon_000884700.1	-3.38151	5.16393	-3.78659	0.00220372	0.029053
Tcon_001018800.1	-3.73851	4.74971	-3.78569	0.00220974	0.0290838
Tcon_000527000.1	4.93197	3.27098	3.78721	0.0022296	0.0292129
Tcon_000280000.1	-4.45194	3.06732	-3.78331	0.00222977	0.0292129
Tcon_000038200.1	4.63855	8.78191	3.78441	0.00223064	0.0292129
Tcon_000256200.1	-3.20257	5.05078	-3.77491	0.00224241	0.0293183
Tcon_000584500.1	5.16684	3.0062	3.78393	0.00224878	0.029343
Tcon_000739700.1	-3.94933	5.35373	-3.77415	0.00225172	0.029343
Tcon_000515300.1	-4.24091	5.16176	-3.7695	0.00227284	0.0295694
Tcon_000043600.1	5.44305	5.71282	3.77133	0.00230347	0.0298889
Tcon_000015000.1	-3.518	4.63696	-3.75747	0.00230497	0.0298889
Tcon_000740500.1	-3.3664	5.9941	-3.75279	0.00232043	0.0300401
Tcon_000324200.1	-4.38829	4.28337	-3.74616	0.00235886	0.0304876
Tcon_000474700.1	4.01503	7.34126	3.74061	0.0023715	0.0306009
Tcon_000031700.1	-3.25448	6.1667	-3.73427	0.00238654	0.0307257
Tcon_000926200.1	-2.88492	5.66384	-3.73326	0.00238896	0.0307257
Tcon_000968600.1	4.28972	7.5304	3.72925	0.00241866	0.0310571
Tcon_000221200.1	-3.8043	2.62827	-3.72504	0.00242561	0.0310959
Tcon_000224100.1	-3.75819	2.25312	-3.71629	0.0024578	0.0314575
Tcon_000731700.1	-3.17246	4.94846	-3.70875	0.00248145	0.0316578
Tcon_000604200.1	4.44179	4.87309	3.71303	0.00248349	0.0316578
Tcon_000457800.1	-2.70226	8.22808	-3.70692	0.00248719	0.0316578
Tcon_000728700.1	-2.95198	6.37412	-3.70644	0.00248949	0.0316578
Tcon_000815500.1	-3.16263	5.03213	-3.6996	0.00251656	0.0319506
Tcon_000219000.1	-3.08537	5.4376	-3.69301	0.00254186	0.0321732
Tcon_000609000.1	4.00093	8.52654	3.69531	0.00254224	0.0321732
Tcon_000416500.1	3.77454	7.71719	3.68925	0.00256242	0.0323767
Tcon_000214900.1	-4.19435	3.3499	-3.68819	0.00257421	0.0324736
Tcon_000507900.1	3.38819	8.72155	3.67596	0.0026112	0.0328878
Tcon_000038600.1	5.31825	5.35696	3.68742	0.00261612	0.0328973
Tcon_000354000.1	-4.06108	5.04975	-3.67435	0.00262689	0.0329802
Tcon_000028800.1	-3.72442	5.40095	-3.66619	0.00265443	0.033273
Tcon_000415300.1	5.0258	6.02841	3.67316	0.00266152	0.033309
Tcon_000708300.1	-3.23157	6.3483	-3.66165	0.00266836	0.0333418
Tcon_000800500.1	-3.30882	4.62203	-3.65483	0.00269707	0.0336474
Tcon_000548700.1	5.54145	4.46384	3.66933	0.0027017	0.0336519
Tcon_000487700.1	5.21299	5.66835	3.6562	0.00274083	0.0340856
Tcon_000538800.1	-3.28617	4.89439	-3.63839	0.00276628	0.034348
Tcon_000011200.1	5.18096	7.65941	3.64652	0.00278083	0.0343944
Tcon_000308400.1	5.16046	1.38987	3.64601	0.00278206	0.0343944
Tcon_000306900.1	-4.24357	2.1395	-3.63799	0.00278309	0.0343944
Tcon_000957700.1	-3.56742	5.99328	-3.63093	0.00280098	0.0345407
Tcon_000593500.1	-5.16343	3.57198	-3.64106	0.00280367	0.0345407
Tcon_000691800.1	-3.90814	4.88285	-3.62757	0.00282074	0.0346968
Tcon_000903300.1	4.12816	8.25729	3.62704	0.00282778	0.0347294
Tcon_000040700.1	-3.66656	2.56721	-3.6226	0.00283858	0.0348079
Tcon_000759700.1	4.02972	6.85313	3.62183	0.00284842	0.0348744
Tcon_000748100.1	-4.04303	3.29427	-3.61863	0.0028629	0.034997
Tcon_000879700.1	-3.08028	6.51674	-3.61467	0.00286842	0.034997
Tcon_000933700.1	4.05685	8.48371	3.61671	0.00287173	0.034997
Tcon_000580700.1	4.52731	4.12987	3.61571	0.00288963	0.0351609
Tcon_000338000.1	-5.36311	2.16355	-3.61763	0.00291809	0.0353433
Tcon_000315400.1	5.59074	2.45684	3.61957	0.0029221	0.0353433
Tcon_000391400.1	3.60972	10.5423	3.60308	0.00292496	0.0353433
Tcon_000960400.1	-2.94612	5.84275	-3.60185	0.00292544	0.0353433
Tcon_000651900.1	4.24366	6.80867	3.60547	0.002927	0.0353433
Tcon_000461200.1	-3.02554	5.26499	-3.59792	0.00294358	0.0354892
Tcon_000134000.1	-5.70644	2.80971	-3.6119	0.00296429	0.0356844
Tcon_000597600.1	-2.86305	6.77584	-3.59211	0.00296967	0.0356947
Tcon_000921600.1	-3.22229	4.39066	-3.58989	0.00298152	0.035735
Tcon_000348700.1	4.69588	2.2274	3.59683	0.00298206	0.035735
Tcon_000449600.1	-5.45709	2.55308	-3.60054	0.00300228	0.0358919
Tcon_000589400.1	-2.95147	5.66669	-3.58471	0.00300425	0.0358919
Tcon_000811000.1	5.68224	6.80357	3.59826	0.00302664	0.0361048
Tcon_000533300.1	-3.34392	5.57895	-3.57891	0.00303372	0.0361347
Tcon_000523100.1	-5.03781	4.19351	-3.5877	0.00304021	0.0361574
Tcon_000988100.1	4.70626	5.32955	3.58238	0.00305037	0.0362237
Tcon_000310500.1	4.84012	2.73339	3.57447	0.00309408	0.0366876
Tcon_000427800.1	-3.05378	6.17866	-3.55681	0.00313772	0.0371493
Tcon_000957400.1	5.88134	3.93446	3.57574	0.00314876	0.0372242
Tcon_000668600.1	-4.15816	2.22143	-3.5541	0.00316803	0.037396
Tcon_000381700.1	3.49811	8.5503	3.54583	0.0031956	0.0376394
Tcon_000363200.1	-4.20371	4.59793	-3.5483	0.00319818	0.0376394
Tcon_000707800.1	-5.73691	3.01721	-3.56186	0.00320797	0.0376863
Tcon_000597700.1	3.63397	7.87774	3.54298	0.00321171	0.0376863
Tcon_000831300.1	4.7815	7.76899	3.54797	0.00322208	0.0377519
Tcon_000921900.1	-3.20955	5.78876	-3.53659	0.003239	0.0378939
Tcon_000426700.1	-3.00036	6.96216	-3.52946	0.00327396	0.0382463
Tcon_000937000.1	4.06138	7.33044	3.52384	0.00331842	0.0387084
Tcon_000415800.1	5.22692	6.78537	3.53087	0.00333381	0.0388138
Tcon_000283500.1	-3.53768	3.94287	-3.51743	0.00334079	0.0388138
Tcon_000826300.1	4.07413	6.7129	3.51806	0.0033489	0.0388138
Tcon_000079900.1	-3.04054	4.40236	-3.5144	0.00335195	0.0388138
Tcon_000065500.1	-3.4895	5.64688	-3.51515	0.00335203	0.0388138
Tcon_000501700.1	-2.86569	5.92501	-3.50928	0.00337809	0.0390091
Tcon_000358900.1	-2.83913	5.76655	-3.50913	0.00337878	0.0390091
Tcon_000164300.1	5.59082	3.4693	3.52216	0.0034039	0.0392418
Tcon_000843100.1	-3.63438	4.19263	-3.5037	0.00341474	0.0392536
Tcon_000780800.1	-3.58387	3.41859	-3.50337	0.00341569	0.0392536
Tcon_000056800.1	-3.50677	4.14285	-3.50213	0.00342114	0.0392536
Tcon_000288600.1	4.29624	6.88801	3.50508	0.00342481	0.0392536
Tcon_000501800.1	-4.28723	4.92574	-3.50248	0.00343844	0.0393527
Tcon_000882900.1	4.53599	5.76074	3.49378	0.00349575	0.0399507
Tcon_000941500.1	-2.9579	6.23805	-3.48554	0.00350606	0.0399882
Tcon_000565200.1	-2.64246	8.00966	-3.48445	0.00351117	0.0399882
Tcon_000889800.1	4.06931	7.09976	3.48717	0.00351458	0.0399882
Tcon_000967600.1	-3.04242	6.2703	-3.48321	0.00351929	0.0399882
Tcon_000484000.1	-3.81035	5.2839	-3.48368	0.00352694	0.0400176
Tcon_000223700.1	4.69419	6.89614	3.48702	0.00354056	0.0401145
Tcon_000415200.1	4.71317	5.70387	3.48419	0.00355732	0.0402401
Tcon_000923100.1	-2.97383	5.5278	-3.47547	0.00356183	0.0402401
Tcon_000248000.1	4.77565	3.35676	3.48272	0.00356882	0.0402614
Tcon_000618400.1	-3.08131	6.0375	-3.47079	0.00358862	0.040415
Tcon_000389800.1	-4.35335	3.57903	-3.47496	0.00359267	0.040415
Tcon_000292600.1	6.3626	4.70069	3.49393	0.00362346	0.0407034
Tcon_000615500.1	-3.29836	4.93384	-3.46099	0.00364594	0.0408977
Tcon_000042600.1	-3.82345	4.55844	-3.45873	0.00366792	0.0410859
Tcon_000157000.1	4.68254	0.975653	3.46248	0.00367921	0.041154
Tcon_000549200.1	-3.16282	5.43938	-3.44885	0.0037147	0.0414922
Tcon_000083700.1	5.12843	1.36414	3.45368	0.00375768	0.041913
Tcon_000416000.1	5.15039	1.38124	3.45291	0.00376376	0.0419215
Tcon_000978700.1	3.47883	7.9044	3.43881	0.00377738	0.0419934
Tcon_000843800.1	-3.6797	3.11382	-3.43874	0.00378148	0.0419934
Tcon_000420100.1	-2.95654	5.65995	-3.43648	0.00378616	0.0419934
Tcon_000946500.1	-2.9143	6.73828	-3.43354	0.00380342	0.0420733
Tcon_001011700.1	-3.71294	4.78954	-3.43508	0.00380402	0.0420733
Tcon_000163600.1	4.75642	4.19936	3.43924	0.00382059	0.0421974
Tcon_000223600.1	4.19987	6.47789	3.4313	0.0038416	0.0423453
Tcon_000441600.1	3.99314	8.03076	3.42958	0.0038447	0.0423453
Tcon_000910900.1	5.31634	6.99791	3.43583	0.00387893	0.0426628
Tcon_000753900.1	4.00342	6.94839	3.42215	0.0038902	0.0427273
Tcon_000291400.1	4.10751	5.52258	3.41472	0.00393966	0.0432104
Tcon_000481900.1	4.12206	6.59782	3.40895	0.00397619	0.0435506
Tcon_000569800.1	-3.36674	4.97584	-3.40323	0.00399296	0.0436737
Tcon_000894600.1	-3.3414	5.7183	-3.40204	0.00400013	0.0436916
Tcon_000308200.1	-3.92289	2.49932	-3.37845	0.00416493	0.0453711
Tcon_000526200.1	-3.08268	4.32406	-3.37536	0.00416901	0.0453711
Tcon_000079300.1	4.68435	4.79614	3.38249	0.00417452	0.0453711
Tcon_000849000.1	-4.75047	4.11396	-3.38275	0.00417701	0.0453711
Tcon_000932300.1	-3.85376	3.51098	-3.37543	0.00418262	0.0453711
Tcon_000038100.1	4.49336	7.15376	3.37312	0.00422557	0.0457741
Tcon_000826500.1	4.25415	5.52084	3.36643	0.00425811	0.0460634
Tcon_000984300.1	-4.85751	3.96513	-3.36956	0.00427258	0.0461567
Tcon_000329500.1	-2.98462	4.57186	-3.35877	0.00427883	0.046161
Tcon_000830500.1	-2.92779	5.84546	-3.35527	0.00430214	0.0463493
Tcon_000728000.1	-3.41666	4.66535	-3.35452	0.00431252	0.0463841
Tcon_000834600.1	4.07285	6.24561	3.35656	0.00431712	0.0463841
Tcon_000749900.1	-2.96585	5.93402	-3.34795	0.00435242	0.0466999
Tcon_000926800.1	-3.22482	4.78592	-3.3474	0.00435852	0.0467018
Tcon_000437700.1	5.16486	5.7592	3.35882	0.0043701	0.0467624
Tcon_000991500.1	-3.0203	6.52734	-3.34118	0.00439959	0.0469921
Tcon_000037800.1	6.46712	6.10176	3.37323	0.00440346	0.0469921
Tcon_000264400.1	4.88489	1.87366	3.34704	0.0044302	0.0472136
Tcon_000646100.1	-3.39625	7.93002	-3.3313	0.00447336	0.0476093
Tcon_000429500.1	-2.80311	6.9153	-3.32842	0.00448793	0.0477001
Tcon_000903600.1	4.72874	7.86139	3.33548	0.00450084	0.0477731
Tcon_000852400.1	3.18055	8.63147	3.32539	0.00451232	0.0478306
Tcon_000414000.1	4.89871	4.92809	3.33253	0.00453467	0.048003
Tcon_000247100.1	3.67037	8.37639	3.31996	0.00456056	0.0482125
Tcon_000857800.1	4.77001	6.20204	3.3232	0.00459261	0.0484865
Tcon_000891300.1	-2.98934	5.99735	-3.31189	0.0046079	0.0485829
Tcon_000574100.1	-2.92	5.92405	-3.3094	0.0046257	0.0487056
Tcon_000496100.1	-3.96253	4.5696	-3.30772	0.00465982	0.0489995
Tcon_000246700.1	3.48449	7.97616	3.30361	0.00467564	0.0490832
Tcon_000249300.1	-3.67176	2.81932	-3.30362	0.00468021	0.0490832
Tcon_000677600.1	3.30646	8.59347	3.29769	0.00471639	0.049397
Tcon_000734500.1	-3.28328	5.02185	-3.2957	0.00473093	0.0494836
Tcon_000597800.1	-3.11459	5.38109	-3.28956	0.00477504	0.049879
Tcon_000487800.1	-5.1535	2.85442	-3.30138	0.00478808	0.0499491
Tcon_000389400.1	4.43205	6.16775	3.29133	0.00480755	0.050086
Tcon_000291300.1	4.06076	4.59161	3.28753	0.00481604	0.0501084
Tcon_000758700.1	-2.92738	6.29165	-3.28291	0.004824	0.0501251
Tcon_000885800.1	-4.24844	4.08349	-3.28478	0.00484684	0.0502963
Tcon_000264700.1	4.38969	6.38729	3.28132	0.00488206	0.0505953
Tcon_000952000.1	5.92627	3.28443	3.29451	0.00492617	0.0509855
Tcon_000958000.1	2.64589	9.57495	3.26661	0.00494919	0.0510554
Tcon_000754200.1	-3.41873	5.84792	-3.26723	0.00495206	0.0510554
Tcon_000133600.1	-3.74633	5.47388	-3.26834	0.00495231	0.0510554
Tcon_000632700.1	4.48248	4.17338	3.27045	0.00497358	0.0512078
Tcon_000091700.1	-6.48593	3.61534	-3.28684	0.00506193	0.0520496
Tcon_000016000.1	4.51365	6.32419	3.25831	0.00507309	0.0520965
Tcon_000961400.1	-2.62618	8.07698	-3.24633	0.00511112	0.0524189
Tcon_000390200.1	-3.93814	3.94227	-3.24836	0.00512006	0.0524424
Tcon_000738100.1	-3.092	4.64869	-3.2434	0.00513791	0.052557
Tcon_000021700.1	5.05176	3.152	3.25461	0.00514982	0.052574
Tcon_000854000.1	-3.43274	5.66837	-3.24227	0.00515288	0.052574
Tcon_000126100.1	-4.22364	1.82381	-3.24191	0.00518809	0.052865
Tcon_000918100.1	-3.87874	5.74092	-3.23805	0.00520218	0.0529403
Tcon_000885900.1	-3.73994	2.36738	-3.2364	0.00521032	0.0529549
Tcon_000457700.1	4.66376	6.24542	3.23601	0.0052692	0.0534844
Tcon_000111200.1	4.38797	3.41062	3.2306	0.00529349	0.053662
Tcon_000655100.1	3.62514	7.79106	3.22189	0.0053282	0.0538896
Tcon_000682500.1	4.40988	6.1459	3.22653	0.00532959	0.0538896
Tcon_000764500.1	-3.93391	5.59249	-3.2203	0.00535409	0.0540444
Tcon_000862300.1	4.37988	1.96004	3.22289	0.00535859	0.0540444
Tcon_000410600.1	5.7506	4.90519	3.23791	0.00537232	0.0541137
Tcon_000469100.1	4.21156	6.42387	3.21798	0.00538943	0.054217
Tcon_000452000.1	4.26941	6.26777	3.21737	0.00539838	0.0542379
Tcon_000993700.1	4.42691	3.82741	3.21763	0.00540732	0.0542587
Tcon_000693600.1	-5.23971	2.79303	-3.22252	0.00544269	0.0545443
Tcon_000865400.1	-4.28125	2.24373	-3.20759	0.00548431	0.0548918
Tcon_000034700.1	-3.88474	4.96373	-3.19366	0.00558448	0.0558107
Tcon_000700600.1	-5.17638	2.65711	-3.20487	0.00559196	0.0558107
Tcon_000725300.1	-2.95428	6.39572	-3.18895	0.00560202	0.0558107
Tcon_000246600.1	4.15854	6.93917	3.19298	0.00560588	0.0558107
Tcon_000197300.1	4.54388	4.20285	3.19414	0.00562417	0.0558107
Tcon_000360400.1	4.41342	6.24436	3.19288	0.00562483	0.0558107
Tcon_000925900.1	4.79053	4.86589	3.19651	0.00562559	0.0558107
Tcon_000763400.1	-5.09615	2.7249	-3.19377	0.00568326	0.0563121
Tcon_000022300.1	-2.62855	6.24817	-3.17659	0.00571166	0.0565225
Tcon_000861500.1	3.95949	6.62793	3.17312	0.00577492	0.057077
Tcon_000888000.1	4.19173	7.12469	3.17145	0.00580475	0.0571567
Tcon_000502900.1	-3.21343	4.76992	-3.16704	0.00580495	0.0571567
Tcon_000762100.1	4.6881	7.50061	3.17584	0.00580528	0.0571567
Tcon_000010000.1	3.11383	9.11874	3.16611	0.00581193	0.0571567
Tcon_000289600.1	4.15513	3.60869	3.16895	0.00582555	0.0572194
Tcon_000459600.1	-2.81195	6.9876	-3.16325	0.00583555	0.0572288
Tcon_000237200.1	3.56779	7.39532	3.16406	0.00584176	0.0572288
Tcon_000072800.1	4.79716	6.49604	3.17243	0.00584825	0.0572288
Tcon_000415400.1	4.18765	5.03716	3.16031	0.00590914	0.0577531
Tcon_000992400.1	3.09809	7.55117	3.15396	0.00592568	0.0578431
Tcon_000590600.1	-6.32056	3.4342	-3.18522	0.00593942	0.0579057
Tcon_000603600.1	-6.11093	2.92173	-3.1776	0.00597844	0.0582142
Tcon_000291600.1	4.08791	4.9324	3.14813	0.00601885	0.0584665
Tcon_000940000.1	-4.29442	4.24719	-3.14965	0.00601916	0.0584665
Tcon_000559500.1	-2.58533	8.79947	-3.14193	0.0060368	0.0585659
Tcon_000120200.1	4.05542	6.10067	3.14308	0.00606562	0.0587733
Tcon_000412900.1	4.18939	4.70522	3.13888	0.00611607	0.0591345
Tcon_000600400:snoRNA	4.40872	2.65714	3.1405	0.00611788	0.0591345
Tcon_000511400.1	4.16636	6.67217	3.13463	0.00615623	0.0593895
Tcon_000052300.1	3.42916	7.57127	3.13054	0.0061593	0.0593895
Tcon_000387100.1	2.616	9.64018	3.1273	0.00617988	0.0595152
Tcon_000738900.1	4.78868	7.18	3.13704	0.00619029	0.0595429
Tcon_000275700.1	5.07082	3.87338	3.13492	0.00624581	0.0600038
Tcon_000608200.1	4.49105	5.45587	3.12742	0.00625564	0.0600253
Tcon_000600100:snoRNA	4.48112	2.98041	3.12632	0.00626579	0.0600497
Tcon_000623600.1	4.60661	4.29668	3.12603	0.00628121	0.0601245
Tcon_000719100.1	-2.89032	5.47971	-3.11519	0.00630254	0.0602556
Tcon_000860100.1	4.18353	6.55177	3.11703	0.00633423	0.0604854
Tcon_000525600.1	5.39886	3.89715	3.12448	0.00639872	0.0608841
Tcon_000842600.1	3.47016	7.21969	3.10687	0.00639879	0.0608841
Tcon_000641400.1	-2.74631	6.16268	-3.1056	0.00639911	0.0608841
Tcon_000741800.1	4.10759	7.40131	3.10499	0.00645229	0.0612391
Tcon_001011800.1	-3.30808	4.03772	-3.10036	0.00646117	0.0612391
Tcon_000733200.1	3.16982	8.62237	3.10002	0.00646162	0.0612391
Tcon_000192800.1	4.782	2.30817	3.10973	0.00646847	0.0612391
Tcon_000040900.1	3.40619	8.8902	3.09928	0.0064752	0.0612391
Tcon_000949800.1	-2.63463	6.20613	-3.09476	0.00651073	0.0615015
Tcon_000363000.1	-3.67754	5.78128	-3.09443	0.00653633	0.0616516
Tcon_000051600.1	-2.97091	6.66923	-3.09199	0.00654224	0.0616516
Tcon_000812500.1	-2.62323	7.14219	-3.08993	0.00656132	0.0617578
Tcon_000695700.1	4.5498	5.53963	3.09262	0.00662288	0.062263
Tcon_000157200.1	4.40072	0.748733	3.08909	0.00664526	0.0623991
Tcon_000446200.1	-3.17255	6.22158	-3.08132	0.00665853	0.0624229
Tcon_000055300.1	4.62856	7.75176	3.08906	0.00666984	0.0624229
Tcon_000716900.1	-3.12136	5.75509	-3.07909	0.00668142	0.0624229
Tcon_000906800.1	-3.70742	5.88085	-3.08074	0.00668332	0.0624229
Tcon_000014300.1	-2.90784	6.77841	-3.07826	0.00668733	0.0624229
Tcon_000327200.1	-5.59056	1.85748	-3.09916	0.00669845	0.062453
Tcon_000344000.1	4.4657	5.78016	3.08343	0.00671287	0.0625136
Tcon_000661100.1	4.50138	3.85679	3.08266	0.00672495	0.0625523
Tcon_000256000.1	-3.05658	4.20239	-3.07393	0.00673585	0.06258
Tcon_000981800.1	-3.96724	4.43075	-3.07341	0.00677828	0.0628721
Tcon_000835800.1	4.09627	5.35839	3.07317	0.00679059	0.0628721
Tcon_000347000.1	4.51881	0.839528	3.07667	0.00679227	0.0628721
Tcon_000058300.1	4.42799	4.58792	3.07516	0.00679914	0.0628721
Tcon_000585500.1	-3.37093	4.49381	-3.06722	0.00681627	0.0629568
Tcon_000062800.1	-5.47011	4.27693	-3.08398	0.00684528	0.0631509
Tcon_000426000.1	-2.47984	7.50036	-3.05693	0.00691791	0.0637465
Tcon_000072500.1	-3.5984	5.2803	-3.05801	0.00692687	0.0637547
Tcon_000850500.1	-3.14846	5.37554	-3.05329	0.00696476	0.0640288
Tcon_000513700.1	4.09068	5.74759	3.05551	0.0069863	0.0641521
Tcon_000476500.1	4.633	3.91583	3.05906	0.00700189	0.0642103
Tcon_000737400.1	-3.63773	3.88664	-3.05086	0.0070089	0.0642103
Tcon_000652200.1	4.28072	6.89479	3.05266	0.00703562	0.0643804
Tcon_000493400.1	3.91755	4.23614	3.0482	0.0070558	0.0644903
Tcon_000600700:snoRNA	4.33312	2.84331	3.04846	0.00708886	0.0647176
Tcon_000113500.1	4.81122	5.53439	3.05209	0.00710472	0.0647663
Tcon_000031300.1	-2.93585	5.58314	-3.0401	0.00711059	0.0647663
Tcon_000621600.1	-3.98044	4.34701	-3.0426	0.0071245	0.0647695
Tcon_000051200.1	-2.78793	6.0898	-3.03834	0.00712922	0.0647695
Tcon_000865600.1	-3.02437	5.60687	-3.03748	0.00714188	0.0647695
Tcon_000965900.1	-3.99602	3.78427	-3.04025	0.0071528	0.0647695
Tcon_001024400.1	-5.92024	3.77323	-3.06352	0.00716141	0.0647695
Tcon_000075200.1	-3.89152	4.5089	-3.03846	0.00716576	0.0647695
Tcon_000270100.1	4.21338	1.81181	3.04053	0.00716837	0.0647695
Tcon_000916000.1	-4.35265	3.62289	-3.03817	0.00720982	0.0650127
Tcon_000557800.1	-3.01413	4.56269	-3.03141	0.00721174	0.0650127
Tcon_000900200.1	4.0555	7.49911	3.03254	0.00724724	0.0652252
Tcon_000316100.1	3.65291	6.75231	3.02978	0.00725189	0.0652252
Tcon_000790700.1	-2.6243	6.96189	-3.02682	0.00726155	0.0652252
Tcon_000473700.1	4.65095	5.35031	3.0362	0.00726835	0.0652252
Tcon_000016600.1	2.99541	9.65744	3.02518	0.00728416	0.0652603
Tcon_000427500.1	2.63016	8.64715	3.0245	0.00728879	0.0652603
Tcon_000620900.1	-2.92055	5.6797	-3.02175	0.00732351	0.0654969
Tcon_000550000.1	3.56926	6.95019	3.0215	0.00734505	0.0656152
Tcon_000878800.1	4.00147	5.36378	3.02204	0.00736667	0.065734
Tcon_000635800.1	-5.16453	3.39219	-3.03101	0.00740735	0.0660224
Tcon_000803600.1	-2.66936	6.33294	-3.01274	0.00742831	0.0661346
Tcon_000812600.1	3.68218	7.26904	3.01356	0.00744575	0.066161
Tcon_000511100.1	4.02763	6.75225	3.01542	0.00744804	0.066161
Tcon_000031600.1	-2.69385	6.51281	-3.00848	0.00747956	0.0663663
Tcon_000556200.1	-2.99663	9.43205	-3.00804	0.00748807	0.0663673
Tcon_000371100.1	-3.21409	4.84694	-3.00595	0.00751799	0.0665578
Tcon_000125800.1	4.6666	4.21079	3.01078	0.00757643	0.0670001
Tcon_000786800.1	3.83662	6.80654	3.0029	0.00758513	0.0670008
Tcon_000861100.1	5.1304	2.06093	3.01529	0.00759358	0.0670008
Tcon_000837700.1	-2.98483	5.84098	-2.99769	0.00761388	0.0670008
Tcon_000542700.1	-3.62925	4.57516	-2.99926	0.00761661	0.0670008
Tcon_000220800.1	4.42658	4.89348	3.00479	0.00761893	0.0670008
Tcon_000506600.1	-2.9705	7.37071	-2.99492	0.00764765	0.0671221
Tcon_000144900.1	3.48283	8.58016	2.99597	0.00764973	0.0671221
Tcon_000872200.1	-3.30877	5.24873	-2.99306	0.0076789	0.0673033
Tcon_000078300.1	3.00979	7.82508	2.98761	0.00773901	0.067755
Tcon_000632900.1	-2.77029	5.74517	-2.981	0.00781895	0.068379
Tcon_000783700.1	-2.79144	4.63987	-2.97943	0.00783894	0.068478
Tcon_001015100.1	6.39062	5.68705	3.00643	0.00797316	0.0695735
Tcon_000465400.1	3.86599	4.70599	2.96922	0.00801205	0.0698358
Tcon_001028400.1	-2.82483	6.75152	-2.96223	0.00805984	0.0701748
Tcon_000356000.1	3.83383	5.72827	2.96371	0.00808129	0.0701855
Tcon_000972700.1	-2.87121	5.97151	-2.96036	0.00808478	0.0701855
Tcon_000492600.1	-2.96934	5.96816	-2.96025	0.00808773	0.0701855
Tcon_000768700.1	-2.88542	4.7078	-2.95771	0.00811964	0.070385
Tcon_000092700.1	-3.9435	3.50894	-2.95954	0.00814529	0.0704935
Tcon_000968300.1	-5.38684	1.48829	-2.97576	0.00815	0.0704935
Tcon_000570300.1	3.15885	8.4319	2.95334	0.0081827	0.0706989
Tcon_000033100.1	3.75049	7.45561	2.95379	0.00820574	0.0708205
Tcon_000525700.1	3.97741	8.53585	2.94999	0.00827556	0.0713451
Tcon_000348200.1	4.03133	2.76493	2.94938	0.00828898	0.0713829
Tcon_000523300.1	4.31493	5.70987	2.95014	0.0083111	0.0714954
Tcon_000264100.1	4.16003	3.35713	2.9472	0.00833218	0.0715987
Tcon_000381900.1	3.99375	5.72601	2.94429	0.00835399	0.071648
Tcon_000669900.1	-6.0149	2.81292	-2.97001	0.00837089	0.071648
Tcon_000030100.1	-2.73751	6.7302	-2.9386	0.00837257	0.071648
Tcon_000621500.1	4.49941	7.93326	2.94735	0.00837421	0.071648
Tcon_000648100.1	-3.12881	3.70831	-2.93713	0.00839913	0.0717835
Tcon_000826700.1	4.6001	2.76382	2.94465	0.00842626	0.0719255
Tcon_000782800.1	3.81961	5.26952	2.93726	0.00843396	0.0719255
Tcon_000845100.1	3.68917	7.06812	2.93401	0.00846833	0.0721407
Tcon_000987700.1	-2.63651	5.6803	-2.92884	0.00850496	0.0723436
Tcon_000589500.1	-3.22438	5.33365	-2.9292	0.00851047	0.0723436
Tcon_000245900.1	-3.02459	4.3382	-2.92582	0.00855165	0.0725669
Tcon_000973000.1	-3.11055	5.77792	-2.92572	0.00855511	0.0725669
Tcon_000009600.1	3.93519	4.86758	2.92752	0.00857854	0.0726875
Tcon_000787700.1	3.63937	6.89569	2.92489	0.00859098	0.0726917
Tcon_000993500.1	3.62426	7.22188	2.92435	0.00859745	0.0726917
Tcon_000309900.1	4.35968	5.76912	2.92381	0.00868077	0.0732664
Tcon_000642500.1	3.95351	6.83226	2.92013	0.00868398	0.0732664
Tcon_000523400.1	-2.79996	4.97031	-2.9133	0.00872282	0.0735156
Tcon_000053100.1	-2.93642	4.93417	-2.91089	0.00875896	0.0737415
Tcon_000974900.1	-3.20789	3.88352	-2.90932	0.00878817	0.0737882
Tcon_000030800.1	-3.19457	4.52554	-2.90921	0.00878925	0.0737882
Tcon_000058800.1	3.96447	7.19538	2.91219	0.00879776	0.0737882
Tcon_000959900.1	-3.11631	4.92465	-2.90815	0.00880189	0.0737882
Tcon_000916400.1	-3.32854	5.09071	-2.90492	0.00885571	0.0741607
Tcon_000195800.1	3.98675	3.08227	2.89643	0.00902832	0.0755261
Tcon_000782900.1	3.78692	4.92976	2.89372	0.00904832	0.0756133
Tcon_000137800.1	-2.91511	4.65141	-2.88759	0.00909529	0.0759254
Tcon_000963300.1	-3.5868	4.29889	-2.88823	0.00911336	0.075996
Tcon_000991700.1	3.17885	7.94223	2.88208	0.00918365	0.0765014
Tcon_000611800.1	-2.65795	8.39011	-2.87992	0.00920573	0.0765464
Tcon_000349400.1	-3.38062	2.16512	-2.8805	0.00921584	0.0765464
Tcon_000997000.1	-3.57326	4.0033	-2.88112	0.00921814	0.0765464
Tcon_000569700.1	3.44768	7.42922	2.87916	0.0092396	0.0765638
Tcon_000093600:rRNA	-2.46257	11.2774	-2.87758	0.00923963	0.0765638
Tcon_000649300.1	4.84158	4.26725	2.88978	0.00926114	0.0766617
Tcon_000744100.1	-3.15977	6.36862	-2.87583	0.00927648	0.0767082
Tcon_000864200.1	-3.19427	6.23728	-2.87244	0.00932888	0.0770608
Tcon_001031200.1	-2.87591	4.21315	-2.87076	0.00934591	0.0770875
Tcon_000375100.1	4.1299	2.36928	2.87596	0.00935163	0.0770875
Tcon_000195200.1	5.39363	1.59766	2.89077	0.00937116	0.077168
Tcon_001012600.1	-2.77947	5.86906	-2.86239	0.00947221	0.0779188
Tcon_000639600.1	3.68175	7.86063	2.86313	0.0095	0.0780661
Tcon_000536900.1	-2.86548	5.62217	-2.85791	0.00954254	0.0783341
Tcon_000320100.1	-3.41135	3.65282	-2.8567	0.00958051	0.0785641
Tcon_000826000.1	-2.65903	5.70564	-2.85397	0.00960118	0.078652
Tcon_000505200.1	-2.98356	6.38673	-2.84883	0.00968643	0.0791944
Tcon_000799700.1	-2.61661	6.10018	-2.84827	0.00968995	0.0791944
Tcon_000873300.1	-3.60942	3.21937	-2.85009	0.00969747	0.0791944
Tcon_000121000.1	-3.24564	3.93232	-2.8417	0.00980805	0.0799723
Tcon_000068100.1	4.69597	5.09914	2.85253	0.00981299	0.0799723
Tcon_000573200.1	4.19829	6.05501	2.8401	0.00992447	0.0807687
Tcon_001015700.1	-2.76138	7.29629	-2.83317	0.00993159	0.0807687
Tcon_000720600.1	4.20034	2.14411	2.83908	0.00994139	0.0807687
Tcon_001024800.1	4.47674	6.88324	2.84108	0.00995552	0.0808003
Tcon_000118900.1	-3.61705	4.96119	-2.8322	0.00998425	0.0809504
Tcon_000565400.1	-2.92057	4.99245	-2.82837	0.0100121	0.0810926
Tcon_000591400.1	-2.52563	7.97425	-2.8265	0.0100377	0.081217
Tcon_000577700.1	-3.37134	5.17777	-2.82248	0.0101258	0.0817782
Tcon_000029400.1	-3.22383	5.45525	-2.82087	0.0101446	0.0817782
Tcon_000563700.1	-3.80917	2.90318	-2.82341	0.0101468	0.0817782
Tcon_000312800.1	3.78093	5.18292	2.82312	0.0101485	0.0817782
Tcon_000311100.1	-3.415	3.16338	-2.81708	0.0102177	0.0822522
Tcon_000068700.1	-2.56032	6.15904	-2.81478	0.0102306	0.0822719
Tcon_000680500.1	4.27449	5.79178	2.82093	0.0102526	0.0823043
Tcon_000725500.1	-2.95272	6.45926	-2.81362	0.0102555	0.0823043
Tcon_000849200.1	-2.67159	5.9999	-2.8034	0.0104223	0.0835583
Tcon_000690100.1	3.97076	4.46004	2.80437	0.0104867	0.0839895
Tcon_000703300.1	4.25798	6.20484	2.79873	0.0106286	0.0850392
Tcon_000371400.1	4.02637	6.47922	2.7915	0.0107174	0.0856629
Tcon_000444700.1	3.78189	5.59185	2.77753	0.0109316	0.0872871
Tcon_000687700.1	4.71548	5.03542	2.78568	0.0109549	0.0873115
Tcon_000486200.1	4.54436	4.1163	2.78338	0.0109568	0.0873115
Tcon_000952800.1	-3.59743	3.09639	-2.77384	0.0109777	0.0873898
Tcon_000565900.1	-2.95165	6.27788	-2.76831	0.0110391	0.0877899
Tcon_000066900.1	-3.48097	4.48791	-2.76806	0.0110713	0.087958
Tcon_000731800.1	-3.9488	4.05036	-2.76934	0.0111007	0.088103
Tcon_000027600.1	2.99348	8.17264	2.76315	0.0111335	0.088274
Tcon_000219400.1	-2.92301	6.81581	-2.76226	0.0111475	0.0882964
Tcon_000308500.1	4.40504	2.67354	2.77059	0.0111587	0.0882968
Tcon_000471200.1	-2.71106	5.98207	-2.7584	0.0112136	0.0886423
Tcon_000747300.1	3.5752	6.6919	2.75629	0.0112941	0.0891899
Tcon_000520600.1	-2.6377	5.4377	-2.75332	0.0113057	0.0891921
Tcon_001031400.1	4.67155	4.73609	2.76443	0.0113335	0.0892364
Tcon_000410400.1	3.78616	6.60858	2.75536	0.0113349	0.0892364
Tcon_000276800.1	3.75389	2.31839	2.75339	0.0113673	0.0892364
Tcon_000463600.1	-2.84728	6.17564	-2.74964	0.0113769	0.0892364
Tcon_000397200.1	-2.66727	5.75038	-2.74906	0.0113848	0.0892364
Tcon_000373100.1	4.13257	6.63687	2.75503	0.0113936	0.0892364
Tcon_000032900.1	3.22322	7.78427	2.74895	0.0114035	0.0892364
Tcon_000047700.1	2.60531	9.27534	2.74762	0.0114109	0.0892364
Tcon_000382600.1	6.29652	4.98599	2.78734	0.011431	0.0892364
Tcon_001020000.1	3.81083	6.08661	2.74956	0.011446	0.0892364
Tcon_000853700.1	3.86042	6.43615	2.74988	0.0114467	0.0892364
Tcon_000060700.1	3.10312	7.86272	2.7463	0.0114469	0.0892364
Tcon_000846000.1	3.89292	6.32461	2.74821	0.0114826	0.0893573
Tcon_000231100.1	3.66909	5.3048	2.74654	0.0114851	0.0893573
Tcon_000837400.1	-3.05137	5.96274	-2.73804	0.0115999	0.0901617
Tcon_000025400.1	5.30294	2.67145	2.75427	0.0117099	0.0909276
Tcon_000890600.1	-2.82926	6.49064	-2.73094	0.011728	0.0909783
Tcon_000075700.1	-4.94976	3.71618	-2.74451	0.0117886	0.0913587
Tcon_000392500.1	3.43911	6.68975	2.72593	0.0118547	0.0916983
Tcon_000072700.1	-3.46657	5.3891	-2.72601	0.0118556	0.0916983
Tcon_000886100.1	-3.38962	1.45096	-2.72473	0.0118738	0.0917488
Tcon_000450000.1	3.43015	7.3648	2.72225	0.0119254	0.0920573
Tcon_000289400.1	5.2505	6.84497	2.74134	0.0119456	0.0921234
Tcon_000197000.1	4.35013	4.18192	2.72224	0.0120676	0.0929738
Tcon_000688200.1	-2.96496	5.52578	-2.71201	0.012099	0.0931247
Tcon_000658500.1	-2.74333	4.75726	-2.70867	0.0121593	0.0934978
Tcon_000475000.1	-5.35414	2.37505	-2.73159	0.0121762	0.0935361
Tcon_000420800.1	-3.48449	6.07802	-2.70776	0.0122156	0.0937479
Tcon_000812300.1	-2.70145	6.0908	-2.70478	0.012236	0.0938135
Tcon_000063300.1	-2.66775	6.30578	-2.69356	0.0124612	0.0954476
Tcon_000815000.1	-4.34508	4.81268	-2.69981	0.0125194	0.0958003
Tcon_000615300.1	-3.48002	5.21922	-2.69096	0.0125549	0.0959785
Tcon_000072600.1	-2.76875	6.51852	-2.68777	0.012581	0.0960849
Tcon_000925100.1	3.89514	6.26382	2.69115	0.0126061	0.0961003
Tcon_000939000.1	-3.44086	3.62676	-2.68822	0.0126073	0.0961003
Tcon_000380100.1	-3.61019	2.31769	-2.68663	0.0126584	0.0963965
Tcon_000646300.1	-3.14115	3.70559	-2.68249	0.0127032	0.096645
Tcon_000390500.1	-2.87486	4.59947	-2.67587	0.01283	0.0975154
Tcon_000079400.1	-2.67341	5.34846	-2.67412	0.0128623	0.097593
Tcon_000903500.1	-2.79595	5.54819	-2.6741	0.0128649	0.097593
Tcon_000870000.1	-2.97721	4.06425	-2.67337	0.0128857	0.0976567
Tcon_000861800.1	-3.79334	4.57352	-2.67582	0.0129098	0.0977457
Tcon_000380500.1	-2.42333	8.00531	-2.67029	0.0129405	0.0978844
Tcon_000580200.1	-4.50089	4.77243	-2.67878	0.013001	0.0982476
Tcon_000051000.1	-2.95195	5.16741	-2.66569	0.0130471	0.0983804
Tcon_000316800.1	4.1248	1.25226	2.67204	0.0130521	0.0983804
Tcon_000538500.1	3.13578	7.18908	2.66566	0.0130564	0.0983804
Tcon_000728200.1	-2.73568	6.3624	-2.66441	0.0130684	0.0983804
Tcon_000570400.1	3.58836	5.20362	2.66611	0.0130873	0.0984293
Tcon_000615700.1	-3.22493	6.32085	-2.66386	0.0131006	0.0984351
Tcon_000741700.1	4.03082	5.62114	2.66183	0.0132526	0.0994826
Tcon_000163700.1	3.95028	3.29151	2.65777	0.013325	0.0999314
Tcon_000964000.1	3.38282	6.52477	2.65309	0.0133459	0.0999932
Tcon_000258100.1	4.33663	6.6737	2.65814	0.013405	0.100341
Tcon_000294600.1	3.93706	4.02712	2.6479	0.0135398	0.101253
Tcon_000306200.1	-3.122	3.77779	-2.64098	0.0135922	0.101549
Tcon_000036800.1	-2.63876	6.00731	-2.63876	0.0136248	0.101697
Tcon_000487500.1	-4.91948	2.99385	-2.65246	0.0137156	0.102278
Tcon_000586400.1	-2.37544	6.88469	-2.63094	0.0137973	0.10279
Tcon_000618500.1	-2.57469	6.70004	-2.62754	0.0138756	0.103276
Tcon_000619500.1	-2.64434	6.22197	-2.62633	0.013904	0.10339
Tcon_000693900.1	-2.80496	7.7326	-2.6247	0.0139442	0.103591
Tcon_000991900.1	3.08693	8.23551	2.62365	0.01398	0.10376
Tcon_000310200.1	3.77571	6.50955	2.62609	0.0140021	0.103789
Tcon_000550900.1	2.85587	8.59044	2.62188	0.0140102	0.103789
Tcon_000886000.1	-3.25897	3.02697	-2.62205	0.0140287	0.103828
Tcon_000406400.1	2.78103	8.69378	2.62006	0.0140497	0.103886
Tcon_000084400.1	-2.67994	6.47123	-2.61662	0.0141265	0.104357
Tcon_000726300.1	-2.92612	5.94649	-2.61429	0.0141872	0.104707
Tcon_000775000.1	-3.06217	5.21036	-2.61261	0.0142327	0.104945
Tcon_000013400.1	-4.24117	4.44094	-2.6182	0.0142893	0.105264
Tcon_000086000.1	3.39595	6.41289	2.60564	0.0144235	0.106153
Tcon_000264600.1	3.43866	6.50721	2.6046	0.014453	0.106271
Tcon_000671500.1	-2.409	7.55879	-2.6003	0.0145045	0.106551
Tcon_000883700.1	-2.64682	6.06499	-2.59958	0.0145241	0.106596
Tcon_001007400.1	2.83151	7.69389	2.5888	0.0147864	0.10842
Tcon_000424800.1	3.62253	6.45777	2.58898	0.014853	0.108807
Tcon_000621000.1	3.77137	5.82208	2.58442	0.0149911	0.109717
Tcon_000784900.1	3.74148	6.97019	2.58024	0.0150885	0.110328
Tcon_000507700.1	-2.46008	6.70106	-2.57478	0.0151217	0.110468
Tcon_000117500.1	4.11562	2.36282	2.58126	0.0151496	0.110562
Tcon_000641000.1	4.23237	4.10125	2.58207	0.0151626	0.110562
Tcon_000650000.1	-2.81059	4.62048	-2.57156	0.0152075	0.110694
Tcon_000962300.1	3.95213	6.17091	2.57694	0.0152157	0.110694
Tcon_000516000.1	-2.80788	6.13592	-2.57095	0.0152227	0.110694
Tcon_000114700.1	-3.01567	5.71517	-2.56885	0.0152843	0.11104
Tcon_000820100.1	3.49635	7.89356	2.56533	0.0154199	0.111922
Tcon_000598400.1	4.59935	4.90209	2.57003	0.015593	0.113074
Tcon_000751100.1	-3.5738	4.66624	-2.55622	0.0156638	0.113483
Tcon_000353800.1	-3.14973	3.75394	-2.55213	0.015717	0.11369
Tcon_000517500.1	3.92873	5.76135	2.55683	0.0157211	0.11369
Tcon_000769200.1	-2.611	6.94936	-2.54703	0.0158241	0.114275
Tcon_000990900.1	-2.64986	7.29085	-2.54679	0.0158309	0.114275
Tcon_000910800.1	-3.147	5.96283	-2.547	0.0158489	0.114282
Tcon_000926400.1	3.41686	6.45582	2.54713	0.0158748	0.114282
Tcon_000698800.1	4.24847	0.619083	2.55439	0.0158753	0.114282
Tcon_000475300.1	-3.01504	6.07886	-2.54135	0.0159865	0.114955
Tcon_001007700.1	-2.45494	6.48399	-2.54025	0.015998	0.114955
Tcon_000332500.1	3.58354	7.22478	2.54259	0.0160191	0.114955
Tcon_000713800.1	-2.82082	4.78603	-2.53943	0.016027	0.114955
Tcon_000105900.1	-3.77517	1.84856	-2.54115	0.0160948	0.115283
Tcon_000839500.1	3.63865	4.99823	2.53982	0.016102	0.115283
Tcon_000959400.1	3.64818	7.20134	2.53615	0.0162011	0.115888
Tcon_000308300.1	3.35754	6.90901	2.53195	0.0162662	0.116248
Tcon_000297000.1	4.67021	4.02397	2.54211	0.01636	0.116813
Tcon_000235700.1	3.74988	5.28608	2.52703	0.0164664	0.117466
Tcon_000021200.1	3.70185	6.31408	2.52485	0.016515	0.117642
Tcon_000499700.1	-3.62904	3.64238	-2.52358	0.0165346	0.117642
Tcon_000654100.1	-2.86531	4.61191	-2.52036	0.0165358	0.117642
Tcon_000958400.1	4.41133	7.01996	2.52714	0.0166643	0.11845
Tcon_000948400.1	3.92615	6.50421	2.5208	0.0166794	0.118451
Tcon_000804500.1	-2.88819	6.09101	-2.51126	0.0167845	0.118984
Tcon_000584900.1	-2.47143	5.57335	-2.51071	0.0167886	0.118984
Tcon_000502800.1	-2.54462	5.70905	-2.51033	0.0167997	0.118984
Tcon_000989100.1	-4.83992	3.14946	-2.5275	0.0168387	0.119153
Tcon_000072900.1	-2.59028	5.7095	-2.50478	0.0169533	0.119857
Tcon_000563900.1	-3.45893	3.36042	-2.50428	0.0170351	0.120227
Tcon_000794500.1	-2.62275	5.93315	-2.50182	0.0170361	0.120227
Tcon_000761600.1	-2.58161	6.29778	-2.5005	0.0170722	0.120374
Tcon_000774000.1	2.96637	7.34715	2.50006	0.0170987	0.120454
Tcon_000947200.1	-2.61645	5.91662	-2.4985	0.0171286	0.120556
Tcon_000595000.1	-3.41778	3.93238	-2.49807	0.0172026	0.120939
Tcon_000575100.1	-3.07037	5.7302	-2.49623	0.0172135	0.120939
Tcon_000043900.1	-3.36665	5.61103	-2.49397	0.0173108	0.121514
Tcon_000405000.1	3.77743	5.8174	2.49559	0.0173453	0.121648
Tcon_000756300.1	2.38158	11.9766	2.48966	0.0173745	0.121745
Tcon_000316300.1	3.00455	6.92947	2.4876	0.0174531	0.122018
Tcon_000460200.1	-2.85217	5.40666	-2.48718	0.0174559	0.122018
Tcon_000320500.1	3.79489	3.86774	2.49173	0.0174599	0.122018
Tcon_000768300.1	-3.05365	5.13593	-2.48511	0.017528	0.122386
Tcon_000636100.1	-4.01267	2.79569	-2.48758	0.0176423	0.123076
Tcon_000621300.1	-2.63467	5.65906	-2.47887	0.0176869	0.123278
Tcon_000619400.1	-2.93842	5.00687	-2.47791	0.0177271	0.123449
Tcon_000590100.1	-2.72463	5.48082	-2.47607	0.0177704	0.12359
Tcon_000487600.1	3.67374	5.78246	2.47923	0.0177922	0.12359
Tcon_000917500.1	4.27984	4.17791	2.48564	0.0177943	0.12359
Tcon_000676300.1	3.11015	7.48027	2.47441	0.0178421	0.123813
Tcon_000175200.1	3.7096	3.83278	2.47617	0.0178903	0.124039
Tcon_000740800.1	-3.27891	4.86383	-2.46912	0.0180167	0.124805
Tcon_001016900.1	-2.35539	6.64391	-2.46364	0.0181281	0.125467
Tcon_000733600.1	-2.40079	6.67139	-2.46069	0.0182161	0.125966
Tcon_000706600.1	3.24782	10.0224	2.45603	0.0184025	0.127143
Tcon_000253100.1	3.28221	6.26256	2.45489	0.0184416	0.127302
Tcon_000503000.1	4.89922	3.32994	2.46999	0.0185619	0.12802
Tcon_000557000.1	-3.62982	4.952	-2.45057	0.018638	0.128433
Tcon_000729400.1	2.90629	8.92232	2.44578	0.0186803	0.128612
Tcon_000563200.1	3.22605	6.14426	2.44588	0.0187076	0.128629
Tcon_000568800.1	4.55281	3.0142	2.45868	0.0187295	0.128629
Tcon_000992900.1	-2.61416	5.8558	-2.4437	0.0187316	0.128629
Tcon_000133900.1	4.37504	5.72583	2.45448	0.018776	0.128796
Tcon_000508100.1	3.92411	4.20936	2.44838	0.0187886	0.128796
Tcon_001008100.1	2.63534	8.56781	2.44042	0.0188328	0.128987
Tcon_000580500.1	-4.76972	4.00861	-2.45584	0.0189316	0.129552
Tcon_000182100.1	-2.60724	5.23774	-2.43587	0.0189724	0.129718
Tcon_000480500.1	-2.40544	10.2604	-2.4341	0.019024	0.129959
Tcon_000412500.1	3.93893	5.10519	2.43921	0.0190793	0.130208
Tcon_000697100.1	-2.79746	5.89913	-2.43184	0.0191042	0.130208
Tcon_000545700.1	-4.62988	3.01877	-2.44782	0.0191099	0.130208
Tcon_000911800.1	-2.75496	4.70363	-2.42991	0.0191628	0.130339
Tcon_000086600.1	-2.63548	4.73977	-2.42913	0.019183	0.130339
Tcon_001016100.1	3.38989	6.14607	2.43133	0.0191841	0.130339
Tcon_000760600.1	-3.97647	4.58897	-2.43595	0.0191952	0.130339
Tcon_000108500.1	-2.61942	7.29886	-2.42721	0.0192427	0.13055
Tcon_000133200.1	-2.44418	8.95922	-2.42132	0.0194255	0.131594
Tcon_000409800.1	-2.63079	6.17647	-2.42129	0.01943	0.131594
Tcon_000364300.1	-5.08566	2.70905	-2.44271	0.0195402	0.132227
Tcon_000411900.1	3.51401	5.71017	2.41976	0.0195766	0.132263
Tcon_000014400.1	-2.5807	7.1601	-2.41657	0.019579	0.132263
Tcon_000093300.1	2.96624	7.00004	2.41596	0.0196171	0.132407
Tcon_000451100.1	-3.21151	6.27113	-2.41615	0.0196376	0.132432
Tcon_000826900.1	-2.66381	4.15354	-2.41392	0.0196659	0.13251
Tcon_001021200.1	-2.43959	6.21361	-2.4126	0.0197038	0.132652
Tcon_000214300.1	-2.5825	5.90115	-2.40735	0.0198758	0.133645
Tcon_000461100.1	-2.92732	5.584	-2.40756	0.0198851	0.133645
Tcon_000743300.1	3.8561	6.72967	2.41239	0.0199113	0.133669
Tcon_000613500.1	-2.7883	5.69752	-2.40614	0.0199226	0.133669
Tcon_000883000.1	3.56356	5.42992	2.40555	0.0200497	0.134327
Tcon_000711800.1	2.81564	8.42659	2.40207	0.0200566	0.134327
Tcon_001033100.1	-2.55429	5.11645	-2.40132	0.0200717	0.134327
Tcon_000349900.1	-3.61414	5.71972	-2.40413	0.0201095	0.134466
Tcon_000668800.1	4.29122	6.50539	2.40783	0.0202417	0.135187
Tcon_000877200.1	-3.38861	6.26675	-2.39825	0.0202515	0.135187
Tcon_000293600.1	3.56727	4.93826	2.39712	0.0203297	0.135594
Tcon_000950700.1	3.32577	6.39303	2.39341	0.0204007	0.135953
Tcon_000439800.1	3.25083	6.74612	2.39045	0.0204868	0.136412
Tcon_000501100.1	3.12913	7.89559	2.38428	0.0206766	0.137559
Tcon_000474900.1	4.77333	4.01201	2.40185	0.0207141	0.137637
Tcon_000223100.1	3.09377	8.58768	2.38249	0.0207328	0.137637
Tcon_000941800.1	-2.69192	5.15073	-2.38089	0.020756	0.137637
Tcon_000533100.1	3.53313	6.78254	2.38415	0.0207579	0.137637
Tcon_000463700.1	4.01065	5.82	2.38472	0.0208991	0.138457
Tcon_000840500.1	3.56867	6.61233	2.37492	0.0210837	0.139562
Tcon_000907100.1	-2.38374	7.13014	-2.36935	0.0211434	0.13984
Tcon_000453500.1	-2.66448	5.35055	-2.36677	0.0212389	0.140355
Tcon_000429300.1	-4.9628	2.43223	-2.38952	0.0212715	0.140452
Tcon_000748400.1	-2.96484	5.74757	-2.36554	0.0213006	0.140527
Tcon_001000700.1	-2.55559	7.79319	-2.36419	0.0213251	0.140571
Tcon_001006100.1	3.20428	6.02298	2.36477	0.0213577	0.140668
Tcon_000120900.1	3.50053	6.87143	2.36534	0.0213992	0.140825
Tcon_000527300.1	4.90414	5.59352	2.38416	0.0214217	0.140855
Tcon_000196100.1	3.63439	3.47327	2.364	0.0214841	0.141148
Tcon_000534800.1	3.36981	6.53416	2.35955	0.021572	0.141608
Tcon_000108800.1	-2.57505	5.68654	-2.35661	0.0215906	0.141612
Tcon_000023600.1	-2.97046	4.58759	-2.35626	0.0216264	0.141729
Tcon_000448300.1	-2.70476	5.63384	-2.35495	0.0216541	0.141793
Tcon_000452300.1	-2.7776	6.25391	-2.35341	0.0217123	0.142056
Tcon_000783600.1	-2.39638	5.89532	-2.35219	0.0217436	0.142143
Tcon_000562500.1	3.17268	6.25992	2.35095	0.0218405	0.142552
Tcon_000218300.1	-2.85394	3.86583	-2.34989	0.0218422	0.142552
Tcon_000587500.1	3.31614	5.66528	2.34917	0.0219301	0.142926
Tcon_000848300.1	3.25933	6.349	2.3487	0.0219357	0.142926
Tcon_000661600.1	4.00507	5.92095	2.35444	0.0219662	0.143007
Tcon_000968400.1	-2.3915	5.95428	-2.34521	0.0219925	0.14306
Tcon_000032800.1	-3.16815	5.04415	-2.3454	0.0220388	0.143243
Tcon_000643000.1	-2.82173	4.81241	-2.34066	0.0221713	0.143835
Tcon_000970600.1	-3.0516	5.51861	-2.34096	0.0221826	0.143835
Tcon_000011300.1	3.68237	5.94235	2.34488	0.0221845	0.143835
Tcon_000785700.1	2.86402	8.647	2.3394	0.02222	0.143947
Tcon_000762000.1	3.67791	6.46648	2.34257	0.0222673	0.144135
Tcon_000579800.1	-2.75203	5.5628	-2.33486	0.0223777	0.144731
Tcon_000726800.1	3.73552	3.88338	2.33899	0.022419	0.14488
Tcon_000079700.1	3.82333	5.79477	2.33776	0.0224983	0.145273
Tcon_000779200.1	-2.64834	4.04445	-2.33004	0.0225491	0.145483
Tcon_000243900.1	3.50819	7.33142	2.33264	0.0225789	0.145556
Tcon_000958800.1	3.92249	5.73654	2.33499	0.0226434	0.145853
Tcon_000721800.1	-3.32748	4.24181	-2.32764	0.0227186	0.146218
Tcon_000899300.1	-3.11503	5.61163	-2.32592	0.0227429	0.146255
Tcon_000407300.1	-2.41109	6.35792	-2.32002	0.0229143	0.147194
Tcon_000359900.1	-3.53477	4.69296	-2.32281	0.0229535	0.147194
Tcon_000980200.1	-2.68352	6.68847	-2.31862	0.0229743	0.147194
Tcon_000064800.1	-3.5462	5.17483	-2.3219	0.0229911	0.147194
Tcon_000035100.1	-2.75519	4.51523	-2.3182	0.022994	0.147194
Tcon_000279100.1	4.05499	5.48011	2.32717	0.0230008	0.147194
Tcon_000734900.1	-3.11184	4.31935	-2.31577	0.0231226	0.147707
Tcon_000484400.1	2.92944	7.44192	2.31498	0.0231292	0.147707
Tcon_000740300.1	3.18253	6.40187	2.31569	0.0231372	0.147707
Tcon_000524100.1	3.26347	5.61338	2.31309	0.0232513	0.148316
Tcon_000404700.1	-2.84679	6.15675	-2.31026	0.0233002	0.148508
Tcon_000619200.1	-2.78665	6.15981	-2.30869	0.0233552	0.148738
Tcon_000906200.1	3.55121	4.32056	2.31163	0.0233832	0.148797
Tcon_000998100.1	3.33314	5.50514	2.30828	0.0234507	0.148989
Tcon_000712700.1	2.84346	7.31516	2.30597	0.0234634	0.148989
Tcon_000900700.1	-2.3055	8.37387	-2.30528	0.0234699	0.148989
Tcon_000223200.1	2.93483	7.17239	2.30089	0.0236671	0.15012
Tcon_000578800.1	-2.32416	7.75361	-2.29961	0.0236879	0.150131
Tcon_000701700.1	2.54054	8.02233	2.29921	0.0237072	0.150133
Tcon_000836800.1	2.42117	10.7259	2.29694	0.0237924	0.150552
Tcon_000573700.1	-2.4342	6.07879	-2.29476	0.0238773	0.150968
Tcon_000889400.1	-2.7626	5.10528	-2.293	0.0239586	0.151361
Tcon_000422300.1	3.1921	6.40783	2.29323	0.0240034	0.151522
Tcon_000638800.1	-3.7107	4.06998	-2.29624	0.0240394	0.151629
Tcon_000078400.1	4.81159	2.59792	2.31209	0.0240882	0.151815
Tcon_000073000.1	-2.2983	6.99363	-2.2862	0.0242106	0.15244
Tcon_000371800.1	-4.33789	3.24291	-2.30001	0.024226	0.15244
Tcon_000578500.1	2.97828	7.43059	2.28356	0.0243508	0.153104
Tcon_000064200.1	-5.21429	3.53069	-2.31287	0.0243997	0.153277
Tcon_000369800.1	-2.81752	5.3913	-2.28147	0.0244172	0.153277
Tcon_000833200.1	3.03812	7.02027	2.27921	0.0245324	0.153878
Tcon_000531200.1	-2.20476	8.35114	-2.2763	0.0246035	0.154201
Tcon_000523200.1	3.28468	6.56574	2.27524	0.0247395	0.154931
Tcon_000106300.1	-3.72557	1.83498	-2.27647	0.0248387	0.155429
Tcon_000709100.1	3.3489	7.83065	2.27145	0.0249098	0.155677
Tcon_000349200.1	3.48953	1.20406	2.2723	0.0249178	0.155677
Tcon_000702600.1	3.80292	2.14371	2.27332	0.025003	0.156057
Tcon_000376400.1	3.90591	6.78428	2.27419	0.0250182	0.156057
Tcon_000831200.1	2.93358	7.03675	2.26614	0.0250466	0.156111
Tcon_000447800.1	3.08409	6.69573	2.26585	0.0250801	0.156197
Tcon_000367200.1	-2.48399	5.97959	-2.26191	0.0251898	0.156756
Tcon_000413100.1	-2.7303	5.35252	-2.26046	0.0252601	0.15707
Tcon_000353500.1	-2.6351	6.95282	-2.25948	0.0252952	0.157102
Tcon_000690300.1	3.34915	6.00795	2.26182	0.0253051	0.157102
Tcon_000978200.1	-2.70102	7.74044	-2.25783	0.0253667	0.157361
Tcon_000310800.1	-2.51717	5.5593	-2.25663	0.0254079	0.157485
Tcon_000315000.1	-3.00736	3.50796	-2.25714	0.0254265	0.157485
Tcon_000615100.1	3.50372	4.0867	2.25875	0.0254817	0.157655
Tcon_000513200.1	3.84858	4.06583	2.26203	0.025494	0.157655
Tcon_000393500.1	-2.4327	6.84183	-2.25379	0.0255235	0.157714
Tcon_000959300.1	-3.51687	4.64838	-2.25582	0.0256088	0.158044
Tcon_000663000.1	3.7054	6.64004	2.25746	0.0256168	0.158044
Tcon_000360700.1	2.87458	7.70125	2.2511	0.0256606	0.15819
Tcon_000993400.1	2.6557	8.82218	2.25014	0.0256834	0.158208
Tcon_000981300.1	-2.54433	5.48947	-2.24823	0.0257586	0.158427
Tcon_000809800.1	-2.67288	8.21124	-2.24812	0.0257691	0.158427
Tcon_000335200.1	3.19384	6.38003	2.24951	0.0257792	0.158427
Tcon_000621900.1	4.69631	5.71085	2.2682	0.0258196	0.158533
Tcon_000727400.1	2.68794	7.50541	2.24653	0.0258366	0.158533
Tcon_000627600.1	-2.46335	6.92246	-2.24221	0.0260095	0.15947
Tcon_000065000.1	-3.34444	4.22925	-2.24447	0.0260311	0.159479
Tcon_000284700.1	2.76666	8.56203	2.24101	0.0260752	0.159501
Tcon_000739500.1	-2.49316	5.82967	-2.24062	0.0260777	0.159501
Tcon_000816000.1	-2.73685	5.94707	-2.24048	0.0260955	0.159501
Tcon_000594900.1	-2.85797	5.83734	-2.24009	0.026123	0.159546
Tcon_000338700.1	-2.5883	4.55727	-2.23875	0.0261604	0.159601
Tcon_000547300.1	-2.48529	6.42142	-2.23838	0.0261724	0.159601
Tcon_000204900:rRNA	-2.20246	12.3459	-2.23728	0.0262155	0.159741
Tcon_000818600.1	3.00188	7.3914	2.23729	0.0262613	0.159768
Tcon_000007600.1	-2.48283	6.3641	-2.23598	0.0262748	0.159768
Tcon_000922200.1	-2.29205	6.58793	-2.23577	0.0262806	0.159768
Tcon_000383300.1	3.69811	6.03833	2.24007	0.0263545	0.160094
Tcon_000982500.1	-2.53426	7.09712	-2.23362	0.0263775	0.16011
Tcon_000878900.1	3.15959	5.76607	2.23446	0.026412	0.160196
Tcon_000520800.1	-3.5663	4.93482	-2.2366	0.0264467	0.160283
Tcon_000905500.1	3.97982	6.02812	2.23921	0.0265446	0.160753
Tcon_000218900.1	3.17156	6.64013	2.22989	0.0266122	0.16104
Tcon_000662600.1	2.76148	8.47452	2.22684	0.026683	0.161344
Tcon_000887300.1	-3.1428	4.46768	-2.22748	0.0267108	0.161389
Tcon_000927500.1	4.29968	5.28553	2.23679	0.0268717	0.162237
Tcon_000297500.1	3.45955	2.47889	2.22125	0.027077	0.163352
Tcon_000590900.1	-4.60599	4.66863	-2.23455	0.0272271	0.164132
Tcon_000114800.1	3.45905	6.78514	2.21466	0.0273699	0.164867
Tcon_000466800.1	2.246	9.96486	2.20296	0.027719	0.166842
Tcon_000731600.1	2.85496	7.03135	2.20178	0.0278024	0.167217
Tcon_000115300.1	5.55823	3.0461	2.24102	0.0279158	0.167698
Tcon_000365400.1	-4.19318	2.19862	-2.21082	0.0279679	0.167698
Tcon_001026900.1	-2.61759	5.94827	-2.1972	0.0279892	0.167698
Tcon_000496000.1	-2.61828	5.79977	-2.19695	0.0280009	0.167698
Tcon_000474600.1	2.89633	7.46905	2.19745	0.0280039	0.167698
Tcon_000467900.1	2.86566	7.31576	2.19723	0.0280099	0.167698
Tcon_000266100.1	3.7684	2.51734	2.2028	0.0280536	0.167833
Tcon_000504300.1	-3.1098	6.00085	-2.19469	0.0281684	0.168364
Tcon_000605500.1	-4.76072	1.92413	-2.21662	0.0282021	0.168364
Tcon_000352400.1	3.461	3.99434	2.19625	0.0282064	0.168364
Tcon_000920900.1	-2.68219	6.2141	-2.19169	0.028245	0.168444
Tcon_000421900.1	3.49783	4.12402	2.19493	0.0282828	0.168444
Tcon_000078100.1	-2.69733	5.08131	-2.19087	0.0282838	0.168444
Tcon_000401700.1	-2.84553	5.65339	-2.19018	0.0283303	0.168594
Tcon_000366400.1	-3.55579	3.61585	-2.19282	0.0284063	0.168855
Tcon_000270800.1	3.23417	7.25933	2.18999	0.028417	0.168855
Tcon_000024900.1	-3.83259	4.25496	-2.19224	0.0285823	0.16971
Tcon_000408400.1	-3.30347	3.85677	-2.18194	0.0288139	0.170957
Tcon_000841700.1	-2.31886	7.10398	-2.1775	0.0288889	0.171254
Tcon_000901900.1	-2.49923	5.71169	-2.1772	0.0289074	0.171254
Tcon_000234700.1	-2.29643	7.03615	-2.17292	0.0291041	0.17229
Tcon_000648300.1	-3.04923	4.65732	-2.17128	0.0292484	0.173015
Tcon_000053000.1	-2.77846	5.69192	-2.16674	0.0294215	0.173909
Tcon_000985400.1	-3.24564	3.51096	-2.16719	0.0294959	0.174218
Tcon_000690900.1	-3.02844	4.28917	-2.16404	0.0295898	0.174642
Tcon_000375200.1	3.39123	3.91092	2.16439	0.0296833	0.175063
Tcon_000677800.1	3.33542	6.56346	2.16311	0.0297233	0.175168
Tcon_000500000.1	-2.65677	5.08193	-2.15948	0.0297589	0.175247
Tcon_000067400.1	-3.0042	4.0978	-2.15809	0.0298723	0.175769
Tcon_000640000.1	3.17882	6.01899	2.15857	0.0298921	0.175769
Tcon_000756900.1	-2.70533	5.3968	-2.15408	0.0300246	0.176417
Tcon_000635000.1	-2.55288	6.0916	-2.15279	0.0300768	0.176521
Tcon_000018000.1	3.93728	4.26282	2.16248	0.0300871	0.176521
Tcon_000561000.1	-2.32651	8.79123	-2.15032	0.0301907	0.176939
Tcon_000674500:rRNA	-2.48362	9.97576	-2.15014	0.0302031	0.176939
Tcon_000275800.1	-2.9982	4.56743	-2.15053	0.0302402	0.177025
Tcon_000251200.1	-3.52965	2.839	-2.15138	0.0303835	0.177676
Tcon_000634900.1	3.27324	5.85918	2.14891	0.0303963	0.177676
Tcon_000453700.1	-2.87781	5.08891	-2.14615	0.0304341	0.177765
Tcon_000809000.1	-2.31077	6.40977	-2.1446	0.0304715	0.177852
Tcon_000624200.1	-2.38062	6.04881	-2.14296	0.0305536	0.178199
Tcon_000814800.1	-2.91683	4.86557	-2.14328	0.0305825	0.178236
Tcon_000899400.1	-3.11709	5.3203	-2.14344	0.0306186	0.178315
Tcon_000706100.1	-4.30256	4.34782	-2.15559	0.0307416	0.178899
Tcon_000757700.1	3.31846	6.26379	2.13945	0.0308846	0.179599
Tcon_000597000.1	-2.55021	7.88266	-2.13306	0.0310536	0.180407
Tcon_000842500.1	-3.52556	5.27463	-2.13767	0.0310693	0.180407
Tcon_000793100.1	-2.51422	5.76704	-2.13036	0.0311878	0.180962
Tcon_000453400.1	3.47963	6.35649	2.13438	0.0312129	0.180975
Tcon_000971200.1	3.22593	4.56484	2.13152	0.0312514	0.181065
Tcon_000472000.1	-2.50824	5.95477	-2.12769	0.0313228	0.181152
Tcon_000746500.1	-3.33258	5.13852	-2.1308	0.0313287	0.181152
Tcon_000653600.1	5.31422	3.98359	2.16668	0.0313352	0.181152
Tcon_000551100.1	3.34488	3.86351	2.12946	0.0314022	0.18124
Tcon_000282100.1	2.69956	8.77138	2.12606	0.0314189	0.18124
Tcon_001014200.1	-2.87861	5.55167	-2.12651	0.0314192	0.18124
Tcon_000819800.1	-2.57488	5.75662	-2.12411	0.0315084	0.181622
Tcon_000633500.1	4.82748	3.92675	2.15067	0.0315663	0.181823
Tcon_000948200.1	3.48654	6.45817	2.1252	0.0316876	0.182302
Tcon_000717200.1	3.39923	6.88991	2.12421	0.0316957	0.182302
Tcon_000875200.1	-2.70229	4.30721	-2.11934	0.0317629	0.182556
Tcon_000658200.1	-3.49558	4.00386	-2.12327	0.0317921	0.182591
Tcon_000385600.1	-2.2649	8.92925	-2.1176	0.0318317	0.182609
Tcon_000737300.1	-3.414	5.25923	-2.12152	0.0318416	0.182609
Tcon_000668500.1	-2.37523	6.15836	-2.11633	0.0318991	0.182806
Tcon_000827400.1	3.58606	5.15065	2.11571	0.032238	0.184614
Tcon_000385900.1	3.57538	4.1664	2.11481	0.032279	0.184715
Tcon_000510800.1	-2.43586	7.02413	-2.10536	0.0324719	0.185685
Tcon_000605300.1	-2.61335	6.1778	-2.10455	0.0325242	0.185849
Tcon_000007300.1	2.51913	8.29332	2.10284	0.0326079	0.186193
Tcon_000209300.1	-4.16504	2.77684	-2.11626	0.0326691	0.186364
Tcon_000786900.1	-4.25021	3.40776	-2.11755	0.0326851	0.186364
Tcon_000684700.1	-2.71186	6.25762	-2.09994	0.0327766	0.186751
Tcon_000462200.1	2.60775	7.9391	2.09885	0.0328246	0.186889
Tcon_000372300.1	2.7829	7.52237	2.09684	0.0329501	0.187379
Tcon_000174500.1	3.47817	1.1958	2.101	0.0329579	0.187379
Tcon_000842700.1	-2.56941	5.60199	-2.09537	0.0330072	0.187524
Tcon_000177600.1	3.29092	1.93564	2.09749	0.0330545	0.187658
Tcon_000032200.1	-2.42102	5.11659	-2.09263	0.0331464	0.187927
Tcon_000768900.1	3.69204	5.80788	2.09994	0.0331495	0.187927
Tcon_000760800.1	-2.57213	6.5254	-2.08954	0.03332	0.188758
Tcon_000598600:snoRNA	4.05803	5.01018	2.10096	0.0333985	0.189067
Tcon_000437300.1	3.77029	5.96075	2.09517	0.0334673	0.189118
Tcon_000517300.1	-2.70523	7.00519	-2.08691	0.0334737	0.189118
Tcon_000664200.1	-4.38053	4.31125	-2.10562	0.0334794	0.189118
Tcon_000611200.1	3.08312	7.00372	2.08691	0.0335503	0.18926
Tcon_000274000.1	-2.58728	6.27157	-2.08525	0.0335525	0.18926
Tcon_000769600.1	3.74873	6.38168	2.09148	0.0336537	0.189695
Tcon_000671800.1	-2.17061	8.31904	-2.08258	0.033684	0.189731
Tcon_000649800.1	4.5852	5.77935	2.10546	0.0337323	0.189867
Tcon_000462700.1	-2.46471	6.22883	-2.08052	0.0338029	0.190129
Tcon_000530300.1	-2.71316	6.82214	-2.07976	0.0338636	0.190203
Tcon_000424400.1	3.67999	5.44678	2.08673	0.0338642	0.190203
Tcon_000867100.1	-2.27697	6.15512	-2.07422	0.034143	0.191633
Tcon_000370900.1	3.07243	6.32809	2.07499	0.0342007	0.191821
Tcon_000649200.1	3.40852	3.62789	2.07656	0.0342565	0.191976
Tcon_000425500.1	-3.05629	4.58629	-2.07351	0.0342781	0.191976
Tcon_000752300.1	3.08835	6.4176	2.07307	0.0343121	0.191976
Tcon_001029400.1	-2.4261	5.9844	-2.07098	0.0343256	0.191976
Tcon_000516400.1	3.92097	7.62523	2.07971	0.0344552	0.192564
Tcon_000791600.1	-2.3497	6.6957	-2.06688	0.0345511	0.192963
Tcon_000882200.1	-2.3173	7.58969	-2.06439	0.0346894	0.193599
Tcon_000646200.1	-2.91016	4.82992	-2.06338	0.0348055	0.19411
Tcon_000372500.1	-5.05632	3.70358	-2.09725	0.0348448	0.194191
Tcon_000712200.1	2.52452	8.36582	2.06017	0.0349342	0.194482
Tcon_000121500.1	-3.69122	3.3826	-2.06763	0.0349462	0.194482
Tcon_000139200.1	3.43572	2.98429	2.0633	0.0350188	0.194749
Tcon_000778200.1	-2.3799	5.79674	-2.05648	0.0351362	0.195063
Tcon_000730100.1	3.24377	5.93097	2.05928	0.0351481	0.195063
Tcon_000606700.1	-4.14697	4.02554	-2.07157	0.0351493	0.195063
Tcon_000397900.1	3.52909	4.67959	2.05864	0.0353441	0.195831
Tcon_000619800.1	-3.00758	4.6952	-2.05408	0.035358	0.195831
Tcon_000019700.1	3.23927	6.92048	2.0555	0.0353622	0.195831
Tcon_000020000.1	3.38832	6.82582	2.05611	0.0354026	0.195917
Tcon_000820600.1	-2.28976	6.75014	-2.05067	0.0354648	0.196124
Tcon_000353300.1	2.46493	7.64729	2.04696	0.0356832	0.197188
Tcon_001020700.1	-2.44078	6.52456	-2.04652	0.035707	0.197188
Tcon_000495500.1	-2.41028	6.10684	-2.04563	0.0357574	0.197328
Tcon_000563600.1	-4.69224	2.48745	-2.07219	0.0358013	0.197336
Tcon_000080000.1	-2.4309	5.0778	-2.04475	0.0358088	0.197336
Tcon_000671600.1	-2.4488	5.24614	-2.04334	0.0358911	0.197651
Tcon_000700400.1	-2.67274	6.39854	-2.04272	0.0359448	0.197781
Tcon_000357800.1	2.93158	6.30714	2.04319	0.0359647	0.197781
Tcon_000072400.1	2.92372	6.40056	2.04216	0.0360222	0.197959
Tcon_000050300.1	-2.42313	5.33556	-2.0396	0.0361065	0.198176
Tcon_000723500.1	-4.82905	3.2539	-2.07032	0.0361119	0.198176
Tcon_000647400.1	-2.21933	7.16546	-2.03201	0.0365453	0.200197
Tcon_000673300.1	-3.03562	5.57143	-2.03372	0.0365491	0.200197
Tcon_000926100.1	-2.34846	5.3552	-2.03156	0.0365746	0.200197
Tcon_000802200.1	-2.45339	6.99811	-2.03151	0.0365816	0.200197
Tcon_000087300.1	-2.46759	5.69282	-2.03037	0.0366491	0.200428
Tcon_000920000.1	3.61107	4.10573	2.03458	0.0368172	0.201173
Tcon_000515800.1	3.02634	6.6292	2.02882	0.0368362	0.201173
Tcon_000766000.1	-2.18025	6.69	-2.02541	0.0369349	0.201421
Tcon_000407000.1	-2.48807	4.61425	-2.0251	0.0369626	0.201421
Tcon_000925500.1	-2.51179	8.55385	-2.02507	0.0369658	0.201421
Tcon_000775800.1	2.53555	8.37638	2.02438	0.0370089	0.201421
Tcon_001010900.1	-2.54212	4.83558	-2.02438	0.0370092	0.201421
Tcon_000006200.1	-2.27418	6.25527	-2.02236	0.037118	0.201874
Tcon_000287100.1	3.06475	5.99625	2.02331	0.0371793	0.202068
Tcon_000190000.1	-3.06924	4.82298	-2.02269	0.037218	0.202139
Tcon_000746600.1	3.3881	4.76223	2.02365	0.0373176	0.202541
Tcon_000479300.1	-2.49142	6.39831	-2.01848	0.0373584	0.202623
Tcon_000325200.1	3.50356	3.76226	2.02351	0.0374042	0.202732
Tcon_000461500.1	3.15457	6.65367	2.01974	0.0374301	0.202734
Tcon_000035700.1	-2.77157	5.11356	-2.01586	0.0375489	0.203238
Tcon_000464800.1	3.67093	5.39596	2.02151	0.0376603	0.203701
Tcon_000504200.1	3.95778	5.60509	2.0254	0.0377053	0.203805
Tcon_000421000.1	-2.38448	7.53189	-2.01213	0.0377364	0.203833
Tcon_000088800.1	-4.78269	2.48649	-2.04213	0.0377832	0.203947
Tcon_000989800.1	3.59022	2.60208	2.01794	0.0378115	0.20396
Tcon_000835700.1	-4.80951	3.20277	-2.04103	0.0378951	0.204271
Tcon_000247000.1	2.7652	8.17092	2.0088	0.0379771	0.204574
Tcon_000431000.1	3.42786	5.97183	2.00968	0.038199	0.205629
Tcon_000374000.1	-3.9781	4.7506	-2.01701	0.0382513	0.20568
Tcon_000356400.1	-2.67966	6.17449	-2.00395	0.0382606	0.20568
Tcon_000478500.1	3.68292	6.69293	2.00917	0.0384361	0.206483
Tcon_000042500.1	-2.35252	6.856	-1.99961	0.0385021	0.206697
Tcon_000158300.1	-2.80651	4.11634	-1.99937	0.0385656	0.206897
Tcon_000466100.1	-3.10488	5.71824	-1.9979	0.0387514	0.207627
Tcon_000781800.1	-2.25223	6.55031	-1.99551	0.0387543	0.207627
Tcon_000541500.1	-2.72574	5.72094	-1.99439	0.0388603	0.208054
Tcon_000695400.1	2.9849	6.71387	1.9907	0.0391573	0.209482
Tcon_000627800.1	-3.27631	4.95854	-1.99248	0.03918	0.209482
Tcon_001035000.1	3.64622	3.25243	1.99414	0.0393545	0.210272
Tcon_000993600.1	3.26858	4.4655	1.98658	0.0395503	0.211176
Tcon_000909800.1	-2.3306	5.99224	-1.98185	0.0396152	0.211294
Tcon_000335500.1	-2.60355	3.11075	-1.98138	0.0396636	0.211294
Tcon_000298200.1	-3.03946	3.13384	-1.9829	0.0396723	0.211294
Tcon_000087600.1	4.47675	6.50997	2.0051	0.0396938	0.211294
Tcon_000044800.1	-2.98481	5.66455	-1.98205	0.0397063	0.211294
Tcon_000686900.1	2.53085	7.93537	1.97914	0.0397987	0.211643
Tcon_000517600.1	2.84593	8.03291	1.97789	0.0399301	0.212199
Tcon_000135100.1	-2.25667	6.17826	-1.97535	0.040028	0.212468
Tcon_000408000.1	2.94625	6.54649	1.97639	0.040056	0.212468
Tcon_000043200.1	-5.02449	4.15566	-2.01333	0.0400702	0.212468
Tcon_000539200.1	-2.34434	6.29229	-1.97445	0.0400883	0.212468
Tcon_000117000.1	-2.71402	5.06521	-1.97354	0.0401816	0.21282
Tcon_000489900.1	-2.52932	5.75383	-1.97195	0.0402604	0.213094
Tcon_000224000.1	3.0862	8.21128	1.96939	0.0405649	0.214506
Tcon_000753300.1	-2.2355	7.51071	-1.96677	0.0405819	0.214506
Tcon_000041500.1	-2.83171	4.01627	-1.96718	0.0406194	0.214506
Tcon_000833700.1	-2.41752	5.88636	-1.96592	0.0406433	0.214506
Tcon_000663600.1	-2.58487	4.77779	-1.96583	0.0406629	0.214506
Tcon_000665500.1	5.09391	5.34411	2.00453	0.0407954	0.214905
Tcon_000873100.1	-2.41544	5.77222	-1.96307	0.0408291	0.214905
Tcon_000876500.1	-2.29039	6.2621	-1.96288	0.0408366	0.214905
Tcon_000114900.1	3.47185	4.21295	1.96791	0.0409095	0.214905
Tcon_000729300.1	2.78152	6.36896	1.96218	0.0409344	0.214905
Tcon_000091300.1	-2.80254	5.48912	-1.96217	0.0409401	0.214905
Tcon_000617000.1	-3.06442	5.27715	-1.96332	0.0409532	0.214905
Tcon_000423600.1	-2.40219	5.59741	-1.96112	0.0409564	0.214905
Tcon_000243300.1	3.24241	0.515219	1.96281	0.0410815	0.215419
Tcon_000520100.1	2.94625	6.75188	1.95824	0.0412415	0.216004
Tcon_000819500.1	-2.29803	6.21055	-1.95663	0.0412478	0.216004
Tcon_000573500.1	3.46371	5.85122	1.96207	0.0412918	0.216091
Tcon_000838900.1	2.53239	7.53905	1.95426	0.0414179	0.216554
Tcon_000865000.1	-2.60033	4.74178	-1.95412	0.0414351	0.216554
Tcon_000740100.1	-2.60268	5.29386	-1.95263	0.0415344	0.216929
Tcon_000442700.1	2.62749	8.49869	1.94827	0.0418285	0.218313
Tcon_000032400.1	-2.5845	5.04115	-1.94772	0.0418594	0.218313
Tcon_000315300.1	3.42186	4.38259	1.95278	0.0418822	0.218313
Tcon_000677700.1	-3.47836	3.11432	-1.95156	0.0420131	0.21885
Tcon_000684100.1	2.81543	6.80636	1.94296	0.0422243	0.219806
Tcon_000905000.1	-2.49975	4.43396	-1.94108	0.0422981	0.220045
Tcon_000819700.1	3.23128	6.84882	1.94321	0.0423928	0.220383
Tcon_000473300.1	-3.56818	4.12176	-1.94686	0.0424189	0.220383
Tcon_000894400.1	-2.93454	4.33264	-1.9392	0.0425175	0.220623
Tcon_000220500.1	3.75774	3.48771	1.94837	0.042521	0.220623
Tcon_000898300.1	3.3768	5.25811	1.94054	0.0426812	0.221309
Tcon_000522300.1	-2.75113	6.13684	-1.92942	0.0431331	0.223505
Tcon_000711600.1	-2.42667	8.6421	-1.92627	0.0433052	0.22425
Tcon_000538000.1	-2.47194	5.06186	-1.92522	0.0433813	0.224497
Tcon_000508800.1	-2.39005	6.22756	-1.92405	0.043457	0.22466
Tcon_000565100.1	-2.51432	6.15929	-1.92382	0.0434825	0.22466
Tcon_000544300.1	2.82493	6.1488	1.92443	0.0434982	0.22466
Tcon_000891100.1	-2.73777	4.61832	-1.92341	0.0435465	0.224763
Tcon_000919600.1	2.96497	6.73539	1.92393	0.0435827	0.224802
Tcon_000422500.1	3.10749	5.65199	1.92362	0.0436738	0.225125
Tcon_000512800.1	3.50009	5.84187	1.92594	0.0438118	0.225666
Tcon_000983600.1	2.44843	8.48104	1.9186	0.0438405	0.225666
Tcon_000608000.1	3.20328	6.04895	1.92155	0.0438781	0.225666
Tcon_000749600.1	2.9948	6.15121	1.91969	0.043893	0.225666
Tcon_000658400.1	4.1552	5.52859	1.93627	0.043935	0.225735
Tcon_000459000.1	3.35584	5.46802	1.92047	0.0440683	0.226156
Tcon_000021000.1	3.31558	6.09159	1.91973	0.0440886	0.226156
Tcon_000912000.1	3.28	0.54876	1.91914	0.0441028	0.226156
Tcon_000802000.1	-2.91994	4.73839	-1.91532	0.0441697	0.226352
Tcon_000467700.1	-2.41872	5.3965	-1.91264	0.0442575	0.226655
Tcon_000812400.1	-2.21109	6.70305	-1.9107	0.0443859	0.227165
Tcon_000467300.1	2.70121	7.1734	1.90985	0.0444925	0.227563
Tcon_000029500.1	-2.26283	6.59608	-1.90842	0.0445488	0.227704
Tcon_000351800.1	3.43358	0.675268	1.91305	0.0446691	0.228171
Tcon_000411700.1	3.02424	6.08255	1.90795	0.0447404	0.228387
Tcon_000652100.1	2.56846	8.00973	1.90461	0.0448424	0.22876
Tcon_000754100.1	3.01343	7.29667	1.905	0.0449467	0.229144
Tcon_000263100.1	3.05213	3.73363	1.90468	0.0449902	0.229218
Tcon_000121100.1	-2.61241	5.84322	-1.89963	0.0452072	0.230029
Tcon_000771900.1	-2.51704	5.32644	-1.89944	0.0452076	0.230029
Tcon_000919200.1	-2.1962	8.49669	-1.89864	0.0452473	0.230082
Tcon_000891800.1	2.76444	6.49828	1.89657	0.0454613	0.230884
Tcon_000529600.1	-3.10795	4.44799	-1.89859	0.0454634	0.230884
Tcon_000905400.1	-2.32765	6.09327	-1.89289	0.0456671	0.231714
Tcon_000656500.1	-2.47084	5.87899	-1.89277	0.0456855	0.231714
Tcon_000766300.1	2.88371	7.09326	1.89229	0.0458121	0.232207
Tcon_000465300.1	-2.8509	5.27045	-1.89055	0.0459274	0.232642
Tcon_000815800.1	2.38252	7.75143	1.88648	0.0461389	0.233498
Tcon_001013700.1	2.16545	8.93366	1.88615	0.0461556	0.233498
Tcon_000260200.1	2.97397	6.02849	1.88755	0.0461997	0.233572
Tcon_000041700.1	2.21639	11.0716	1.88397	0.0463169	0.234015
Tcon_000088600.1	3.08014	2.82421	1.88545	0.0464131	0.234351
Tcon_000764100.1	-2.10424	8.61792	-1.87391	0.0470619	0.237475
Tcon_000024700.1	2.96675	5.03281	1.87145	0.0473994	0.239025
Tcon_000672300.1	2.98293	6.75984	1.87101	0.047441	0.239082
Tcon_000797100.1	-2.59077	5.82337	-1.86755	0.0475722	0.23959
Tcon_000996700.1	-2.57751	3.95503	-1.862	0.0479912	0.241547
Tcon_000667300.1	-2.37565	6.64422	-1.86061	0.0480752	0.241815
Tcon_000668400.1	3.05407	4.30415	1.86135	0.0482193	0.242386
Tcon_000874600.1	-2.69912	5.50424	-1.85814	0.0483128	0.242701
Tcon_000076000.1	-2.40116	5.70669	-1.85695	0.0483569	0.242768
Tcon_000732100.1	-2.44268	5.26787	-1.85577	0.0484511	0.243087
Tcon_000647100.1	2.80667	7.08582	1.85623	0.048493	0.243143
Tcon_000525000.1	-4.00137	3.56475	-1.87191	0.0485506	0.243259
Tcon_000590800.1	-2.53939	5.38566	-1.85428	0.0485778	0.243259
Tcon_000847200.1	-2.28762	6.16058	-1.85281	0.0486689	0.24356
Tcon_000512000.1	-2.29574	6.72898	-1.85104	0.0488064	0.243952
Tcon_000633800.1	2.76187	6.47907	1.85195	0.0488089	0.243952
Tcon_000813500.1	-2.33894	6.07189	-1.84937	0.0489378	0.244441
Tcon_000520300.1	-2.76131	4.73621	-1.84622	0.0492553	0.245732
Tcon_000298400.1	3.05311	5.3664	1.84798	0.0492585	0.245732
Tcon_000219300.1	3.40998	7.33695	1.85117	0.0493247	0.245882
Tcon_001003700.1	3.79537	7.43193	1.85749	0.0493507	0.245882
Tcon_000376700.1	-2.8786	3.78961	-1.84406	0.0494706	0.246324
Tcon_000015200.1	-2.62447	4.68505	-1.83863	0.0498149	0.247882
Tcon_000706700.1	3.78184	3.30361	1.85049	0.0498925	0.248084
Tcon_000955500.1	3.19838	4.56209	1.84104	0.0499184	0.248084
Tcon_000485200.1	-2.29015	6.08309	-1.8363	0.0499591	0.24813
Tcon_000822700.1	-2.05851	7.86154	-1.83419	0.0501213	0.248779
Tcon_000923600.1	2.1008	9.37405	1.83328	0.0501944	0.248855
Tcon_000497500.1	2.52318	7.72573	1.83354	0.0501996	0.248855
Tcon_000624300.1	2.74347	6.95987	1.83229	0.0503502	0.249356
Tcon_000534900.1	2.44301	8.2605	1.83135	0.0503637	0.249356
Tcon_000404200.1	-2.29346	5.56639	-1.82567	0.0508071	0.251365
Tcon_000677900.1	3.71354	6.54928	1.8376	0.0508342	0.251365
Tcon_000755600.1	2.80693	6.02323	1.82606	0.0508736	0.251365
Tcon_000971900.1	3.46956	5.18379	1.83254	0.0508968	0.251365
Tcon_000079500.1	3.01123	5.06292	1.82507	0.0510614	0.25202
Tcon_000671900.1	2.7098	7.24272	1.82195	0.051172	0.252408
Tcon_000537800.1	-2.55048	5.26979	-1.82053	0.0512484	0.252467
Tcon_000069200.1	-2.5506	5.97257	-1.82032	0.0512657	0.252467
Tcon_000145200.1	2.99962	4.00464	1.8223	0.0512798	0.252467
Tcon_000361400.1	-4.72156	3.90586	-1.85687	0.0513486	0.252557
Tcon_000999400.1	-2.11089	7.5629	-1.81843	0.0513873	0.252557
Tcon_000596500.1	-3.48343	3.52581	-1.82671	0.0513941	0.252557
Tcon_000582200.1	-2.45078	5.83595	-1.81801	0.0514385	0.252618
Tcon_000359500.1	2.88383	6.31445	1.81889	0.0514911	0.252667
Tcon_000931900.1	-2.41296	6.85148	-1.81689	0.0515261	0.252667
Tcon_000740400.1	-2.34138	6.38397	-1.81659	0.0515444	0.252667
Tcon_000972500.1	-3.11642	4.53355	-1.819	0.0516354	0.252956
Tcon_000253500.1	2.79453	6.89272	1.81501	0.0517681	0.253448
Tcon_000068000.1	3.07713	5.65632	1.8147	0.0519582	0.253965
Tcon_000423500.1	-2.50274	5.85153	-1.81111	0.0520095	0.253965
Tcon_000991300.1	2.92997	5.95777	1.81261	0.0520319	0.253965
Tcon_000834400.1	-2.42206	4.13781	-1.81043	0.0520558	0.253965
Tcon_000821600.1	-2.29763	6.38839	-1.81025	0.0520604	0.253965
Tcon_000711500.1	2.43704	7.28009	1.81032	0.0520665	0.253965
Tcon_001013400.1	-2.18379	7.28359	-1.80885	0.0521715	0.254237
Tcon_000733100.1	2.72204	7.0164	1.8096	0.0521867	0.254237
Tcon_000495400.1	2.29588	7.73189	1.8063	0.0523868	0.255055
Tcon_000515100.1	-2.3717	5.12447	-1.80547	0.0524604	0.255255
Tcon_000008800.1	-2.89391	5.27994	-1.80603	0.0525577	0.255422
Tcon_000269800.1	3.04363	3.31273	1.80716	0.0525593	0.255422
Tcon_000899500.1	-2.5363	6.2001	-1.80303	0.0526836	0.255721
Tcon_000199400.1	-3.89881	1.7192	-1.81947	0.0526857	0.255721
Tcon_000473900.1	3.90239	4.1075	1.81822	0.0528003	0.25612
Tcon_000073800.1	3.25171	6.87782	1.80377	0.0530327	0.25709
Tcon_000296300.1	-3.2415	3.83911	-1.80089	0.053266	0.257811
Tcon_000566200.1	2.58884	6.63542	1.79583	0.0532964	0.257811
Tcon_000504000.1	-2.2493	5.17395	-1.79495	0.0533305	0.257811
Tcon_000363400.1	2.87424	6.50631	1.79662	0.053336	0.257811
Tcon_000864800.1	-2.82221	4.37302	-1.79621	0.0533447	0.257811
Tcon_000182800.1	3.3256	3.26586	1.79851	0.053565	0.258717
Tcon_000457600.1	-2.46404	4.92948	-1.79058	0.0537171	0.259293
Tcon_000416800.1	3.18319	3.90531	1.79328	0.0538552	0.259801
Tcon_000134700.1	2.6948	6.99204	1.78347	0.0543769	0.262158
Tcon_000728600.1	-2.28757	5.76851	-1.78162	0.0544642	0.262419
Tcon_000485600.1	2.20562	8.62378	1.77987	0.0546113	0.262967
Tcon_000068500.1	2.75451	6.33734	1.77873	0.054808	0.263753
Tcon_000733000.1	3.3493	6.89755	1.78383	0.0548658	0.263871
Tcon_000617800.1	-2.4133	5.6784	-1.77577	0.0549785	0.264251
Tcon_000550600.1	2.80239	7.10218	1.77658	0.0550159	0.26427
Tcon_000415000.1	2.68828	7.03702	1.77278	0.0552991	0.265469
Tcon_000275400.1	3.54935	4.13091	1.78089	0.0554216	0.265806
Tcon_000047100.1	2.88623	5.44056	1.77228	0.0554366	0.265806
Tcon_000666300.1	2.45068	7.26906	1.76967	0.0555137	0.266014
Tcon_000611000.1	3.61609	5.71932	1.77734	0.055854	0.267359
Tcon_000029700.1	-2.87353	4.69788	-1.76735	0.0558621	0.267359
Tcon_000978900.1	-2.61727	4.48893	-1.7639	0.0560551	0.268121
Tcon_000378000.1	-3.09789	4.79117	-1.76323	0.0564027	0.26962
Tcon_000972000.1	-2.21238	5.4953	-1.75882	0.0564486	0.269676
Tcon_000518800.1	-2.44409	5.13012	-1.75851	0.056495	0.269735
Tcon_000791000.1	-2.12921	6.63409	-1.75374	0.0568985	0.271167
Tcon_000079200.1	-2.16404	6.18111	-1.7534	0.0569291	0.271167
Tcon_000804100.1	-2.53094	5.19936	-1.75379	0.0569307	0.271167
Tcon_000231700.1	2.46639	9.65916	1.75361	0.0569348	0.271167
Tcon_000027100.1	-3.27297	5.54977	-1.75915	0.0569667	0.271167
Tcon_000730800.1	-2.41343	4.31261	-1.7506	0.0571966	0.272097
Tcon_000352800.1	-2.87266	1.752	-1.7487	0.0575297	0.273517
Tcon_000558200.1	3.84514	7.3528	1.76255	0.0576692	0.273915
Tcon_000723600.1	-2.67983	4.79926	-1.74593	0.0576827	0.273915
Tcon_000157500.1	-2.76222	4.42495	-1.74462	0.0578376	0.274485
Tcon_000676100.1	2.86333	6.5993	1.74369	0.057979	0.274991
Tcon_000469700.1	3.05977	4.84189	1.74424	0.0580859	0.275333
Tcon_000750900.1	-2.43271	5.46528	-1.73977	0.0581797	0.275612
Tcon_000824900.1	-2.31264	5.34484	-1.73873	0.0582608	0.275785
Tcon_000486900.1	-2.23241	5.50525	-1.7384	0.0582862	0.275785
Tcon_000399600.1	2.77435	5.67521	1.73933	0.0583267	0.275812
Tcon_000994300.1	2.93682	3.55475	1.73905	0.0584567	0.276261
Tcon_000533900.1	-2.66653	4.41857	-1.73516	0.058661	0.277061
Tcon_000346800.1	2.99785	1.68782	1.73581	0.0588063	0.277581
Tcon_000219200.1	-2.44525	4.4273	-1.73245	0.0588528	0.277614
Tcon_001013500.1	2.73974	5.8113	1.73309	0.0588837	0.277614
Tcon_000784400.1	-3.32204	4.36009	-1.7347	0.0592941	0.279383
Tcon_000933600.1	2.27802	9.86475	1.72649	0.059385	0.279584
Tcon_000495900.1	-2.87055	5.9093	-1.72827	0.0594076	0.279584
Tcon_000265400.1	-3.05089	1.89347	-1.72765	0.0596188	0.2802
Tcon_000850700.1	2.73128	9.11093	1.72512	0.0596206	0.2802
Tcon_000532200.1	-2.66852	4.90775	-1.72425	0.0596738	0.2802
Tcon_000495200.1	3.2863	6.44775	1.73006	0.0596804	0.2802
Tcon_000199000:rRNA	-2.07694	12.1085	-1.71988	0.0599948	0.281509
Tcon_000856300.1	3.04485	6.11602	1.72169	0.060176	0.282093
Tcon_000810600.1	2.53883	6.83962	1.71807	0.060212	0.282093
Tcon_001004700.1	-2.59032	3.02158	-1.71807	0.0602266	0.282093
Tcon_000778300.1	-2.47748	5.05933	-1.71644	0.060351	0.282509
Tcon_000785500.1	-2.37632	5.28363	-1.71483	0.0604869	0.282977
Tcon_000354500.1	3.14099	1.57367	1.71791	0.0606439	0.283542
Tcon_000061900.1	-3.8669	3.32572	-1.73166	0.0606795	0.283542
Tcon_000922000.1	-2.60528	4.32638	-1.71062	0.0609372	0.284416
Tcon_000079100.1	-3.05768	2.01731	-1.71311	0.0610086	0.284416
Tcon_000957800.1	-2.44726	6.1716	-1.70933	0.0610198	0.284416
Tcon_000537200.1	-2.80543	5.56742	-1.71064	0.0610311	0.284416
Tcon_000431200.1	-2.62795	5.85173	-1.70956	0.0610465	0.284416
Tcon_000691700.1	-2.57684	6.47955	-1.70872	0.0611093	0.28454
Tcon_000037100.1	-3.82766	3.90734	-1.72462	0.0612767	0.285151
Tcon_000715100.1	2.94105	5.17968	1.70641	0.0615401	0.286209
Tcon_000437900.1	3.23843	5.44222	1.70899	0.0616365	0.286488
Tcon_000391700.1	-3.74969	3.08123	-1.71361	0.0621815	0.288687
Tcon_000229800.1	2.43378	8.25301	1.6972	0.0621827	0.288687
Tcon_000510700.1	-2.68616	3.25059	-1.69722	0.0622597	0.288875
Tcon_000840700.1	2.13091	9.70497	1.69197	0.0626647	0.290583
Tcon_000779000.1	2.99758	5.59498	1.69358	0.0628475	0.29126
Tcon_001023900.1	2.33091	7.66125	1.68927	0.0629411	0.291523
Tcon_000620800.1	2.85686	4.39351	1.68778	0.0632925	0.292978
Tcon_000532100.1	-2.19303	5.99416	-1.68347	0.0635012	0.29369
Tcon_000326700.1	3.15912	3.7957	1.68867	0.0635319	0.29369
Tcon_000679900.1	3.2934	4.56884	1.69047	0.0635578	0.29369
Tcon_000659900.1	2.46259	8.14931	1.68003	0.0638744	0.29498
Tcon_000607300.1	-2.11388	7.29066	-1.6792	0.0639215	0.295025
Tcon_000551300.1	-2.71364	5.07793	-1.67981	0.06399	0.295169
Tcon_001018700.1	-2.07179	6.75672	-1.6768	0.0641598	0.295717
Tcon_000533200.1	2.52796	6.81023	1.67709	0.0641837	0.295717
Tcon_000262600.1	-2.59071	2.33569	-1.6744	0.0644747	0.296847
Tcon_000335400.1	2.85987	4.29898	1.67538	0.0645346	0.296847
Tcon_000230600.1	3.106	4.35651	1.67777	0.0645577	0.296847
Tcon_000758100.1	-2.04051	7.77723	-1.6726	0.0645793	0.296847
Tcon_001024900.1	3.51611	6.4571	1.68404	0.0646437	0.29697
Tcon_001018600.1	2.87451	4.32269	1.67363	0.0647241	0.297166
Tcon_000173600.1	3.26192	2.75511	1.67594	0.0649805	0.298012
Tcon_000687900.1	2.70707	6.70417	1.66988	0.0649838	0.298012
Tcon_000785900.1	-2.4439	5.92284	-1.66736	0.0651406	0.298558
Tcon_000456800.1	2.69123	6.48159	1.66525	0.0654455	0.299579
Tcon_000596300.1	2.84649	6.48766	1.66604	0.065471	0.299579
Tcon_000444500.1	2.53454	6.62839	1.66428	0.0654772	0.299579
Tcon_000412300.1	2.81882	6.61212	1.66287	0.0657732	0.300759
Tcon_000424600.1	2.75426	6.28822	1.66114	0.065904	0.301183
Tcon_000019600.1	2.85984	7.60129	1.6614	0.0659583	0.301257
Tcon_000959100.1	-2.82088	5.0012	-1.65989	0.0660814	0.301644
Tcon_000022200.1	3.30335	4.51922	1.66482	0.0662064	0.30204
Tcon_000571700.1	-2.18072	5.22271	-1.65436	0.0664358	0.302912
Tcon_000468600.1	-2.14501	6.54861	-1.65324	0.0665499	0.303257
Tcon_000206800.1	-4.34797	1.54053	-1.68778	0.0666887	0.303658
Tcon_000407400.1	-2.78344	2.97546	-1.65349	0.0667147	0.303658
Tcon_000626100.1	-2.12005	6.31977	-1.64811	0.0670792	0.305141
Tcon_000968700.1	-2.24756	6.26663	-1.64552	0.0673555	0.306221
Tcon_000204400.1	-2.69302	3.01485	-1.64507	0.0675317	0.306846
Tcon_000735400.1	-2.42418	6.39029	-1.64273	0.0676714	0.307304
Tcon_000377000.1	-4.457	3.94851	-1.68118	0.0678157	0.307782
Tcon_000386200.1	2.66509	6.1031	1.6417	0.0678695	0.307849
Tcon_000069100.1	-2.93205	5.76788	-1.64181	0.0680778	0.308462
Tcon_000562200.1	2.39245	7.92011	1.63875	0.0680828	0.308462
Tcon_000716200.1	2.90912	6.66237	1.64053	0.0681883	0.308743
Tcon_000654500.1	2.61809	6.31813	1.63812	0.068223	0.308743
Tcon_000228300.1	3.14097	4.69179	1.64075	0.0684739	0.309586
Tcon_000822900.1	-2.17389	7.45655	-1.63469	0.0684876	0.309586
Tcon_000754600.1	-2.40008	5.89045	-1.63413	0.0685729	0.309794
Tcon_000045700.1	-2.49876	5.42425	-1.63365	0.0686486	0.309959
Tcon_000634300.1	-2.24219	6.27312	-1.63243	0.068732	0.310153
Tcon_000974800.1	2.74005	7.1101	1.63366	0.0687701	0.310153
Tcon_000702800.1	-3.74065	3.78082	-1.6496	0.0688964	0.310545
Tcon_000644100.1	-2.06454	7.4677	-1.62997	0.0689846	0.310765
Tcon_000832100.1	2.91398	5.30705	1.63163	0.0691454	0.311203
Tcon_000016400.1	2.3657	7.19259	1.62854	0.0691605	0.311203
Tcon_000910200.1	2.93275	6.87634	1.63069	0.0692679	0.311508
Tcon_000883200.1	3.32549	5.22994	1.63604	0.0693285	0.311603
Tcon_000034100.1	2.47287	6.43067	1.62565	0.0694955	0.312135
Tcon_000868700.1	2.12782	9.96885	1.62492	0.0695258	0.312135
Tcon_000075500.1	-2.18225	6.75025	-1.62212	0.0698299	0.313126
Tcon_000921200.1	-3.07834	2.95543	-1.62679	0.069887	0.313126
Tcon_000795500.1	-2.27576	5.23671	-1.62155	0.0698989	0.313126
Tcon_000519800.1	3.34044	5.74497	1.63084	0.0699312	0.313126
Tcon_000951400.1	2.79548	6.19378	1.62315	0.0699447	0.313126
Tcon_000825900.1	-2.1829	6.52636	-1.62011	0.0700465	0.313404
Tcon_001014100.1	-2.71305	5.62721	-1.62063	0.0701534	0.313704
Tcon_000137600.1	-2.54012	2.80391	-1.61917	0.0702172	0.313812
Tcon_000315700.1	2.86405	5.87554	1.62035	0.0703145	0.314069
Tcon_000496500.1	-2.26486	5.6472	-1.61603	0.0704949	0.314697
Tcon_000888100.1	2.89694	5.63702	1.61829	0.070575	0.314876
Tcon_000621700.1	2.78214	6.053	1.61641	0.0706667	0.315107
Tcon_000752100.1	-2.22887	6.01966	-1.6134	0.0707776	0.315339
Tcon_000648700.1	2.86112	6.57846	1.6159	0.0707986	0.315339
Tcon_000715300.1	-2.23958	5.38773	-1.61186	0.0709462	0.315819
Tcon_000544600.1	-2.07425	7.69707	-1.61051	0.0710854	0.31626
Tcon_000509900.1	2.18523	8.5016	1.60896	0.0712592	0.316726
Tcon_000655500.1	2.86289	6.41103	1.611	0.0713408	0.316726
Tcon_001001900.1	2.13319	8.32724	1.60775	0.0713896	0.316726
Tcon_000765000.1	-2.10059	7.74136	-1.60754	0.0714118	0.316726
Tcon_000992300.1	2.98094	5.92608	1.61156	0.0714224	0.316726
Tcon_000444800.1	-2.51976	6.04999	-1.60799	0.0714308	0.316726
Tcon_000584700.1	-2.48883	4.97857	-1.60726	0.0714993	0.316852
Tcon_000809500.1	-2.134	5.7213	-1.60486	0.0717075	0.317596
Tcon_000639900.1	3.09504	6.07702	1.6079	0.0720064	0.318606
Tcon_000909600.1	-2.36597	5.09145	-1.60229	0.0720161	0.318606
Tcon_000971400.1	2.71225	6.82704	1.6024	0.072158	0.319055
Tcon_000609400.1	-2.46959	4.20508	-1.60055	0.0722354	0.319218
Tcon_000772400.1	-2.37155	5.65111	-1.5948	0.0728513	0.32176
Tcon_000898000.1	-2.05972	6.4777	-1.59271	0.0730569	0.322315
Tcon_000797400.1	3.63948	3.92909	1.61023	0.0730586	0.322315
Tcon_000108400.1	2.76457	3.79752	1.59415	0.0731268	0.322435
Tcon_000023300.1	3.51864	4.7123	1.60056	0.0738241	0.325329
Tcon_000825600.1	2.51702	7.33106	1.58597	0.0738912	0.325443
Tcon_000873900.1	-2.20903	5.48813	-1.58168	0.0743093	0.327102
Tcon_000145600.1	-2.38544	4.68429	-1.58153	0.0743531	0.327112
Tcon_000912100.1	3.20394	2.53561	1.58821	0.0744675	0.327433
Tcon_000586500.1	2.23899	7.52196	1.57934	0.0745791	0.327645
Tcon_000276700.1	2.76812	3.35148	1.58126	0.0745987	0.327645
Tcon_000159500.1	-2.44342	4.45049	-1.57885	0.0746761	0.327803
Tcon_001017800.1	-2.34203	7.02547	-1.57805	0.0747413	0.327807
Tcon_000494200.1	3.23525	4.95912	1.58629	0.07476	0.327807
Tcon_000056600.1	-2.32035	6.26646	-1.57709	0.0748483	0.327857
Tcon_000289900.1	2.88657	5.01119	1.58019	0.0748546	0.327857
Tcon_000476400.1	2.92309	6.01931	1.57884	0.0750596	0.328318
Tcon_000230500.1	2.61207	7.19312	1.57603	0.0750772	0.328318
Tcon_000417000.1	2.6025	6.17665	1.57592	0.0750845	0.328318
Tcon_000718800.1	-4.26398	3.58422	-1.61237	0.0751328	0.328348
Tcon_000880400.1	2.84479	4.85081	1.57294	0.0756447	0.330402
Tcon_000560900.1	-2.64161	6.15825	-1.56985	0.0758132	0.330844
Tcon_000062000.1	3.03912	4.99481	1.57381	0.0758298	0.330844
Tcon_000897000.1	2.5833	7.12341	1.56781	0.0760136	0.331463
Tcon_001012100.1	-2.16452	6.29212	-1.56553	0.0761658	0.331629
Tcon_000976600.1	2.83905	6.08794	1.56833	0.0761771	0.331629
Tcon_000727100.1	-2.59382	5.90362	-1.56645	0.0761776	0.331629
Tcon_000900500.1	-2.10193	8.08367	-1.56467	0.0762626	0.331816
Tcon_000086800.1	-2.29847	3.88408	-1.56191	0.0766029	0.333113
Tcon_000529000.1	3.60167	3.18476	1.57892	0.0766676	0.333175
Tcon_000374500.1	3.23068	3.70297	1.56952	0.0767351	0.333175
Tcon_000516300.1	-2.06837	6.76928	-1.56054	0.0767436	0.333175
Tcon_000746300.1	2.81037	5.88452	1.56284	0.0767902	0.333193
Tcon_000432400.1	2.84499	6.90289	1.56067	0.077089	0.334306
Tcon_000467400.1	2.25915	7.46069	1.55709	0.0771634	0.334445
Tcon_000797600.1	3.1916	6.06221	1.5639	0.0773194	0.334937
Tcon_000108600.1	-3.09374	4.36055	-1.55997	0.0775809	0.335839
Tcon_000505100.1	-2.35802	7.50393	-1.55343	0.0776125	0.335839
Tcon_000789700.1	-2.33808	6.31482	-1.55134	0.0778565	0.33671
Tcon_000724400.1	3.3224	4.93362	1.56064	0.0780443	0.337308
Tcon_000911300.1	-2.62079	1.99796	-1.5505	0.0780803	0.337308
Tcon_000847000.1	2.52261	7.7086	1.54781	0.0783418	0.338253
Tcon_000883300.1	-2.60551	5.68708	-1.54751	0.0784268	0.338435
Tcon_000426600.1	-2.31685	5.40785	-1.54566	0.0785293	0.338531
Tcon_000451200.1	2.50185	6.50692	1.54611	0.0785347	0.338531
Tcon_000864600.1	3.17481	6.34132	1.55172	0.0787606	0.339136
Tcon_000413300.1	2.87275	5.66425	1.54704	0.0787611	0.339136
Tcon_000617400.1	-2.05504	8.92434	-1.53993	0.0791925	0.340808
Tcon_000418200.1	-2.64291	4.14337	-1.53996	0.0793663	0.34137
Tcon_000295800.1	-2.25296	4.93278	-1.53802	0.0794372	0.341489
Tcon_000456700.1	-2.20469	8.57052	-1.5365	0.079616	0.341816
Tcon_000075800.1	-2.20498	5.5478	-1.53643	0.079624	0.341816
Tcon_000657100.1	2.85161	4.31556	1.53955	0.0796431	0.341816
Tcon_000912500.1	-2.07376	5.96434	-1.53427	0.0798777	0.342637
Tcon_000624400.1	2.76884	5.41713	1.53576	0.0800009	0.342979
Tcon_000852900.1	2.92698	6.49607	1.53588	0.0802095	0.343461
Tcon_000450900.1	-2.31658	7.01912	-1.5315	0.0802404	0.343461
Tcon_000287900.1	2.99588	2.08865	1.53659	0.0802438	0.343461
Tcon_000919100.1	-2.27697	6.46199	-1.53082	0.0803159	0.343583
Tcon_000633100.1	2.54024	7.28391	1.53013	0.0804932	0.344155
Tcon_000632500.1	-2.183	5.0625	-1.52757	0.0807012	0.344858
Tcon_000918800.1	3.64901	6.44563	1.54716	0.0808102	0.345137
Tcon_000296000.1	2.95237	5.41448	1.53	0.0809817	0.345682
Tcon_000044900.1	-2.64152	4.09252	-1.52268	0.0814854	0.347645
Tcon_000327900.1	2.86208	5.67115	1.52429	0.081545	0.347711
Tcon_000419900.1	2.8199	6.28349	1.52159	0.0818224	0.348694
Tcon_000718700.1	3.17791	4.43027	1.52689	0.0818665	0.348694
Tcon_000702700.1	2.79272	6.81243	1.52038	0.0819359	0.348694
Tcon_000713500.1	2.8836	4.43747	1.52131	0.0819522	0.348694
Tcon_000999700.1	-3.49107	1.91839	-1.52998	0.0824419	0.350589
Tcon_000756400.1	2.01546	10.4128	1.51308	0.0824865	0.35059
Tcon_000222100.1	-2.59053	3.21105	-1.51315	0.082635	0.351032
Tcon_000833400.1	2.86907	6.59102	1.51471	0.0827627	0.351386
Tcon_000373300.1	2.88269	6.11901	1.51363	0.0829221	0.351873
Tcon_000051500.1	2.6082	6.19748	1.51021	0.0830195	0.352097
Tcon_000761400.1	-2.07284	6.88226	-1.50724	0.08322	0.352758
Tcon_000529700.1	-2.24218	7.49348	-1.50655	0.0833213	0.352998
Tcon_000321200.1	2.99117	5.1935	1.50881	0.0837409	0.354586
Tcon_000409700.1	-2.13807	5.4347	-1.50158	0.0839395	0.355236
Tcon_000535400.1	-2.22136	6.28174	-1.50041	0.0840965	0.35571
Tcon_000333200.1	-2.24912	4.04029	-1.49964	0.0841979	0.35576
Tcon_000085400.1	-2.17037	5.69191	-1.49956	0.0841986	0.35576
Tcon_000287800.1	-2.67648	2.9779	-1.4963	0.0848573	0.358352
Tcon_000426900.1	2.46707	7.91164	1.49456	0.0849182	0.358417
Tcon_000139100.1	2.84533	3.96704	1.49483	0.0852772	0.359542
Tcon_000822200.1	-2.06804	6.65836	-1.49105	0.0852806	0.359542
Tcon_000618200.1	-2.9411	2.83739	-1.49584	0.0853211	0.359542
Tcon_000073300.1	2.6953	4.56979	1.48971	0.0857327	0.361083
Tcon_000823500.1	2.8391	6.07717	1.49047	0.0858362	0.361111
Tcon_000438800.1	-2.06638	6.91357	-1.4865	0.0858683	0.361111
Tcon_000486100.1	2.89373	6.93492	1.49084	0.0858838	0.361111
Tcon_000617100.1	2.55311	6.17073	1.48699	0.0859502	0.361111
Tcon_000366700.1	2.54356	5.52878	1.4868	0.085968	0.361111
Tcon_000656300.1	3.1291	5.71748	1.49195	0.0862804	0.362135
Tcon_000113900.1	3.01823	5.3611	1.48954	0.0863176	0.362135
Tcon_000089900.1	-2.35672	5.28217	-1.48313	0.0863494	0.362135
Tcon_000894100.1	2.09252	8.3863	1.48149	0.0865201	0.362529
Tcon_000258700.1	-3.04134	3.12387	-1.48801	0.0865765	0.362529
Tcon_000036900.1	-2.38708	4.85937	-1.48144	0.0865808	0.362529
Tcon_000794100.1	2.1528	7.9359	1.48024	0.0866871	0.362781
Tcon_000829200.1	-2.83783	3.7782	-1.48072	0.0871188	0.364238
Tcon_000692100.1	2.84647	5.3072	1.48077	0.0871276	0.364238
Tcon_000827000.1	2.94965	4.40376	1.48025	0.087399	0.36518
Tcon_000824300.1	2.3919	6.55506	1.47427	0.0875233	0.365506
Tcon_000458300.1	-2.44465	5.56129	-1.47207	0.0878384	0.366628
Tcon_000991600.1	3.22565	5.17096	1.48091	0.088059	0.367355
Tcon_001005100.1	2.54995	7.59123	1.46953	0.0882455	0.367938
Tcon_000575300.1	-2.11336	6.55238	-1.46727	0.0883915	0.368352
Tcon_000509200.1	-2.11828	5.77649	-1.46576	0.0885924	0.36896
Tcon_000571100.1	-2.15176	5.56641	-1.46549	0.0886308	0.36896
Tcon_000617600.1	2.68634	6.4385	1.46176	0.0894292	0.372077
Tcon_000992700.1	2.8852	5.29381	1.46386	0.0894738	0.372077
Tcon_000411000.1	2.51561	6.35737	1.45615	0.0900154	0.374133
Tcon_000413400.1	-2.2046	5.54863	-1.4546	0.0900978	0.374278
Tcon_000697900.1	2.31644	7.00164	1.45411	0.0901886	0.374458
Tcon_000061700.1	2.69841	5.74569	1.45573	0.0902635	0.374572
Tcon_000531700.1	2.36873	6.52651	1.45335	0.0903112	0.374573
Tcon_000224400.1	2.22374	10.0522	1.4526	0.0903716	0.374627
Tcon_000361100.1	2.59256	6.60769	1.4533	0.0904697	0.374726
Tcon_000553500.1	-2.06593	6.57803	-1.4516	0.0904904	0.374726
Tcon_000562700.1	-2.02955	6.38143	-1.44864	0.0908904	0.376185
Tcon_000484500.1	-2.48124	4.90504	-1.44913	0.0909445	0.376212
Tcon_000009200.1	2.83751	6.34425	1.4508	0.0911709	0.376951
Tcon_000750200.1	2.83085	6.10076	1.44852	0.0914733	0.378004
Tcon_000592800.1	-2.13962	5.85726	-1.44362	0.091583	0.378226
Tcon_000940200.1	-2.56408	4.70436	-1.44468	0.0916228	0.378226
Tcon_000481800.1	-2.27726	5.6205	-1.44114	0.0919474	0.379367
Tcon_000375400.1	3.44144	6.67785	1.45861	0.0920065	0.379413
Tcon_000449700.1	2.62287	6.9427	1.43804	0.0926037	0.381596
Tcon_000228200.1	2.19412	7.21456	1.43605	0.0926325	0.381596
Tcon_000145700.1	2.81772	3.40106	1.43857	0.0928358	0.382234
Tcon_000841000.1	2.62659	5.80924	1.43581	0.0929199	0.38238
Tcon_001026000.1	-2.24393	5.40963	-1.43292	0.0930759	0.382823
Tcon_000007800.1	-2.20744	6.64018	-1.43177	0.0932286	0.383068
Tcon_000881000.1	2.73789	5.75812	1.43409	0.0933193	0.383068
Tcon_001017600.1	2.65915	5.74876	1.43265	0.093403	0.383068
Tcon_000845500.1	2.0189	9.5555	1.43034	0.0934095	0.383068
Tcon_000431600.1	-3.60803	4.01402	-1.45436	0.093413	0.383068
Tcon_000072300.1	3.73523	3.09965	1.45875	0.0934265	0.383068
Tcon_000579000.1	2.5259	5.83342	1.4294	0.0937114	0.384037
Tcon_000547700.1	2.77085	5.63069	1.43041	0.0938966	0.384596
Tcon_000136100.1	-2.44359	4.0628	-1.42691	0.0939976	0.38481
Tcon_000797300.1	2.89538	4.85456	1.43109	0.0940626	0.384877
Tcon_001013100.1	-2.58888	4.57321	-1.42579	0.0942826	0.385577
Tcon_000317100.1	2.72762	4.72158	1.42636	0.0943948	0.3858
Tcon_000813600.1	-2.84009	6.37959	-1.4276	0.0944347	0.3858
Tcon_000521900.1	2.44665	6.28542	1.42337	0.0944985	0.385814
Tcon_000974300.1	2.94277	3.49811	1.42829	0.0945816	0.385814
Tcon_000617900.1	2.45033	8.23526	1.42277	0.0945847	0.385814
Tcon_000863800.1	2.69626	4.06084	1.42337	0.09477	0.38637
Tcon_000852300.1	-3.24317	4.64995	-1.43315	0.0948705	0.38658
Tcon_000428900.1	2.63307	6.31065	1.42032	0.0951135	0.387219
Tcon_000958500.1	2.24419	9.28239	1.41816	0.0951464	0.387219
Tcon_000645400.1	2.60361	4.90742	1.41955	0.095186	0.387219
Tcon_000682400.1	-2.39501	4.8156	-1.41802	0.0952234	0.387219
Tcon_000672900.1	-2.1565	5.66031	-1.41676	0.0953288	0.387243
Tcon_000817100.1	-2.31466	4.88448	-1.41663	0.0953843	0.387243
Tcon_000744500.1	-2.88536	3.90743	-1.42149	0.0954152	0.387243
Tcon_000825700.1	1.96227	8.95862	1.41599	0.0954254	0.387243
Tcon_000384400.1	-2.08779	5.42444	-1.41402	0.0957109	0.388024
Tcon_000816900.1	-2.10914	6.61198	-1.4138	0.0957436	0.388024
Tcon_000497700.1	2.78797	3.06546	1.41756	0.0957654	0.388024
Tcon_000853400.1	-3.59287	4.57276	-1.43704	0.0959217	0.388458
Tcon_000778800.1	3.4719	4.61086	1.43241	0.0960001	0.388576
Tcon_000336200.1	2.8341	3.01722	1.41524	0.0962001	0.389186
Tcon_000842200.1	2.04071	9.21327	1.40977	0.0963148	0.389389
Tcon_000999200.1	-2.08186	5.66397	-1.40955	0.0963489	0.389389
Tcon_000078000.1	-2.72735	4.59462	-1.41164	0.0965061	0.389825
Tcon_000031000.1	2.59967	5.83548	1.40772	0.0968803	0.390946
Tcon_000808800.1	-2.34403	3.92251	-1.40624	0.0968824	0.390946
Tcon_000445200.1	3.1125	5.11605	1.41486	0.0970709	0.391388
Tcon_000960000.1	2.57015	6.11247	1.40578	0.097125	0.391388
Tcon_000290200.1	3.37397	4.89655	1.4217	0.0971406	0.391388
Tcon_000761500.1	-2.24201	6.20212	-1.40381	0.0971977	0.391418
Tcon_000661200.1	-2.60052	5.99929	-1.40334	0.097517	0.392146
Tcon_000705300.1	-2.84134	4.92036	-1.40616	0.0975428	0.392146
Tcon_000057300.1	-3.13425	4.16922	-1.41197	0.0975815	0.392146
Tcon_000452500.1	-2.01778	8.63206	-1.4009	0.0975891	0.392146
Tcon_001028600.1	2.96644	5.92136	1.40711	0.0977383	0.392146
Tcon_000785200.1	-2.79049	3.99036	-1.40396	0.097751	0.392146
Tcon_000424300.1	-2.49999	3.84042	-1.40095	0.0977535	0.392146
Tcon_000557500.1	-3.55581	3.43849	-1.42357	0.0977757	0.392146
Tcon_001012800.1	2.83618	3.32967	1.40316	0.0979712	0.39271
Tcon_000663100.1	-2.0251	6.46817	-1.39796	0.098016	0.39271
Tcon_000606000.1	2.83238	5.9342	1.40106	0.098273	0.39354
Tcon_000909700.1	-2.25178	6.07445	-1.3959	0.0983475	0.393639
Tcon_000751200.1	2.71696	4.71659	1.39772	0.0985218	0.394137
Tcon_000702200.1	-2.20245	5.94494	-1.39325	0.0987215	0.394491
Tcon_000956000.1	2.50037	6.16815	1.39407	0.0987594	0.394491
Tcon_000467600.1	3.11625	6.18229	1.40359	0.0987713	0.394491
Tcon_000090300.1	2.26539	7.47188	1.39276	0.0988102	0.394491
Tcon_000005500.1	-2.02354	7.56351	-1.39193	0.0988948	0.39463
Tcon_000895600.1	2.91456	6.1577	1.39759	0.0990031	0.394863
Tcon_000545300.1	3.25482	4.58672	1.40517	0.0991031	0.39494
Tcon_000926900.1	-3.25345	4.36852	-1.405	0.0991226	0.39494
Tcon_000475400.1	2.73986	5.72002	1.39298	0.0992687	0.395143
Tcon_000847300.1	-1.97552	7.08945	-1.38934	0.0992735	0.395143
Tcon_000938500.1	-2.25208	5.34672	-1.38713	0.0996335	0.396376
Tcon_000610900.1	-2.45586	3.86676	-1.38694	0.0997708	0.396722
Tcon_000670100.1	-2.18419	6.53338	-1.38369	0.100124	0.397925
Tcon_000836400.1	2.21939	7.96215	1.38326	0.100195	0.398009
Tcon_000760300.1	-2.11503	7.97901	-1.38189	0.100381	0.398438
Tcon_000475100.1	-3.96148	3.48617	-1.4225	0.100404	0.398438
Tcon_000019500.1	2.68845	6.38579	1.38307	0.10065	0.399214
Tcon_000848900.1	2.38981	7.27788	1.38021	0.100721	0.399294
Tcon_000606100.1	2.39526	6.41283	1.37941	0.100844	0.399581
Tcon_000080300.1	-2.48723	1.97867	-1.37873	0.101021	0.40008
Tcon_001000400.1	-2.81804	4.75583	-1.38135	0.101191	0.40037
Tcon_000745300.1	2.61175	4.5474	1.3786	0.101195	0.40037
Tcon_000562400.1	2.03914	10.3487	1.37456	0.101466	0.401241
Tcon_000077600.1	2.75821	5.6276	1.37812	0.101539	0.401328
Tcon_000299000.1	2.89049	4.61529	1.37754	0.101969	0.402826
[truncated: 5,898 more rows]
