# Supplementary material for: Transcriptomic profiling of Trypanosoma congolense mouthpart parasites from naturally infected flies
Source: Parasit Vectors. 2022 May 2;15:152. doi: 10.1186/s13071-022-05258-y (PMC9063227; doi:10.1186/s13071-022-05258-y)
Supplement: Supplementary file 2 — Additional file 2. [file 13071_2022_5258_MOESM2_ESM.xlsx]

## Sheet: Limma+DESeq
ID	Genome Annotation	CSP Fam?	CSP closest gene	logFC	AveExpr	t	P.Value	adj.P.Val
TcIL3000.A.H_000196400.1	histone H2B, putative			2.46368	2.56722	2.81281	0.00679	0.0498
TcIL3000.A.H_000031500.1	Invariant surface glycoprotein, putative	Fam49	TcIL3000_0_19610	-5.57206	0.243577	-2.82128	0.00678831	0.049756
TcIL3000.A.H_000843200.1	serine/threonine protein phosphatase 5			1.97645	7.96414	2.81455	0.00677	0.0497
TcIL3000.A.H_000344800.1	Nodulin-like, putative	Fam58	TcIL3000_3_2740	2.81118	11.2719	2.81546	0.00676	0.0496
TcIL3000.A.H_000508600.1	histone H2A, putative			2.21231	4.50382	2.82004	0.00669	0.0493
TcIL3000.A.H_000174200.1	hypothetical protein, conserved	Fam13	TcIL3000_0_12020	-3.83859	0.34996	-2.82006	0.00670163	0.0492997
TcIL3000.A.H_000782300.1	hypothetical protein, conserved			2.25131	6.1676	2.82714	0.0066	0.0486
TcIL3000.A.H_000006000.1	expression site-associated gene 2 (ESAG2) protein, putative	Fam13	TcIL3000_0_41190	-3.05532	1.71409	-2.8305	0.00655767	0.0483615
TcIL3000.A.H_000811600.1	histone H2B, putative			2.61394	3.22564	2.83352	0.00652	0.0481
TcIL3000.A.H_000567900.1	chaperone protein DNAj, putative			2.09869	6.44184	2.83614	0.00648	0.0479
TcIL3000.A.H_000769000.1	hypothetical protein			1.86701	7.59495	2.8489	0.00632	0.0469
TcIL3000.A.H_000916300.1	hypothetical protein, conserved			1.95556	7.56934	2.85975	0.00619	0.046
TcIL3000.A.H_000510900.1	zinc finger protein family member, putative			2.30505	8.81222	2.86482	0.00612	0.0457
TcIL3000.A.H_000280000.1	retrotransposon hot spot (RHS) protein, putative			-3.26876	2.91231	-2.87567	0.00599448	0.0449162
TcIL3000.A.H_000900800.1	mitochondrial processing peptidase alpha subunit, putative			2.00187	7.09947	2.87491	0.006	0.0449
TcIL3000.A.H_000826700.1	hypothetical protein, conserved			2.11311	6.15379	2.89553	0.00576	0.0433
TcIL3000.A.H_000063600.1	Trypanosomal VSG domain containing protein, putative	Fam13	TcIL3000_0_48920	-5.83453	0.0725327	-2.90872	0.00571684	0.0430224
TcIL3000.A.H_000080700.1	hypothetical protein, conserved			-5.50775	-0.0516128	-2.91527	0.00561445	0.0422879
TcIL3000.A.H_000296400.1	Got1/Sft2-like family, putative			3.2503	0.583752	2.91425	0.00555	0.042
TcIL3000.A.H_000956000.1	hypothetical protein, conserved			2.14651	6.4257	2.91347	0.00556	0.042
TcIL3000.A.H_000246700.1	Core histone H2A/H2B/H3/H4, putative			2.76889	1.29194	2.91735	0.00552	0.0417
TcIL3000.A.H_000147800.1	hypothetical protein, conserved			2.70099	2.69648	2.93879	0.00528	0.0402
TcIL3000.A.H_000579300.1	Trypanosomal VSG domain containing protein, putative	Fam13	TcIL3000_0_34210	-3.88422	-1.08865	-2.94214	0.00525453	0.040055
TcIL3000.A.H_000133700.1	Serine/threonine-protein kinase Nek1-related, putative			-2.98264	3.95086	-2.95106	0.00515717	0.0393808
TcIL3000.A.H_000197700.1	Trypanosomal VSG domain containing protein, putative			-4.01634	-1.00102	-2.9529	0.00514465	0.0393192
TcIL3000.A.H_000014300.1	75 kDa invariant surface glycoprotein	Fam49	TcIL3000_0_15280	-3.2394	5.86844	-2.9542	0.00512523	0.0392047
TcIL3000.A.H_001028100.1	cytoskeleton-associated protein 15			2.76131	6.91065	2.95475	0.00512	0.0392
TcIL3000.A.H_000934600.1	cystathionine beta-synthase, putative			1.93478	9.3265	2.95969	0.00507	0.0389
TcIL3000.A.H_000263800.1	Retrotransposon hot spot protein, putative			-5.05778	1.0308	-2.96506	0.0050531	0.0387873
TcIL3000.A.H_000903700.1	Protein of unknown function (DUF1014), putative			-3.37352	4.45909	-2.9649	0.0050173	0.0385795
TcIL3000.A.H_000575000.1	maoC-like dehydratase, putative			2.01617	5.75251	2.97428	0.00492	0.038
TcIL3000.A.H_000642900.1	CDP-diacylglycerol--inositol 3-phosphatidyltransferase, putative			2.38944	7.15654	2.97488	0.00492	0.0379
TcIL3000.A.H_000086000.1	retrotransposon hot spot (RHS) protein, putative			-2.94632	3.69831	-2.97653	0.00490118	0.0378844
TcIL3000.A.H_000253700.1	hypothetical protein, conserved			-4.13	1.93083	-2.97948	0.00488003	0.0377871
TcIL3000.A.H_000086700.1	Trypanosomal VSG domain containing protein, putative	Fam13	TcIL3000_0_54000	-5.56938	5.97967	-2.98917	0.00484209	0.0375262
TcIL3000.A.H_000690800.1	hypothetical protein, conserved			2.06305	6.98636	2.99053	0.00477	0.037
TcIL3000.A.H_000924600.1	PUF nine target 1			-2.9051	5.93122	-3.00203	0.00465751	0.0361909
TcIL3000.A.H_000410700.1	hypothetical protein			-3.47626	1.4173	-3.00425	0.00463797	0.0360709
TcIL3000.A.H_000254300.1	hypothetical protein, conserved			-3.25528	-0.0194879	-3.00507	0.00462971	0.0360441
TcIL3000.A.H_000599800.1	PSP1 C-terminal conserved region, putative			2.16801	7.52825	3.00794	0.0046	0.0359
TcIL3000.A.H_000414700.1	ATP-dependent RNA helicase, putative			-2.74619	6.24284	-3.01318	0.00455476	0.0355803
TcIL3000.A.H_000480400.1	RNA-binding protein, putative			1.99422	6.03043	3.0308	0.0044	0.0346
TcIL3000.A.H_000925000.1	aminopeptidase, putative			2.13709	9.72649	3.03956	0.00432	0.0341
TcIL3000.A.H_000217300.1	hypothetical protein, conserved			2.85104	0.410947	3.04345	0.00429	0.0338
TcIL3000.A.H_000249500.1	Trypanosomal VSG domain containing protein, putative	Fam13	TcIL3000_0_39850	-4.32867	-0.79199	-3.05331	0.00421204	0.0333154
TcIL3000.A.H_000317600.1	ATP synthase subunit beta, mitochondrial			2.03341	8.95901	3.05932	0.00415	0.0329
TcIL3000.A.H_000984900.1	catalytic subunit of the vacuolar transporter chaperone 4			1.91352	8.54856	3.06008	0.00415	0.0329
TcIL3000.A.H_000976800.1	2OG-Fe(II) oxygenase superfamily, putative			2.48376	4.30401	3.06654	0.00409	0.0325
TcIL3000.A.H_000490600.1	Glutaredoxin, putative			2.81858	5.12765	3.07028	0.00406	0.0323
TcIL3000.A.H_000442200.1	CCR4 associated factor, putative			1.95855	7.39678	3.0747	0.00403	0.032
TcIL3000.A.H_000472800.1	hypothetical protein, conserved			-3.41203	-1.00194	-3.07984	0.00398623	0.0317282
TcIL3000.A.H_000714900.1	hypothetical protein, conserved			2.25674	5.50174	3.08191	0.00397	0.0316
TcIL3000.A.H_000495900.1	Endonuclease-reverse transcriptase, putative			-3.62618	-1.20914	-3.0973	0.00384976	0.0307806
TcIL3000.A.H_000162800.1	Trypanosomal VSG domain containing protein, putative			-4.20958	-1.03194	-3.11471	0.00372203	0.0298405
TcIL3000.A.H_000161200.1	Hsp90 protein, putative			-3.90282	5.81827	-3.11863	0.00368999	0.0296104
TcIL3000.A.H_000826600.1	hypothetical protein, conserved			2.18808	7.07827	3.1372	0.00355	0.0286
TcIL3000.A.H_000964300:snoRNA	unspecified product			3.21853	2.53897	3.14149	0.00352	0.0284
TcIL3000.A.H_000517800.1	ATG12/APG12, putative			2.06623	5.80174	3.14323	0.00351	0.0284
TcIL3000.A.H_000285700.1	retrotransposon hot spot (RHS) protein, putative			-2.7455	3.88398	-3.14679	0.00348476	0.028194
TcIL3000.A.H_000156400.1	hypothetical protein, conserved	Fam50	TcIL3000_0_60810	2.509	7.4209	3.15049	0.00346	0.028
TcIL3000.A.H_000246000.1	hypothetical protein			2.47977	3.80758	3.15136	0.00345	0.028
TcIL3000.A.H_001015700.1	DNA polymerase alpha/epsilon subunit B, putative			-3.20484	2.10065	-3.15982	0.00339501	0.0275942
TcIL3000.A.H_000103400.1	hypothetical protein, conserved			2.54923	3.30154	3.16275	0.00337	0.0275
TcIL3000.A.H_000779300.1	nuclear transcription factor, putative			2.12938	7.36431	3.18212	0.00325	0.0265
TcIL3000.A.H_000041800.1	glycosylphosphatidylinositol-specific phospholipase C	Fam58	TcIL3000_7_5000	-3.25384	6.74094	-3.19309	0.00317569	0.0259789
TcIL3000.A.H_000035300.1	hypothetical protein			-7.82974	1.15248	-3.21986	0.00316	0.0258444
TcIL3000.A.H_000173000.1	Adenylate and Guanylate cyclase catalytic domain containing protein, putative	Fam51	TcIL3000_0_29940	-2.8229	2.39548	-3.19948	0.003135	0.0257175
TcIL3000.A.H_000352700.1	hypothetical protein, conserved			2.17947	7.11707	3.20108	0.00312	0.0257
TcIL3000.A.H_000174700.1	Retrotransposon hot spot protein, putative	Fam13	TcIL3000_0_12020	-3.75039	1.22269	-3.20517	0.0031006	0.0255064
TcIL3000.A.H_000944000.1	DNA polymerase kappa, putative			2.08244	6.4379	3.21654	0.00303	0.025
TcIL3000.A.H_000297900.1	paraflagellar rod component, putative			-2.80408	6.36766	-3.22782	0.0029615	0.024476
TcIL3000.A.H_000911600.1	Helicase conserved C-terminal domain containing protein, putative			-4.51618	3.46954	-3.23379	0.00293302	0.0243088
TcIL3000.A.H_000225500.1	hypothetical protein, conserved			-3.36165	-0.597757	-3.23362	0.0029275	0.0243087
TcIL3000.A.H_000425200.1	hypothetical protein, conserved			-4.42522	3.00641	-3.2401	0.00289493	0.0240609
TcIL3000.A.H_000200700.1	Tubulin C-terminal domain containing protein, putative			2.44168	4.54982	3.24596	0.00286	0.0238
TcIL3000.A.H_000992200.1	calmodulin			2.27745	6.85326	3.24784	0.00284	0.0237
TcIL3000.A.H_000594600.1	mitochondrial carrier protein			2.17817	5.7165	3.24924	0.00284	0.0237
TcIL3000.A.H_000131300.1	expression site-associated gene 2 (ESAG2) protein, putative	Fam13	TcIL3000_0_51890	-3.46755	2.24141	-3.25033	0.00283098	0.0236853
TcIL3000.A.H_000103000.1	retrotransposon hot spot (RHS) protein, putative			-2.74786	3.50263	-3.2701	0.0027203	0.0228241
TcIL3000.A.H_000457000.1	intergrin alpha chain protein, putative			-3.5015	4.60643	-3.27106	0.00271547	0.0228053
TcIL3000.A.H_000647500.1	hypothetical protein			-3.6377	3.23142	-3.2759	0.00268949	0.0226517
TcIL3000.A.H_000029700.1	Trypanosomal VSG domain containing protein, putative	Fam16	TcIL3000_5_5250	-7.82946	2.52854	-3.29844	0.00269	0.0226517
TcIL3000.A.H_000285500.1	retrotransposon hot spot (RHS) protein, putative			-2.85535	3.04112	-3.27951	0.00266931	0.0225373
TcIL3000.A.H_000261800.1	Elongation factor Tu C-terminal domain containing protein, putative			-3.65847	6.51336	-3.27937	0.0026708	0.0225373
TcIL3000.A.H_000337600.1	hypothetical protein, conserved			1.99948	7.76241	3.28052	0.00266	0.0225
TcIL3000.A.H_001032300.1	Protein of unknown function (DUF2638), putative			2.48523	5.58403	3.2943	0.00259	0.022
TcIL3000.A.H_000464500.1	kinesin, putative			-2.77847	6.21963	-3.29342	0.00259576	0.0219881
TcIL3000.A.H_000061800.1	hypothetical protein, conserved			-3.68198	4.66309	-3.30436	0.00254004	0.0215989
TcIL3000.A.H_000416600.1	Sodium/hydrogen exchanger family, putative			-2.78591	4.70308	-3.30862	0.00251764	0.0214291
TcIL3000.A.H_000885700.1	hypothetical protein, conserved			2.18253	5.39804	3.31978	0.00246	0.021
TcIL3000.A.H_000075000.1	Trypanosomal VSG domain containing protein, putative	Fam16	TcIL3000_0_36760	-7.04099	1.20582	-3.33583	0.00245	0.0209415
TcIL3000.A.H_000272100.1	microtubule-associated protein, putative, (fragment)			-4.11671	-0.226946	-3.32563	0.00243523	0.0208078
TcIL3000.A.H_000041100.1	Protein Associated with Differentiation, putative	Fam58	TcIL3000_7_5000	-2.91286	6.5615	-3.32759	0.00242345	0.0207272
TcIL3000.A.H_000439700.1	ingi-related retroposon, putative (pseudogene)			-3.17791	0.288067	-3.32951	0.00241419	0.020668
TcIL3000.A.H_000165900.1	hypothetical protein, conserved			-3.40313	2.93535	-3.34369	0.00234649	0.0201274
TcIL3000.A.H_000880000.1	hypothetical protein			2.84845	5.25816	3.34441	0.00234	0.0201
TcIL3000.A.H_000509300.1	histone H2A, putative			2.76371	1.3129	3.35332	0.0023	0.0198
TcIL3000.A.H_000402500.1	hypothetical protein, conserved			2.46996	6.48111	3.35393	0.0023	0.0198
TcIL3000.A.H_000237800.1	thiosulfate sulfurtransferase, mitochondrial, putative			-2.80586	4.45167	-3.3618	0.0022624	0.0195964
TcIL3000.A.H_000491000.1	Invariant surface glycoprotein, putative	Fam50	TcIL3000_0_02370	2.65299	9.10517	3.36663	0.00224	0.0194
TcIL3000.A.H_000206700.1	hypothetical protein, conserved	Fam75	TcIL3000_0_47660	-2.88853	3.39593	-3.37174	0.00221764	0.0192653
TcIL3000.A.H_000103900.1	hypothetical protein, conserved			-2.93109	2.39428	-3.37225	0.00221538	0.0192646
TcIL3000.A.H_000086200.1	retrotransposon hot spot (RHS) protein, putative			-2.79077	5.71996	-3.37408	0.0022072	0.0192124
TcIL3000.A.H_000261600.1	UDP-Gal or UDP-GlcNAc-dependent glycosyltransferase, putative			-6.00577	0.210137	-3.38598	0.00218298	0.0190391
TcIL3000.A.H_001015100.1	hypothetical protein, conserved			2.22727	5.76131	3.38034	0.00218	0.019
TcIL3000.A.H_000032300.1	hypothetical protein, conserved			-6.00812	1.38145	-3.3896	0.00216711	0.0189381
TcIL3000.A.H_000529500.1	adenosine 5'-monophosphoramidase, putative			2.46406	7.67556	3.39227	0.00213	0.0186
TcIL3000.A.H_000206600.1	retrotransposon hot spot (RHS) protein, putative	Fam13	TcIL3000_0_12020	-3.04674	4.5275	-3.39433	0.00211919	0.018556
TcIL3000.A.H_000464900.1	hypothetical protein, conserved			2.13175	7.11034	3.39974	0.0021	0.0184
TcIL3000.A.H_000873100.1	calpain, putative			2.60559	7.43855	3.40365	0.00208	0.0183
TcIL3000.A.H_000208900.1	Tubulin C-terminal domain containing protein, putative			2.52932	2.84849	3.40858	0.00206	0.0181
TcIL3000.A.H_000404400.1	hypothetical protein			2.40518	3.70073	3.41353	0.00204	0.018
TcIL3000.A.H_000252700.1	alkyl-dihydroxyacetone phosphate synthase			-3.62907	5.30435	-3.41559	0.00203094	0.0179254
TcIL3000.A.H_000121300.1	Trypanosomal VSG domain containing protein, putative	Fam16	TcIL3000_0_05410	-5.75223	-0.0215765	-3.4287	0.00199702	0.0176437
TcIL3000.A.H_000546900.1	hypothetical protein			2.2297	4.6058	3.42761	0.00198	0.0175
TcIL3000.A.H_000559200.1	SET domain containing protein, putative			2.21269	7.04882	3.43038	0.00197	0.0175
TcIL3000.A.H_000158400.1	Adenylate and Guanylate cyclase catalytic domain containing protein, putative	Fam51	TcIL3000_0_19060	-3.86043	2.39573	-3.43175	0.00196643	0.0174432
TcIL3000.A.H_000579900.1	Retrotransposon hot spot protein, putative			-3.54671	0.729343	-3.43588	0.00194969	0.0173469
TcIL3000.A.H_000679200.1	protein kinase, putative			-3.53459	2.43334	-3.44071	0.00193083	0.0172138
TcIL3000.A.H_000905600.1	Tetratricopeptide repeat, putative			2.17566	5.26675	3.44226	0.00192	0.0172
TcIL3000.A.H_000217200.1	hypothetical protein, conserved			2.73517	3.64373	3.44704	0.00191	0.017
TcIL3000.A.H_000838300.1	citrate synthase, putative			2.35116	6.6216	3.45616	0.00187	0.0168
TcIL3000.A.H_000512900.1	hypothetical protein, conserved			2.32429	5.84698	3.45545	0.00187	0.0168
TcIL3000.A.H_000183500.1	hypothetical protein, conserved	Fam18	TcIL3000_0_06240	-3.11297	2.55024	-3.45567	0.00187343	0.0167835
TcIL3000.A.H_000567800.1	6-phosphofructo-2-kinase/fructose-2,6-biphosphatase, putative			-4.17998	3.7337	-3.46055	0.0018567	0.0167234
TcIL3000.A.H_000132500.1	Adenylate and Guanylate cyclase catalytic domain containing protein, putative	Fam51	TcIL3000_0_09840	-3.62659	0.870669	-3.46202	0.00184998	0.0166951
TcIL3000.A.H_000044200.1	hypothetical protein			-5.34297	-0.173787	-3.46673	0.00184313	0.0166504
TcIL3000.A.H_000596600.1	hypothetical protein			-4.98719	2.0909	-3.46978	0.00182777	0.0165454
TcIL3000.A.H_000811500.1	histone H2B, putative			2.82233	3.70548	3.47049	0.00182	0.0165
TcIL3000.A.H_000690600.1	Gim5A protein			2.18039	8.45254	3.46931	0.00182	0.0165
TcIL3000.A.H_001009000.1	hypothetical protein			-3.79281	1.4693	-3.48575	0.00176405	0.0160179
TcIL3000.A.H_000551200.1	hypothetical protein, conserved			2.37662	7.11966	3.49815	0.00172	0.0157
TcIL3000.A.H_000648300.1	hypothetical protein, conserved			2.32106	7.0513	3.49596	0.00173	0.0157
TcIL3000.A.H_000932500.1	Endonuclease/Exonuclease/phosphatase family, putative			2.56119	6.39328	3.50053	0.00171	0.0156
TcIL3000.A.H_000129000.1	UDP-Gal or UDP-GlcNAc-dependent glycosyltransferase, putative			-5.44485	-0.140722	-3.50961	0.0016918	0.0154731
TcIL3000.A.H_000035400.1	Endonuclease-reverse transcriptase, putative			-3.8117	-1.1081	-3.51384	0.00166726	0.0152645
TcIL3000.A.H_000178500.1	hypothetical protein, conserved			-4.04015	0.194105	-3.51445	0.00166567	0.0152645
TcIL3000.A.H_000234800.1	retrotransposon hot spot (RHS) protein, putative			-2.76237	3.75346	-3.51932	0.0016485	0.0151241
TcIL3000.A.H_000262900.1	Paraflagellar rod protein, putative			-3.29174	3.105	-3.52318	0.00163583	0.0150235
TcIL3000.A.H_000148100.1	retrotransposon hot spot (RHS) protein, putative			-2.77809	3.93921	-3.53003	0.00161342	0.0148432
TcIL3000.A.H_000254100.1	hypothetical protein, conserved			-4.44906	0.395559	-3.53039	0.00161452	0.0148432
TcIL3000.A.H_000829000.1	membrane transporter protein, putative	Fam60	TcIL3000_10_10620	2.28961	6.85839	3.53317	0.0016	0.0148
TcIL3000.A.H_000221700.1	hypothetical protein, conserved	Fam16	TcIL3000_0_19590	-7.29318	0.874887	-3.55166	0.00159	0.0146524
TcIL3000.A.H_000149800.1	Invariant surface glycoprotein, putative			2.98506	2.25712	3.54146	0.00158	0.0146
TcIL3000.A.H_000087300.1	retrotransposon hot spot (RHS) protein, putative			-2.80165	4.62666	-3.55369	0.00153856	0.0142486
TcIL3000.A.H_000757400.1	TPR-repeat-containing chaperone protein DNAJ, putative			-3.39498	5.18941	-3.5532	0.00154017	0.0142486
TcIL3000.A.H_000560600.1	Endonuclease/Exonuclease/phosphatase family/Endonuclease-reverse transcriptase, putative			2.58655	2.5905	3.55965	0.00152	0.0142
TcIL3000.A.H_000508400.1	histone H2A, putative			2.37352	4.70082	3.55506	0.00153	0.0142
TcIL3000.A.H_000363400.1	Beta-lactamase superfamily domain/DNA repair metallo-beta-lactamase, putative			2.01427	7.48605	3.55725	0.00153	0.0142
TcIL3000.A.H_000141700.1	retrotransposon hot spot (RHS) protein, putative	Fam13	TcIL3000_0_12020	-3.13723	4.61872	-3.55861	0.00152345	0.0141681
TcIL3000.A.H_000963400:snoRNA	unspecified product			2.70686	1.74786	3.56523	0.0015	0.014
TcIL3000.A.H_001017300.1	small GTPase			2.20137	7.38667	3.5711	0.00149	0.0139
TcIL3000.A.H_000653400.1	hypothetical protein, conserved			2.09143	6.44053	3.5699	0.00149	0.0139
TcIL3000.A.H_000222100.1	hypothetical protein, conserved	Fam16	TcIL3000_5_5250	-6.78905	1.06665	-3.5934	0.00145	0.0135478
TcIL3000.A.H_000997900.1	hypothetical protein, conserved			-3.61568	5.09983	-3.59856	0.00140628	0.0131615
TcIL3000.A.H_000090200.1	Trypanosomal VSG domain containing protein, putative	Fam16	TcIL3000_0_15120	-3.60604	-1.3238	-3.60102	0.00139934	0.0131104
TcIL3000.A.H_000198300.1	kinesin, putative (fragment)			-3.29396	-1.03585	-3.60268	0.00139453	0.0130793
TcIL3000.A.H_000479400.1	homoserine kinase, putative			2.39378	5.59483	3.60658	0.00138	0.013
TcIL3000.A.H_000596400.1	hypothetical protein			-4.02321	4.73261	-3.60977	0.00137547	0.0129693
TcIL3000.A.H_000652800.1	hypothetical protein, conserved			-2.91232	3.70522	-3.6118	0.00136921	0.0129379
TcIL3000.A.H_000186300.1	hypothetical protein	Fam51	TcIL3000_0_29940	-4.01723	-0.915421	-3.61454	0.00136236	0.0129139
TcIL3000.A.H_000145800.1	Adenylate and Guanylate cyclase catalytic domain containing protein, putative	Fam51	TcIL3000_0_19060	2.28429	6.25139	3.61205	0.00137	0.0129
TcIL3000.A.H_000183700.1	Endonuclease-reverse transcriptase, putative			-3.31043	-0.943582	-3.61814	0.00135196	0.0128574
TcIL3000.A.H_000271800.1	microtubule-associated protein, putative, (fragment)			-4.38173	1.75628	-3.62078	0.00134624	0.0128255
TcIL3000.A.H_000149000.1	hypothetical protein			2.56846	1.69411	3.62648	0.00133	0.0127
TcIL3000.A.H_000855800.1	protein kinase, putative			-3.4856	3.06795	-3.62603	0.00133079	0.0126971
TcIL3000.A.H_000075900.1	expression site-associated gene 2 (ESAG2) protein, putative	Fam13	TcIL3000_0_39610	-4.42016	-0.812111	-3.63523	0.00130787	0.0125326
TcIL3000.A.H_000330200.1	multicopper oxidase, putative			2.23935	7.0688	3.63843	0.0013	0.0125
TcIL3000.A.H_000184200.1	Retrotransposon hot spot protein, putative	Fam13	TcIL3000_0_12020	-3.74958	3.02621	-3.64354	0.00128505	0.0123406
TcIL3000.A.H_000917900.1	RNA-binding protein 38, putative			2.30081	7.96719	3.65442	0.00126	0.0121
TcIL3000.A.H_000014100.1	hypothetical protein, conserved			3.22512	0.849851	3.66157	0.00124	0.0119
TcIL3000.A.H_000628200.1	High-temperature-induced dauer-formation protein, putative			1.95064	7.31364	3.67912	0.0012	0.0115
TcIL3000.A.H_000604000.1	hypothetical protein, conserved			-2.98832	6.71926	-3.69165	0.00116669	0.0112653
TcIL3000.A.H_000349000.1	hypothetical protein, conserved			2.46602	5.43164	3.71258	0.00112	0.0109
TcIL3000.A.H_000749700.1	methylglutaconyl-CoA hydratase, mitochondrial precursor, putative			2.3356	6.12146	3.71033	0.00112	0.0109
TcIL3000.A.H_000272000.1	microtubule-associated protein, putative, (fragment)			-4.84976	2.00973	-3.72234	0.00109967	0.0106765
TcIL3000.A.H_000007600.1	trans-sialidase	Fam47	TcIL3000_0_12970	-3.02917	5.86453	-3.72328	0.00109509	0.0106437
TcIL3000.A.H_000735200.1	expression site-associated gene 2 (ESAG2) protein, putative	Fam13	TcIL3000_0_01760	-3.37114	-1.52322	-3.72574	0.00108975	0.0106035
TcIL3000.A.H_000253100.1	hypothetical protein	Fam51	TcIL3000_0_30030	3.32135	0.744991	3.73107	0.00108	0.0105
TcIL3000.A.H_000008000.1	Invariant surface glycoprotein, putative	Fam49	TcIL3000_0_42210	-3.32587	3.61144	-3.73274	0.0010746	0.0104791
TcIL3000.A.H_000655200.1	Ring finger domain/Zn-finger in ubiquitin-hydrolases and other protein, putative			-3.56516	4.06052	-3.74268	0.00105351	0.0103028
TcIL3000.A.H_000256300.1	Elongation factor Tu domain 2, putative			3.09761	2.60001	3.74176	0.00106	0.0103
TcIL3000.A.H_000259000.1	hypothetical protein, conserved	Fam50	TcIL3000_0_60810	2.78495	5.60689	3.74225	0.00105	0.0103
TcIL3000.A.H_000453600.1	ubiquitin hydrolase, putative			-2.9037	6.25626	-3.75406	0.00102969	0.0101243
TcIL3000.A.H_000412400.1	hypothetical protein, conserved	Fam12	TcIL3000_0_02860	-4.03425	-0.794228	-3.75402	0.0010302	0.0101243
TcIL3000.A.H_000398600.1	trans-sialidase	Fam47	TcIL3000_0_17070	-3.786	5.81995	-3.75655	0.00102478	0.0100935
TcIL3000.A.H_000712100.1	Endonuclease-reverse transcriptase, putative			4.81963	-0.184973	3.76565	0.00101	0.00995245
TcIL3000.A.H_000253800.1	hypothetical protein, conserved			-4.1235	1.28517	-3.76815	0.0010016	0.00989839
TcIL3000.A.H_000273800.1	hypothetical protein			-6.18551	0.896334	-3.77631	0.00099542	0.00984831
TcIL3000.A.H_000030500.1	Trypanosomal VSG domain containing protein, putative	Fam16	TcIL3000_5_5250	-8.79211	3.05142	-3.80411	0.000977	0.00969165
TcIL3000.A.H_000149200.1	Invariant surface glycoprotein, putative			3.05888	1.49762	3.7829	0.000972	0.00965
TcIL3000.A.H_000457800.1	40S ribosomal protein S30, putative			-3.04184	5.5736	-3.78419	0.000969498	0.009635
TcIL3000.A.H_000169600.1	hypothetical protein, conserved			-3.76054	-1.38059	-3.79182	0.000954983	0.00950143
TcIL3000.A.H_000872400.1	calpain, putative			2.7589	7.57999	3.81046	0.00092	0.00918
TcIL3000.A.H_000769900.1	5'-3' exoribonuclease D, putative			-2.89575	4.0056	-3.8136	0.00091417	0.00913653
TcIL3000.A.H_000670200.1	hypothetical protein, conserved			2.39363	6.32113	3.81525	0.000911	0.00912
TcIL3000.A.H_000730200.1	major vault protein, putative			-3.56365	0.996163	-3.81543	0.000910916	0.00911663
TcIL3000.A.H_000872800.1	calpain, putative (fragment)			-4.61185	2.27203	-3.81779	0.000907794	0.0091037
TcIL3000.A.H_000251900.1	hypothetical protein, conserved			2.94965	-0.665614	3.81986	0.000903	0.00906
TcIL3000.A.H_000553000.1	kinesin, putative			-3.83392	4.69951	-3.83237	0.000880741	0.00886258
TcIL3000.A.H_000154200.1	Trypanosomal VSG domain containing protein, putative			-4.11162	-1.01389	-3.83656	0.000873621	0.00880096
TcIL3000.A.H_000200600.1	Trypanosomal VSG domain containing protein, putative			2.9627	1.91333	3.84847	0.000853	0.0086
TcIL3000.A.H_000102800.1	hypothetical protein, conserved	Fam18	TcIL3000_0_33220	-3.91592	0.74193	-3.85045	0.000849566	0.008588
TcIL3000.A.H_000759600.1	zinc finger protein family member, putative			2.59184	6.53617	3.85131	0.000848	0.00858
TcIL3000.A.H_000561600.1	RNase H, putative			-3.26282	-0.0200148	-3.85477	0.000842067	0.00853172
TcIL3000.A.H_000397200.1	Endonuclease-reverse transcriptase, putative			3.00113	3.59248	3.85551	0.000841	0.00853
TcIL3000.A.H_000084800.1	Centrosomal spindle body, CEP44, putative			2.27108	6.06748	3.85586	0.00084	0.00853
TcIL3000.A.H_000429100.1	hypothetical protein, conserved			-3.81747	1.53579	-3.85743	0.00083776	0.00851739
TcIL3000.A.H_000011300.1	hypothetical protein, conserved			-3.44288	-1.43574	-3.8695	0.000817721	0.00832323
TcIL3000.A.H_000062900.1	Triglyceride lipase, putative	Fam63	TcIL3000_0_33800	3.60127	4.32235	3.87403	0.00081	0.00826
TcIL3000.A.H_000112900.1	Trypanosomal VSG domain containing protein, putative	Fam16	TcIL3000_0_12310	-4.75154	-0.589894	-3.87761	0.000805897	0.00822183
TcIL3000.A.H_000810600.1	hypothetical protein, conserved			2.23629	6.34286	3.87996	0.000801	0.00818
TcIL3000.A.H_000220400.1	Cullin family, putative			-3.38743	0.0140916	-3.88309	0.000795857	0.00815657
TcIL3000.A.H_000137600.1	Retrotransposon hot spot protein, putative	Fam13	TcIL3000_0_12020	-3.57492	1.82939	-3.88256	0.000796732	0.00815657
TcIL3000.A.H_000670100.1	adenylate kinase			2.19576	6.67404	3.89316	0.00078	0.00801
TcIL3000.A.H_000456000.1	hypothetical protein, conserved			2.14851	7.38815	3.89261	0.000781	0.00801
TcIL3000.A.H_000693500.1	poly A polymerase regulatory subunit, putative			-3.70106	4.42493	-3.89572	0.00077615	0.00798287
TcIL3000.A.H_000258900.1	hypothetical protein, conserved	Fam50	TcIL3000_0_60810	2.63917	7.86765	3.90499	0.000762	0.00784
TcIL3000.A.H_000057400.1	Trypanosomal VSG domain containing protein, putative	Fam16	TcIL3000_0_12240	-6.53125	0.436967	-3.9138	0.000758211	0.00781656
TcIL3000.A.H_000225800.1	Adenylate and Guanylate cyclase catalytic domain containing protein, putative	Fam51	TcIL3000_0_59900	2.88163	2.9821	3.90864	0.000756	0.00781
TcIL3000.A.H_000468900.1	ferric reductase transmembrane protein, putative			2.32563	5.5241	3.90923	0.000755	0.00781
TcIL3000.A.H_000832300.1	hypothetical protein, conserved			-2.86863	7.82613	-3.91529	0.00074637	0.00772152
TcIL3000.A.H_000179100.1	hypothetical protein, conserved			-4.37928	0.224849	-3.91667	0.000744912	0.00772048
TcIL3000.A.H_000038000.1	Endonuclease/Exonuclease/phosphatase family/Endonuclease-reverse transcriptase, putative			2.81528	0.785922	3.92719	0.000729	0.00758
TcIL3000.A.H_000365900.1	Nucleus and spindle associated protein 4, putative			2.27299	5.62652	3.92992	0.000725	0.00754
TcIL3000.A.H_000158800.1	Adenylate and Guanylate cyclase catalytic domain containing protein, putative	Fam51	TcIL3000_0_16450	-3.46892	1.89503	-3.9402	0.00071031	0.00740046
TcIL3000.A.H_000233300.1	Invariant surface glycoprotein, putative			3.16329	1.29853	3.94029	0.00071	0.0074
TcIL3000.A.H_000197400.1	histone H2B, putative			2.77391	6.56452	3.94328	0.000706	0.00737
TcIL3000.A.H_000778300.1	nucleobase/nucleoside transporter 8.1, putative	Fam61	TcIL3000_0_17680	-4.81391	4.44689	-3.95356	0.000692836	0.00724403
TcIL3000.A.H_000176900.1	Trypanosomal VSG domain containing protein, putative			-5.69427	-0.186507	-3.96965	0.000673639	0.00706003
TcIL3000.A.H_000057100.1	Trypanosomal VSG domain containing protein, putative	Fam13	TcIL3000_0_59860	-4.74442	-0.585439	-3.98074	0.000656248	0.00689411
TcIL3000.A.H_000213900.1	metallo-peptidase, Clan MA(E) Family M1			-3.11757	4.72437	-3.98184	0.00065385	0.0068771
TcIL3000.A.H_000403700.1	hypothetical protein			-4.07777	-1.1523	-3.98476	0.000650304	0.00685326
TcIL3000.A.H_000301400.1	endo/exonuclease Mre11			2.11019	8.10981	3.98418	0.000651	0.00685
TcIL3000.A.H_000410400.1	hypothetical protein, conserved			-3.06732	0.625861	-3.99217	0.000640567	0.00676154
TcIL3000.A.H_000196900.1	histone H2B, putative			2.85714	6.06829	4.00792	0.000621	0.00656
TcIL3000.A.H_000243800.1	hypothetical protein, conserved			5.62675	-2.32735	4.0149	0.000615	0.00651119
TcIL3000.A.H_000453100.1	Zn-finger in Ran binding protein and others, putative			2.2897	5.96418	4.01462	0.000613	0.0065
TcIL3000.A.H_000287300.1	retrotransposon hot spot (RHS) protein, putative			-3.13337	4.66908	-4.01388	0.00061356	0.00649976
TcIL3000.A.H_000245200.1	expression site-associated gene 2 (ESAG2) protein, putative			-3.73594	-1.2245	-4.03103	0.00059311	0.00630581
TcIL3000.A.H_000939800.1	hypothetical protein, conserved			2.16807	7.2977	4.03498	0.000588	0.00627
TcIL3000.A.H_000642100.1	D-ala D-ala ligase C-terminus/SET domain containing protein, putative			2.16663	6.00463	4.06313	0.000556	0.00596
TcIL3000.A.H_000612600.1	hypothetical protein, conserved			2.25559	5.95713	4.06618	0.000553	0.00593
TcIL3000.A.H_000402600.1	mitochondrial processing peptidase, beta subunit, putative			2.45023	6.32732	4.07706	0.000541	0.00581
TcIL3000.A.H_000293200.1	voltage-dependent anion-selective channel 1			2.21617	6.86318	4.08085	0.000537	0.00577
TcIL3000.A.H_000529900.1	Cilia BBSome complex subunit 10, putative			-2.86154	3.69554	-4.08507	0.000532827	0.00573389
TcIL3000.A.H_000548800.1	hypothetical protein, conserved			-3.03912	6.58642	-4.08823	0.00052951	0.00570515
TcIL3000.A.H_000223800.1	Trypanosomal VSG domain containing protein, putative			-5.44322	0.414774	-4.09151	0.00052807	0.00569658
TcIL3000.A.H_001007900.1	DRBD4			-3.29155	6.02763	-4.09044	0.000527211	0.00569427
TcIL3000.A.H_000627500.1	START domain containing protein, putative			2.22081	6.94933	4.09792	0.000519	0.00562
TcIL3000.A.H_000253300.1	hypothetical protein	Fam51	TcIL3000_0_30030	-4.10834	0.49358	-4.10229	0.00051516	0.00557774
TcIL3000.A.H_000982300.1	SelR domain containing protein, putative			2.53133	5.71384	4.11323	0.000504	0.00547
TcIL3000.A.H_000415200.1	glycosyltransferase (GlcNAc), putative			2.23728	6.41225	4.11992	0.000497	0.0054
TcIL3000.A.H_000042500.1	hypothetical protein, conserved			2.21524	6.45825	4.12819	0.000489	0.00532
TcIL3000.A.H_000308400.1	hypothetical protein, conserved			2.65785	5.55792	4.1307	0.000487	0.00531
TcIL3000.A.H_000386400.1	Adenylate and Guanylate cyclase catalytic domain containing protein, putative	Fam51	TcIL3000_0_35890	-3.76681	-1.05883	-4.13061	0.000487016	0.00530554
TcIL3000.A.H_000495500.1	hypothetical protein, conserved			-3.9371	2.38384	-4.13111	0.000486577	0.00530554
TcIL3000.A.H_000071900.1	hypothetical protein, conserved	Fam75	TcIL3000_0_55740	-3.78336	2.51382	-4.13776	0.000480191	0.00526364
TcIL3000.A.H_000355500.1	chaperone protein DNAj, putative			2.20756	6.48809	4.14154	0.000477	0.00524
TcIL3000.A.H_000795200.1	flagellum transition zone component, putative			-3.52974	3.01757	-4.14283	0.000475374	0.0052303
TcIL3000.A.H_000847900.1	Serine/threonine-protein kinase Nek1-related, putative			-3.38441	5.27651	-4.14352	0.000474711	0.00522952
TcIL3000.A.H_000669100.1	hypothetical protein, conserved			2.63205	6.56307	4.15671	0.000462	0.0051
TcIL3000.A.H_000215100.1	3,2-trans-enoyl-CoA isomerase, mitochondrial precursor, putative			-3.11024	1.12764	-4.1597	0.000459781	0.00507771
TcIL3000.A.H_000445200.1	hypothetical protein, conserved			-3.64695	-0.493412	-4.15983	0.000459696	0.00507771
TcIL3000.A.H_000084600.1	Trypanosomal VSG domain containing protein, putative	Fam16	TcIL3000_0_15790	-6.71515	0.520303	-4.17512	0.000452	0.00499903
TcIL3000.A.H_000410800.1	hypothetical protein			-4.00734	1.03057	-4.17042	0.000450269	0.00499138
TcIL3000.A.H_000259100.1	hypothetical protein, conserved	Fam50	TcIL3000_0_60810	2.78174	6.47351	4.17641	0.000445	0.00494
TcIL3000.A.H_000476400.1	hypothetical protein, conserved			-2.88657	5.85198	-4.17713	0.000444248	0.00493702
TcIL3000.A.H_000267400.1	hypothetical protein, conserved			-5.9893	-0.148627	-4.19217	0.000434056	0.00483592
TcIL3000.A.H_000242100.1	Trypanosomal VSG domain containing protein, putative			-3.5243	-1.41612	-4.19041	0.000432794	0.00482795
TcIL3000.A.H_000538600.1	RNA-binding protein, putative			2.22286	6.66256	4.19384	0.00043	0.0048
TcIL3000.A.H_000136300.1	Invariant surface glycoprotein, putative	Fam49	TcIL3000_0_15690	-2.73939	6.89906	-4.19531	0.000428609	0.00479337
TcIL3000.A.H_000171800.1	expression site-associated gene 2 (ESAG2) protein, putative			-3.87763	-1.22048	-4.20384	0.000421547	0.00472037
TcIL3000.A.H_000509500.1	hypothetical protein, conserved			2.17395	7.39283	4.20493	0.000421	0.00472
TcIL3000.A.H_000631400.1	UDP-Gal or UDP-GlcNAc-dependent glycosyltransferase, putative			2.3466	7.69527	4.20815	0.000418	0.00469
TcIL3000.A.H_000113700.1	nucleobase/nucleoside transporter 8.1, putative			-5.57056	-0.285927	-4.21293	0.000415661	0.00467222
TcIL3000.A.H_000180000.1	hypothetical protein, conserved			2.24949	6.47324	4.2229	0.000406	0.00457
TcIL3000.A.H_000196500.1	histone H2B, putative			3.05913	3.02165	4.23442	0.000397	0.00448
TcIL3000.A.H_000700100.1	hypothetical protein, conserved			2.39468	5.83913	4.23405	0.000397	0.00448
TcIL3000.A.H_000198800.1	Zinc finger, C2H2 type/C2H2-type zinc finger containing protein, putative			5.28277	0.302084	4.23877	0.000395	0.0044634
TcIL3000.A.H_000163200.1	Adenylate and Guanylate cyclase catalytic domain containing protein, putative	Fam51	TcIL3000_0_48190	-3.5196	0.706165	-4.24309	0.000390172	0.00442512
TcIL3000.A.H_000811800.1	histone H2B, putative			3.45735	1.47794	4.2485	0.000386	0.00438
TcIL3000.A.H_000234600.1	Retrotransposon hot spot protein, putative			-3.3395	2.03536	-4.24998	0.00038492	0.00437679
TcIL3000.A.H_000983100.1	hypothetical protein, conserved			2.31027	6.31669	4.25321	0.000382	0.00435
TcIL3000.A.H_000031600.1	Trypanosomal VSG domain containing protein, putative	Fam16	TcIL3000_0_19590	-10.9353	2.84856	-4.29396	0.00038	0.00433861
TcIL3000.A.H_000895600.1	hypothetical protein, conserved			2.16158	6.47156	4.25752	0.000379	0.00433
TcIL3000.A.H_000223400.1	hypothetical protein	Fam75	TcIL3000_0_47660	-3.42276	2.62665	-4.25877	0.000378332	0.00432975
TcIL3000.A.H_000919300.1	hypothetical protein, conserved			-3.61558	1.82615	-4.2712	0.00036922	0.00423095
TcIL3000.A.H_000011200.1	hypothetical protein, conserved			-3.98143	-0.253374	-4.29807	0.000350314	0.00402474
TcIL3000.A.H_000747000.1	rRNA dimethyltransferase, putative			2.44659	6.08769	4.29843	0.00035	0.00402
TcIL3000.A.H_000226000.1	Adenylate and Guanylate cyclase catalytic domain containing protein, putative	Fam51	TcIL3000_0_09840	-4.46536	1.34422	-4.30186	0.000347875	0.00400714
TcIL3000.A.H_000256600.1	Adenylate and Guanylate cyclase catalytic domain containing protein, putative	Fam51	TcIL3000_0_48190	-3.85521	2.03245	-4.30308	0.000346867	0.00400075
TcIL3000.A.H_000130200.1	hypothetical protein, conserved			-3.57183	-1.31728	-4.3085	0.000343177	0.00396855
TcIL3000.A.H_000207300.1	hypothetical protein, conserved			-4.22022	-1.0029	-4.31486	0.000339036	0.00392579
TcIL3000.A.H_000638800.1	hypothetical protein, conserved			-3.79741	0.20761	-4.32107	0.000334851	0.00388243
TcIL3000.A.H_000769700.1	hypothetical protein, conserved			2.61134	6.16621	4.32219	0.000334	0.00388
TcIL3000.A.H_000042300.1	40S ribosomal protein S13, putative			2.23721	5.70467	4.32576	0.000332	0.00386
TcIL3000.A.H_000507800.1	kinesin, putative			-2.85282	6.30843	-4.32967	0.000329221	0.00383223
TcIL3000.A.H_000948600.1	ATPase-like protein, putative			2.42262	6.73994	4.34133	0.000322	0.00375
TcIL3000.A.H_000872500.1	calpain, putative			-5.90657	1.97007	-4.36278	0.000310199	0.00362994
TcIL3000.A.H_000828000.1	hypothetical protein, conserved			2.32957	5.29617	4.36481	0.000307	0.00361
TcIL3000.A.H_000251300.1	AAA domain containing protein, putative			-6.32869	0.705057	-4.36824	0.000307716	0.00360567
TcIL3000.A.H_000885500.1	dynein heavy chain, putative			-3.84922	6.16127	-4.37936	0.000298783	0.00351031
TcIL3000.A.H_000266000.1	expression site-associated gene 2 (ESAG2) protein, putative			-4.60932	-0.723795	-4.38257	0.00029712	0.00350008
TcIL3000.A.H_000173600.1	amino acid transporter AATP5	Fam54	TcIL3000_0_48380	2.27868	8.04968	4.39604	0.000289	0.00341
TcIL3000.A.H_000835000.1	Retrotransposon hot spot protein, putative			-3.35966	3.91839	-4.39793	0.000288118	0.00340311
TcIL3000.A.H_000145400.1	Adenylate and Guanylate cyclase catalytic domain containing protein, putative	Fam51	TcIL3000_0_09840	-3.78221	0.375237	-4.40795	0.000282566	0.003342
TcIL3000.A.H_000030700.1	Trypanosomal VSG domain containing protein, putative	Fam13	TcIL3000_0_41010	-7.28685	1.74383	-4.42224	0.000279	0.00330617
TcIL3000.A.H_000628900.1	serine/threonine-protein kinase NrkA			-3.5595	6.42072	-4.41928	0.000276375	0.00327755
TcIL3000.A.H_000266200.1	Trypanosomal VSG domain containing protein, putative			-6.21181	0.197619	-4.42451	0.000275437	0.00327082
TcIL3000.A.H_000296900.1	procyclin-associated gene 2-like protein, putative	Fam14	TcIL3000_0_14840	-2.87028	7.53794	-4.42274	0.00027451	0.0032642
TcIL3000.A.H_000390500.1	hypothetical protein, conserved			2.52171	5.58879	4.43282	0.000269	0.00321
TcIL3000.A.H_000928000.1	DNA repair and recombination helicase protein PIF2			-3.10116	4.81085	-4.43205	0.000269575	0.00320983
TcIL3000.A.H_000011600.1	hypothetical protein, conserved	Fam75	TcIL3000_0_47660	-3.13388	4.16391	-4.43587	0.000267581	0.00319791
TcIL3000.A.H_000735700.1	Metacaspase-4			-5.13666	6.3227	-4.43632	0.00026785	0.00319791
TcIL3000.A.H_000088700.1	Trypanosomal VSG domain containing protein, putative	Fam13	TcIL3000_0_39700	-7.44729	1.83176	-4.45164	0.000264	0.00316057
TcIL3000.A.H_000340800.1	Etoposide-induced protein 2.4 (EI24), putative			2.24258	6.00377	4.45106	0.00026	0.00312
TcIL3000.A.H_000617500.1	hypothetical protein, conserved			-4.10574	3.15497	-4.45331	0.000258715	0.00310986
TcIL3000.A.H_000796000.1	hypothetical protein, conserved			2.24613	7.21036	4.45643	0.000257	0.00309
TcIL3000.A.H_000958600.1	60S ribosomal protein L29, putative			-2.8297	5.81379	-4.45977	0.000255421	0.00308254
TcIL3000.A.H_000705000.1	hypothetical protein, conserved			2.09961	7.01785	4.45912	0.000256	0.00308
TcIL3000.A.H_000926600.1	DNA ligase, putative			-4.31835	1.22944	-4.4644	0.000253236	0.00306437
TcIL3000.A.H_000012800.1	hypothetical protein, conserved			2.31304	6.12338	4.46356	0.000254	0.00306
TcIL3000.A.H_000249000.1	Phosphoglucomutase/phosphomannomutase, C-terminal domain containing protein, putative			-3.94668	4.36471	-4.47073	0.000250076	0.00303076
TcIL3000.A.H_000007400.1	trans-sialidase	Fam47	TcIL3000_0_42170	-3.17479	6.34538	-4.47824	0.000246417	0.00299051
TcIL3000.A.H_000651300.1	cytochrome oxidase subunit V			2.80689	4.38555	4.47989	0.000246	0.00299
TcIL3000.A.H_000136100.1	Invariant surface glycoprotein, putative	Fam49	TcIL3000_0_35560	-4.71746	5.37961	-4.48076	0.000245439	0.00298504
TcIL3000.A.H_000560000.1	histone H3, putative			2.85039	6.04035	4.49015	0.000241	0.00294
TcIL3000.A.H_000152500.1	Trypanosomal VSG domain containing protein, putative	Fam13	TcIL3000_0_22680	-7.11235	1.30713	-4.50237	0.000238	0.00291239
TcIL3000.A.H_000543400.1	ATG8/AUT7/APG8/PAZ2, putative			2.39334	5.9693	4.50953	0.000232	0.00284
TcIL3000.A.H_000220900.1	Prolyl oligopeptidase family, putative			-4.3703	3.50578	-4.51215	0.000230822	0.00283238
TcIL3000.A.H_000984300.1	hypothetical protein, conserved			2.42687	5.55194	4.51088	0.000231	0.00283
TcIL3000.A.H_000398700.1	hypothetical protein, conserved			-3.867	4.13147	-4.52714	0.000224141	0.00275422
TcIL3000.A.H_000445800.1	Glutathione S-transferase, N-terminal domain containing protein, putative			2.34749	7.0641	4.53349	0.000221	0.00272
TcIL3000.A.H_000852700.1	Zinc finger CCCH domain-containing protein 39			2.2531	7.77833	4.53694	0.00022	0.00271
TcIL3000.A.H_000052700.1	variant surface glycoprotein (VSG, atypical), putative	Fam13	TcIL3000_0_29530	-9.1201	1.59325	-4.56722	0.000215	0.00265992
TcIL3000.A.H_000116700.1	Endonuclease-reverse transcriptase, putative			-4.16154	-0.220388	-4.55006	0.000214445	0.00265353
TcIL3000.A.H_000247000.1	phosphatidylinositol 4-kinase alpha, putative			-3.33441	5.28676	-4.55808	0.000211089	0.00261567
TcIL3000.A.H_001004800.1	profilin			-3.51501	5.87393	-4.55975	0.000210413	0.00261095
TcIL3000.A.H_000059500.1	hypothetical protein, conserved			-3.72297	-1.00631	-4.56922	0.000206606	0.00256732
TcIL3000.A.H_000575600.1	hypothetical protein, conserved			-4.03822	3.80249	-4.5757	0.000204056	0.00253921
TcIL3000.A.H_000645000.1	hypothetical protein, conserved			-4.49123	4.06437	-4.58029	0.000202328	0.00252125
TcIL3000.A.H_000990200.1	ribonucleoside-diphosphate reductase small chain			2.49535	6.90625	4.58506	0.0002	0.0025
TcIL3000.A.H_000179000.1	hypothetical protein, conserved			-6.08512	1.40702	-4.59212	0.00019873	0.00248343
TcIL3000.A.H_000512800.1	Rab-GTPase-TBC domain containing protein, putative			-4.75803	2.71238	-4.59069	0.000198378	0.00248253
TcIL3000.A.H_000166300.1	hypothetical protein, conserved			-3.66612	1.49209	-4.59313	0.000197277	0.00247226
TcIL3000.A.H_000638400.1	hypothetical protein, conserved			-3.4335	-0.426882	-4.59548	0.000196378	0.00246449
TcIL3000.A.H_000556900.1	hypothetical protein, conserved			-3.0683	6.49301	-4.59718	0.000195729	0.00245984
TcIL3000.A.H_000533600.1	hypothetical protein, conserved			2.18372	6.98871	4.62744	0.000185	0.00232
TcIL3000.A.H_000961600:snoRNA	unspecified product			2.75664	3.6882	4.63382	0.000182	0.0023
TcIL3000.A.H_000920600.1	SKP1-like protein			2.30131	7.68705	4.63895	0.000181	0.00228
TcIL3000.A.H_000902800.1	Protein of unknown function, DUF607, putative			-3.15637	4.40224	-4.64424	0.000178763	0.00226392
TcIL3000.A.H_000639100.1	hypothetical protein, conserved			-4.15408	-0.173619	-4.64408	0.000178859	0.00226392
TcIL3000.A.H_000055400.1	trypanosome RHS family, putative			-4.00205	0.661289	-4.64592	0.000178213	0.00226223
TcIL3000.A.H_000286200.1	retrotransposon hot spot (RHS) protein, putative			-3.11758	5.48478	-4.65941	0.00017362	0.00220709
TcIL3000.A.H_000369700.1	antigenic protein, conserved			3.82502	7.20024	4.66513	0.000172	0.00219
TcIL3000.A.H_000286000.1	Retrotransposon hot spot protein, putative			-3.59756	0.565932	-4.67182	0.000169536	0.00216141
TcIL3000.A.H_000126900.1	retrotransposon hot spot (RHS) protein, putative			-3.34271	5.68964	-4.6774	0.000167723	0.00214415
TcIL3000.A.H_000177600.1	hypothetical protein, conserved			-4.32962	-0.50536	-4.67952	0.000167098	0.00214
TcIL3000.A.H_000151400.1	Endonuclease/Exonuclease/phosphatase family/Endonuclease-reverse transcriptase, putative			3.28929	2.83643	4.67924	0.000167	0.00214
TcIL3000.A.H_000166100.1	hypothetical protein, conserved			2.21127	6.7884	4.67672	0.000168	0.00214
TcIL3000.A.H_000418100.1	cytidylyltransferase, putative			2.50902	5.72958	4.68811	0.000164	0.00211
TcIL3000.A.H_000458100.1	nuclear movement protein, putative			-3.86025	3.95912	-4.68908	0.000164019	0.00210933
TcIL3000.A.H_000179200.1	hypothetical protein, conserved			-6.96177	1.18359	-4.6992	0.000163	0.00209427
TcIL3000.A.H_000521000.1	TPR-repeat-containing chaperone protein DNAJ, putative			-3.19265	7.49434	-4.6977	0.000161312	0.00208057
TcIL3000.A.H_000375200.1	IQ calmodulin-binding motif containing protein, putative			-4.08112	4.17166	-4.70325	0.000159633	0.00206193
TcIL3000.A.H_000593900.1	YceI-like domain containing protein, putative			2.37769	5.86752	4.70335	0.00016	0.00206
TcIL3000.A.H_000464700.1	dendritic cell-derived IFNG-induced protein			2.42357	5.9688	4.70863	0.000158	0.00205
TcIL3000.A.H_000406500.1	Adenylate and Guanylate cyclase catalytic domain containing protein, putative	Fam51	TcIL3000_0_30030	-3.12923	4.49829	-4.71631	0.000155658	0.00202241
TcIL3000.A.H_000339300.1	bardet-biedl syndrome 7 protein			-4.24038	2.95268	-4.7208	0.000154367	0.00200858
TcIL3000.A.H_000060200.1	hypothetical protein, conserved			-3.8982	-0.38428	-4.72304	0.000153681	0.00200261
TcIL3000.A.H_000732200.1	Elongation factor Tu GTP binding domain containing protein, putative			3.69874	0.151087	4.72697	0.000153	0.00199
TcIL3000.A.H_000143800.1	microtubule-associated protein, putative, (fragment)			-4.97595	-0.353799	-4.7286	0.00015222	0.00198944
TcIL3000.A.H_000646100.1	hypothetical protein			-3.16759	2.88118	-4.72951	0.000151772	0.00198652
TcIL3000.A.H_000336700.1	trans-sialidase	Fam47	TcIL3000_0_07070	-3.01243	7.99584	-4.74373	0.000147696	0.00193604
TcIL3000.A.H_000242600.1	mevalonate diphosphate decarboxylase			2.87938	5.24921	4.75205	0.000145	0.00191
TcIL3000.A.H_000222300.1	Trypanosomal VSG domain containing protein, putative	Fam13	TcIL3000_0_22680	-6.03135	0.694733	-4.76471	0.000142552	0.00187697
TcIL3000.A.H_000470800.1	haloacid dehalogenase-like hydrolase, putative			-5.35571	1.85117	-4.76956	0.000140873	0.00186041
TcIL3000.A.H_000014200.1	Invariant surface glycoprotein, putative	Fam49	TcIL3000_0_27250	-4.03973	5.68744	-4.77985	0.000137868	0.00182345
TcIL3000.A.H_000143500.1	microtubule-associated protein			-4.64711	-0.495993	-4.78035	0.000137803	0.00182345
TcIL3000.A.H_000481200.1	pre-mRNA splicing factor ATP-dependent RNA helicase, putative			-2.99636	4.70381	-4.79119	0.000134894	0.00178947
TcIL3000.A.H_000543900.1	Adenylate and Guanylate cyclase catalytic domain containing protein, putative	Fam51	TcIL3000_0_45250	3.13816	2.30716	4.79422	0.000134	0.00178
TcIL3000.A.H_000140700.1	Trypanosomal VSG domain containing protein, putative			-5.82268	-0.0509971	-4.8005	0.000133003	0.0017697
TcIL3000.A.H_000197100.1	histone H2B, putative			3.06779	7.0811	4.80148	0.000132	0.00176
TcIL3000.A.H_000271600.1	ALIX V-shaped domain binding to HIV, putative			-4.39953	1.88403	-4.80441	0.000131587	0.0017588
TcIL3000.A.H_000780600.1	C2 domain in Dock180 and Zizimin proteins, putative			-4.93126	2.85852	-4.81322	0.000129484	0.00173332
TcIL3000.A.H_000652100.1	BSD domain containing protein, putative			-4.05402	2.04258	-4.82168	0.000127301	0.00170668
TcIL3000.A.H_000279900.1	Overproducer of inositol protein 10 homolog, putative			2.50089	5.61563	4.82625	0.000126	0.00169
TcIL3000.A.H_000561900.1	beta tubulin			2.50879	12.4666	4.83461	0.000124	0.00167
TcIL3000.A.H_000961900:snoRNA	unspecified product			2.81891	3.72219	4.84101	0.000123	0.00165
TcIL3000.A.H_000323900.1	TFIIF-stimulated CTD phosphatase, putative			2.19291	6.9917	4.8412	0.000123	0.00165
TcIL3000.A.H_001014700.1	DNA repair and recombination helicase protein PIF4			2.22567	7.86208	4.84977	0.000121	0.00163
TcIL3000.A.H_000787200.1	Protein of unknown function (DUF2962), putative			-2.92771	5.28479	-4.85979	0.000118383	0.00160171
TcIL3000.A.H_000389400.1	hypothetical protein, conserved			-4.08763	2.64544	-4.86018	0.000118316	0.00160171
TcIL3000.A.H_000050800.1	retrotransposon hot spot (RHS) protein, putative			-4.69868	3.38412	-4.87598	0.000114877	0.00155905
TcIL3000.A.H_000520100.1	hypothetical protein, conserved			2.3158	7.41512	4.89444	0.000111	0.00151
TcIL3000.A.H_000436800.1	hypothetical protein, conserved			-4.29806	-0.380358	-4.91509	0.000106629	0.00145381
TcIL3000.A.H_000776200.1	Cullin family/Cullin protein neddylation domain containing protein, putative			-4.84291	3.95022	-4.93091	0.000103544	0.00141393
TcIL3000.A.H_000383200.1	Amastin surface glycoprotein, putative			2.79498	9.33943	4.93154	0.000103	0.00141
TcIL3000.A.H_000607900.1	hypothetical protein, conserved			-3.83762	2.95465	-4.9385	0.000101992	0.00139705
TcIL3000.A.H_000245300.1	expression site-associated gene 2 (ESAG2) protein, putative			-4.27733	-1.01567	-4.94186	0.000101365	0.00139243
TcIL3000.A.H_000941300.1	hypothetical protein, conserved			2.22669	6.99922	4.94103	0.000101	0.00139
TcIL3000.A.H_000007800.1	Invariant surface glycoprotein, putative	Fam49	TcIL3000_0_42190	-5.01396	3.04576	-4.94785	0.00010031	0.00138259
TcIL3000.A.H_001031500.1	Zinc finger protein, C3H1 type-like			2.35671	7.15151	4.95865	9.82e-05	0.00136
TcIL3000.A.H_000017000.1	kinetoplastid kinetochore protein 14			2.33345	7.18675	4.96508	9.7e-05	0.00134
TcIL3000.A.H_000051300.1	hypothetical protein, conserved			6.5869	0.927481	4.97822	9.53e-05	0.00131953
TcIL3000.A.H_000149500.1	C2H2-type zinc finger/Zinc finger, C2H2 type/Zinc-finger double domain containing protein, putative			5.17917	-1.09725	4.97606	9.51e-05	0.00131953
TcIL3000.A.H_000285400.1	retrotransposon hot spot (RHS) protein, putative			-3.32119	4.73761	-4.97711	9.48e-05	0.00131718
TcIL3000.A.H_000283000.1	hypothetical protein, conserved			-4.39907	-1.00207	-4.99256	9.21e-05	0.00128181
TcIL3000.A.H_000366800.1	Urm1 (Ubiquitin related modifier), putative			2.33738	5.60264	4.99486	9.17e-05	0.00128
TcIL3000.A.H_000220100.1	Tubulin-tyrosine ligase family, putative			-4.00118	1.13993	-4.99819	9.11e-05	0.00127203
TcIL3000.A.H_000406800.1	Adenylate and Guanylate cyclase catalytic domain containing protein, putative	Fam51	TcIL3000_0_30030	-3.81072	2.52692	-5.00885	8.93e-05	0.00125066
TcIL3000.A.H_000480000.1	hypothetical protein, conserved			2.48565	6.16773	5.02849	8.61e-05	0.00121
TcIL3000.A.H_000356700.1	hypothetical protein, conserved			2.42638	5.70786	5.02823	8.61e-05	0.00121
TcIL3000.A.H_001004600.1	hypothetical protein, conserved			2.29814	6.49485	5.02636	8.64e-05	0.00121
TcIL3000.A.H_000861400.1	hypothetical protein			7.29163	-1.58132	5.06405	8.15e-05	0.0011479
TcIL3000.A.H_000205200.1	hypothetical protein			-3.69113	2.40178	-5.07144	7.94e-05	0.0011227
TcIL3000.A.H_000691300.1	Iron-sulfur cluster assembly protein			2.30665	7.93069	5.07679	7.86e-05	0.00112
TcIL3000.A.H_000007200.1	trans-sialidase	Fam47	TcIL3000_0_42170	-3.3154	6.99883	-5.07528	7.88e-05	0.0011164
TcIL3000.A.H_000272700.1	hypothetical protein			-4.99679	4.35711	-5.0797	7.83e-05	0.00111186
TcIL3000.A.H_000963100:snoRNA	unspecified product			2.86081	3.77803	5.08606	7.73e-05	0.0011
TcIL3000.A.H_000376800.1	hypothetical protein, conserved			-5.61063	2.04137	-5.09798	7.58e-05	0.00108119
TcIL3000.A.H_000499300.1	hypothetical protein, conserved			2.686	8.01492	5.09539	7.59e-05	0.00108
TcIL3000.A.H_001006600.1	U6 snRNA-associated Sm-like protein LSm4p			-4.71879	3.02938	-5.10256	7.5e-05	0.00107179
TcIL3000.A.H_000778200.1	variant surface glycoprotein (VSG, atypical), putative	Fam13	TcIL3000_0_17670	-5.59117	6.8522	-5.1081	7.43e-05	0.00106431
TcIL3000.A.H_000073000.1	Adenylate and Guanylate cyclase catalytic domain containing protein, putative	Fam51	TcIL3000_0_23420	2.71499	8.05167	5.11099	7.38e-05	0.00106
TcIL3000.A.H_000439200.1	ingi-related retroposon, putative (pseudogene)			-3.88463	0.593612	-5.11194	7.36e-05	0.00105776
TcIL3000.A.H_000995600.1	cyclin-like F-box protein 2			-3.50067	6.95532	-5.13642	7.03e-05	0.0010121
TcIL3000.A.H_000154700.1	Cullin family/Cullin protein neddylation domain containing protein, putative			-4.68647	2.5276	-5.14508	6.92e-05	0.00100132
TcIL3000.A.H_000295600.1	fatty acid desaturase, putative			2.50958	8.56951	5.14161	6.97e-05	0.001
TcIL3000.A.H_000657700.1	hypothetical protein			2.33096	5.9887	5.14623	6.91e-05	0.001
TcIL3000.A.H_000441500.1	ingi-related retroposon, putative (pseudogene)			-3.86415	1.42912	-5.16177	6.71e-05	0.00097377
TcIL3000.A.H_000873000.1	calpain, putative			-4.78618	3.66867	-5.16188	6.71e-05	0.00097377
TcIL3000.A.H_000582200.1	multidrug resistance protein A	Fam56	TcIL3000_8_2160	-2.96741	6.65041	-5.16356	6.69e-05	0.000973272
TcIL3000.A.H_000780200.1	syntaxin, putative			2.27067	7.56871	5.16465	6.67e-05	0.000973
TcIL3000.A.H_000998200.1	hypothetical protein, conserved			-3.79338	5.00296	-5.1715	6.59e-05	0.00096331
TcIL3000.A.H_000482500.1	T-complex protein 11, putative			2.49005	6.04757	5.17087	6.6e-05	0.000963
TcIL3000.A.H_000436200.1	hypothetical protein, conserved			-4.36318	-0.182489	-5.17532	6.54e-05	0.000958795
TcIL3000.A.H_000733100.1	Protein of unknown function (DUF667), putative			2.48811	7.25952	5.17636	6.53e-05	0.000958
TcIL3000.A.H_000779600.1	Metallopeptidase family M24/FACT complex subunit (SPT16/CDC68)/Histone chaperone Rttp106-like, putative			-3.65485	3.44319	-5.18393	6.44e-05	0.000946483
TcIL3000.A.H_000634200.1	TerD domain containing protein, putative			-3.51328	5.84514	-5.20356	6.21e-05	0.000917163
TcIL3000.A.H_000119700.1	Helicase C-terminal domain containing protein, putative			-4.89484	-0.58559	-5.21451	6.09e-05	0.000900915
TcIL3000.A.H_000080300.1	hypothetical protein, conserved	Fam17	TcIL3000_0_50410	-4.50277	-0.72235	-5.229	5.92e-05	0.000879612
TcIL3000.A.H_000307400.1	dynein heavy chain, putative			-5.10189	5.37837	-5.23665	5.84e-05	0.000869332
TcIL3000.A.H_000050600.1	hypothetical protein, conserved			-4.71858	0.0417907	-5.2475	5.73e-05	0.00085303
TcIL3000.A.H_000482800.1	protein mkt1, putative			-3.4451	5.85525	-5.25193	5.68e-05	0.00084704
TcIL3000.A.H_000737100.1	mitochondrial malate dehydrogenase			2.82769	7.61116	5.25878	5.6e-05	0.000838
TcIL3000.A.H_000196800.1	histone H2B, putative			3.22612	7.82109	5.26096	5.58e-05	0.000836
TcIL3000.A.H_000809200.1	hypothetical protein, conserved			2.67688	6.0684	5.26139	5.58e-05	0.000836
TcIL3000.A.H_000784000.1	hypothetical protein, conserved			2.50712	5.75579	5.26251	5.57e-05	0.000836
TcIL3000.A.H_000825200.1	hypothetical protein, conserved			-4.57015	3.79156	-5.26953	5.5e-05	0.000827239
TcIL3000.A.H_000728900.1	protein kinase, putative			-3.71517	5.43237	-5.30683	5.13e-05	0.000774581
TcIL3000.A.H_000510200.1	leucine-rich repeat protein (LRRP), putative			2.5961	6.73263	5.31465	5.06e-05	0.000765
TcIL3000.A.H_000379900.1	dihydroxyacetone phosphate acyltransferase, putative			2.56306	5.73377	5.33959	4.83e-05	0.000732
TcIL3000.A.H_000672500.1	CAAX prenyl protease 1, putative			2.29791	9.35373	5.34288	4.8e-05	0.000729
TcIL3000.A.H_000762000.1	hypothetical protein			-4.97702	2.10405	-5.34509	4.78e-05	0.000727488
TcIL3000.A.H_000898500.1	Ring finger domain containing protein, putative			2.35456	6.428	5.36319	4.62e-05	0.000706
TcIL3000.A.H_000288500.1	hypothetical protein			-4.28616	-1.01789	-5.36379	4.62e-05	0.000705542
TcIL3000.A.H_000949300.1	hypothetical protein, conserved			2.4808	6.79374	5.36997	4.57e-05	0.0007
TcIL3000.A.H_000966800.1	hypothetical protein, conserved			-4.62054	1.77911	-5.36973	4.57e-05	0.000699844
TcIL3000.A.H_000830600.1	WD domain, G-beta repeat, putative			-3.13503	6.2423	-5.37199	4.55e-05	0.000699078
TcIL3000.A.H_000686300.1	hypothetical protein, conserved			2.3736	7.58128	5.37294	4.54e-05	0.000699
TcIL3000.A.H_000778500.1	hypothetical protein			-4.4214	-0.960469	-5.38151	4.47e-05	0.00068957
TcIL3000.A.H_000690100.1	hypothetical protein, conserved			2.26716	7.0175	5.38759	4.42e-05	0.000683
TcIL3000.A.H_000561300.1	beta tubulin			2.61139	9.32924	5.40021	4.32e-05	0.000669
TcIL3000.A.H_000470700.1	phospholipid-translocating P-type ATPase (flippase), putative			-7.3225	2.75591	-5.41747	4.23e-05	0.000655563
TcIL3000.A.H_000072200.1	hypothetical protein, conserved			-4.31723	-0.994292	-5.41659	4.19e-05	0.000651202
TcIL3000.A.H_000072800.1	hypothetical protein			-3.47204	7.22038	-5.4279	4.11e-05	0.000638879
TcIL3000.A.H_000223300.1	Elongation factor Tu domain 2, putative			-5.2589	0.685926	-5.43868	4.03e-05	0.000628306
TcIL3000.A.H_001010400.1	HECT-domain (ubiquitin-transferase), putative			-3.54734	6.64434	-5.44127	4.01e-05	0.000625677
TcIL3000.A.H_000197200.1	histone H2B, putative			3.24363	6.58845	5.446	3.97e-05	0.000621
TcIL3000.A.H_000282200.1	hypothetical protein, conserved			-5.65668	-0.0147351	-5.45591	3.91e-05	0.000612649
TcIL3000.A.H_000203300.1	nucleolar RNA-binding protein, truncated			-2.8248	5.62506	-5.47286	3.78e-05	0.000594872
TcIL3000.A.H_000064700.1	retrotransposon hot spot (RHS) protein, putative			-3.88589	4.7769	-5.48186	3.72e-05	0.000587333
TcIL3000.A.H_000682100.1	kinetoplastid-specific dual specificity phosphatase, putative			2.66713	5.50648	5.50065	3.6e-05	0.000569
TcIL3000.A.H_000372300.1	hypothetical protein, conserved			2.66983	5.10492	5.51314	3.52e-05	0.000557
TcIL3000.A.H_000593700.1	lathosterol oxidase, putative			2.53947	6.94357	5.51495	3.51e-05	0.000556
TcIL3000.A.H_000248000.1	phosphatidylinositol (3,5) kinase, putative			-5.16027	2.87976	-5.52587	3.44e-05	0.000547633
TcIL3000.A.H_000831200.1	hypothetical protein, conserved			2.4841	6.08938	5.52768	3.43e-05	0.000546
TcIL3000.A.H_000174300.1	hypothetical protein, conserved	Fam13	TcIL3000_0_12020	-4.30773	-0.359027	-5.5324	3.4e-05	0.000542691
TcIL3000.A.H_000527300.1	hypothetical protein, conserved			2.82484	4.89126	5.53408	3.39e-05	0.000542
TcIL3000.A.H_000329700.1	TFIIF-stimulated CTD phosphatase, putative			2.38906	7.64792	5.55206	3.28e-05	0.000526
TcIL3000.A.H_000648700.1	microtubule-associated protein			-5.22517	-0.551377	-5.55705	3.25e-05	0.000522315
TcIL3000.A.H_000425900.1	calcium-translocating P-type ATPase			-3.20412	5.89506	-5.58176	3.11e-05	0.000499863
TcIL3000.A.H_000860100.1	hypothetical protein, conserved			-5.08113	1.70422	-5.58562	3.09e-05	0.000497734
TcIL3000.A.H_000053100.1	variant surface glycoprotein (VSG, atypical), putative	Fam13	TcIL3000_0_50710	-9.08826	2.6284	-5.59941	3.09e-05	0.000497734
TcIL3000.A.H_000508300.1	histone H2A, putative			2.79619	5.57358	5.59766	3.02e-05	0.000488
TcIL3000.A.H_000441400.1	hypothetical protein, conserved			-4.06035	-0.542454	-5.60496	2.98e-05	0.000482935
TcIL3000.A.H_000433300.1	hypothetical protein, conserved			-4.72074	2.29329	-5.60745	2.97e-05	0.000481837
TcIL3000.A.H_000912800.1	hypothetical protein, conserved			-2.85619	7.22134	-5.63015	2.85e-05	0.000463179
TcIL3000.A.H_000011100.1	hypothetical protein, conserved	Fam75	TcIL3000_0_55740	-4.22683	3.62442	-5.635	2.82e-05	0.000460073
TcIL3000.A.H_000812000.1	histone H2B, putative			3.86441	0.933015	5.64025	2.8e-05	0.000456545
TcIL3000.A.H_000289500.1	Raptor N-terminal CASPase like domain containing protein, putative			-3.88899	5.87028	-5.67802	2.61e-05	0.000427409
TcIL3000.A.H_000282900.1	hypothetical protein, conserved			-5.68039	0.00412826	-5.69079	2.56e-05	0.000419329
TcIL3000.A.H_000090500.1	hypothetical protein, conserved			-4.48428	-0.0595817	-5.69562	2.53e-05	0.000415781
TcIL3000.A.H_000293100.1	voltage-dependent anion-selective channel 1			2.56493	7.30745	5.71036	2.47e-05	0.000406
TcIL3000.A.H_000808800.1	hypothetical protein, conserved			-5.92353	2.76406	-5.72061	2.43e-05	0.000400028
TcIL3000.A.H_000160600.1	Trypanosomal VSG domain containing protein, putative	Fam13	TcIL3000_0_05200	-6.37921	0.133662	-5.73583	2.37e-05	0.00039065
TcIL3000.A.H_000393400.1	protein phosphatase 2C, putative			-4.69692	1.37303	-5.73634	2.35e-05	0.000390278
TcIL3000.A.H_000636600.1	amino acid transporter AATP5	Fam54	TcIL3000_0_48420	2.59308	8.08822	5.73486	2.36e-05	0.00039
TcIL3000.A.H_000119100.1	hypothetical protein, conserved			-12.6251	4.40391	-5.77863	2.34e-05	0.000389282
TcIL3000.A.H_000072500.1	Invariant surface glycoprotein, putative	Fam49	TcIL3000_0_29690	7.23682	-2.41519	5.74568	2.33e-05	0.000388439
TcIL3000.A.H_000560300.1	Tubulin/FtsZ family, GTPase domain/Endonuclease/Exonuclease/phosphatase family/Endonuclease-reverse transcriptase/Reverse transcriptase (RNA-dependent DNA polymerase)/RNase H, putative			2.42074	7.22679	5.74781	2.31e-05	0.000384
TcIL3000.A.H_000148600.1	hypothetical protein, conserved			3.77853	1.02037	5.75699	2.27e-05	0.000379
TcIL3000.A.H_000285000.1	hypothetical protein	Fam52	TcIL3000_0_59580	2.83317	6.06866	5.7639	2.24e-05	0.000375
TcIL3000.A.H_000144900.1	Adenylate and Guanylate cyclase catalytic domain containing protein, putative	Fam51	TcIL3000_0_09840	-6.36501	1.10797	-5.77021	2.22e-05	0.000372973
TcIL3000.A.H_000483900.1	S-adenosylmethionine synthetase, putative			2.8638	11.7558	5.77062	2.21e-05	0.000372
TcIL3000.A.H_000675900.1	zinc finger protein family member, putative			2.21575	9.28989	5.77453	2.2e-05	0.00037
TcIL3000.A.H_000084900.1	hypothetical protein, conserved	Fam77	TcIL3000_0_56680	-3.77745	4.22229	-5.79066	2.14e-05	0.000360246
TcIL3000.A.H_000918100.1	Glycosyl transferase family 8, putative			2.9715	7.05033	5.79775	2.11e-05	0.000356
TcIL3000.A.H_000648200.1	hypothetical protein, conserved			2.99596	7.53376	5.80964	2.07e-05	0.00035
TcIL3000.A.H_000251100.1	MORN repeat, putative			-3.8489	0.0182194	-5.82645	2.01e-05	0.000340028
TcIL3000.A.H_000523400.1	vacuolar transporter chaperone, putative			2.4839	7.95072	5.84397	1.94e-05	0.00033
TcIL3000.A.H_000568700.1	protein kinase, putative			-3.95262	5.46358	-5.84798	1.93e-05	0.000328578
TcIL3000.A.H_000617900.1	hypothetical protein, conserved			2.66071	6.22376	5.85328	1.91e-05	0.000326
TcIL3000.A.H_000226500.1	geranylgeranyl transferase type II beta subunit, putative			3.88406	2.07721	5.85725	1.9e-05	0.000325111
TcIL3000.A.H_000709600.1	ribosomal protein L36, putative			-2.93984	6.72405	-5.85746	1.9e-05	0.000325111
TcIL3000.A.H_000237900.1	retrotransposon hot spot (RHS) protein, putative			-4.16574	4.07088	-5.86377	1.88e-05	0.000322663
TcIL3000.A.H_000171600.1	Trypanosomal VSG domain containing protein, putative	Fam13	TcIL3000_0_17130	-4.58036	3.0305	-5.86652	1.87e-05	0.000321786
TcIL3000.A.H_000994900.1	hypothetical protein, conserved			2.31998	6.35741	5.88984	1.79e-05	0.00031
TcIL3000.A.H_000282500.1	hypothetical protein, conserved			-6.06488	0.223458	-5.89031	1.8e-05	0.000309948
TcIL3000.A.H_000060900.1	hypothetical protein, conserved			-6.19261	4.05763	-5.90467	1.75e-05	0.000303511
TcIL3000.A.H_000371600.1	hypothetical protein, conserved			2.45236	6.36686	5.91255	1.72e-05	0.000299
TcIL3000.A.H_000318000.1	cytochrome oxidase subunit VII			2.8551	6.46632	5.94455	1.63e-05	0.000284
TcIL3000.A.H_000388600.1	amino acid transporter AATP5	Fam54	TcIL3000_10_13950	2.34056	7.76531	5.9432	1.63e-05	0.000284
TcIL3000.A.H_000835900.1	Nrap protein, putative			-4.44333	2.73915	-5.94525	1.63e-05	0.000283702
TcIL3000.A.H_000253600.1	hypothetical protein			-5.28861	-0.293665	-5.95286	1.61e-05	0.000280992
TcIL3000.A.H_000035000.1	hypothetical protein, conserved			-4.65991	0.0979997	-5.96741	1.56e-05	0.000274266
TcIL3000.A.H_000343600.1	hypothetical protein, conserved			-5.1781	1.91489	-5.97138	1.55e-05	0.000273116
TcIL3000.A.H_000859300.1	anaphase promoting complex, subunit 10-like protein			2.59978	6.3237	5.97275	1.55e-05	0.000273
TcIL3000.A.H_000173200.1	amino acid transporter AATP5	Fam54	TcIL3000_0_48420	2.53153	7.32892	5.97075	1.55e-05	0.000273
TcIL3000.A.H_000564400.1	RNA-binding protein, putative			-5.31856	4.98542	-5.9843	1.52e-05	0.000268602
TcIL3000.A.H_000628800.1	Centrosomal spindle body, CEP44, putative			5.06272	1.14503	5.98831	1.51e-05	0.000267699
TcIL3000.A.H_000285800.1	retrotransposon hot spot (RHS) protein, putative			-4.58604	2.36321	-5.99016	1.5e-05	0.000267259
TcIL3000.A.H_000413500.1	hypothetical protein, conserved			-3.7721	4.72249	-6.01156	1.45e-05	0.000257898
TcIL3000.A.H_001019700.1	hypothetical protein, conserved			2.32926	7.73724	6.01634	1.44e-05	0.000257
TcIL3000.A.H_000561400.1	RNase H, putative			-4.1883	2.6675	-6.01503	1.44e-05	0.000256877
TcIL3000.A.H_000144100.1	hypothetical protein, conserved			-4.78963	-0.774945	-6.02532	1.41e-05	0.000253412
TcIL3000.A.H_000155600.1	Trypanosomal VSG domain containing protein, putative			-8.45484	1.27159	-6.04908	1.38e-05	0.000247595
TcIL3000.A.H_000814500.1	RGG-containing protein 2			-4.2764	4.13772	-6.04134	1.37e-05	0.000247362
TcIL3000.A.H_000374700.1	hypothetical protein, conserved			-5.42807	2.41914	-6.05409	1.35e-05	0.000242686
TcIL3000.A.H_000327200.1	hypothetical protein, conserved			2.50581	6.86974	6.05629	1.34e-05	0.000242
TcIL3000.A.H_000984800.1	Domain of unknown function (DUF4586), putative			2.56035	6.73196	6.0642	1.32e-05	0.00024
TcIL3000.A.H_000494700.1	hypothetical protein			-5.25846	2.04211	-6.0642	1.32e-05	0.000239858
TcIL3000.A.H_000289300.1	calpain-like protein, putative			2.85589	7.9478	6.08417	1.28e-05	0.000232
TcIL3000.A.H_001028300.1	hypothetical protein, conserved			2.69072	6.5145	6.08541	1.27e-05	0.000232
TcIL3000.A.H_000538800.1	hypothetical protein, conserved			2.65014	8.96427	6.09071	1.26e-05	0.000231
TcIL3000.A.H_000492500.1	hypothetical protein, conserved			2.82761	6.05141	6.09519	1.25e-05	0.000229
TcIL3000.A.H_000984100.1	RNA-binding protein, putative			2.86453	5.74188	6.12837	1.18e-05	0.000218
TcIL3000.A.H_000719300.1	kinesin, putative			-5.33117	2.60754	-6.12774	1.18e-05	0.000217979
TcIL3000.A.H_000025100.1	expression site-associated gene 2 (ESAG2) protein, putative			-5.62088	-0.231756	-6.14747	1.15e-05	0.000211654
TcIL3000.A.H_000778800.1	expression site-associated gene 2 (ESAG2) protein, putative	Fam13	TcIL3000_0_01760	-4.23429	0.058292	-6.15257	1.13e-05	0.000210382
TcIL3000.A.H_000509400.1	histone H2A, putative			3.58147	2.51025	6.15127	1.14e-05	0.00021
TcIL3000.A.H_000960500.1	RNA polymerase-associated protein CDC73, putative			2.28983	7.5367	6.15587	1.13e-05	0.00021
TcIL3000.A.H_000817900.1	Ras-induced vulval development antagonist, putative			-4.35397	4.18751	-6.15718	1.12e-05	0.000209603
TcIL3000.A.H_000406300.1	hypothetical protein, conserved			-5.05699	2.12499	-6.15814	1.12e-05	0.000209603
TcIL3000.A.H_000197000.1	Core histone H2A/H2B/H3/H4, putative			3.42224	6.75067	6.1718	1.1e-05	0.000205
TcIL3000.A.H_000767500.1	leucine-rich repeat protein (LRRP), putative			2.45314	6.87302	6.17447	1.09e-05	0.000205
TcIL3000.A.H_000771400.1	60S ribosomal proteins L37, putative			-3.30015	6.80023	-6.17663	1.09e-05	0.000204383
TcIL3000.A.H_000452400.1	leucine-rich repeat protein (LRRP), putative			2.83979	7.24806	6.18181	1.08e-05	0.000203
TcIL3000.A.H_000225400.1	hypothetical protein, conserved			-4.30627	0.392186	-6.18742	1.07e-05	0.000201503
TcIL3000.A.H_000980500.1	membrane-bound acid phosphatase, putative			3.31574	6.37623	6.19301	1.06e-05	0.0002
TcIL3000.A.H_000251800.1	hypothetical protein, conserved			-4.45923	-0.171517	-6.20519	1.04e-05	0.000196284
TcIL3000.A.H_000109500.1	Retrotransposon hot spot protein, putative	Fam13	TcIL3000_0_12020	-4.12013	1.50803	-6.21281	1.02e-05	0.000194125
TcIL3000.A.H_000812800.1	Ankyrin repeat, putative			-4.4611	3.85038	-6.23132	9.9e-06	0.000188477
TcIL3000.A.H_000085200.1	hypothetical protein, conserved	Fam18	TcIL3000_0_06240	-5.20734	2.07973	-6.2403	9.75e-06	0.000186112
TcIL3000.A.H_000755900.1	hypothetical protein, conserved			2.61611	7.34709	6.25203	9.55e-06	0.000183
TcIL3000.A.H_000517900.1	Flagellar attachment zone protein 10			-4.44712	5.59082	-6.25433	9.52e-06	0.000182367
TcIL3000.A.H_000136200.1	Invariant surface glycoprotein, putative			-4.18165	5.21585	-6.27982	9.11e-06	0.000174944
TcIL3000.A.H_000485300.1	cyclin 7, putative			2.5929	6.16256	6.30621	8.71e-06	0.000168
TcIL3000.A.H_000052800.1	expression site-associated gene (ESAG) protein, putative			-9.85371	2.05712	-6.34192	8.43e-06	0.000162667
TcIL3000.A.H_000785300.1	Ankyrin repeats (many copies)/Ankyrin repeats (3 copies), putative			2.53844	7.33986	6.334	8.3e-06	0.000161
TcIL3000.A.H_000940800.1	ER lumen retaining receptor protein, putative			2.45375	6.93163	6.34375	8.17e-06	0.000159
TcIL3000.A.H_000223200.1	Elongation factor Tu GTP binding domain/50S ribosome-binding GTPase, putative			-4.83906	3.55089	-6.34278	8.18e-06	0.000158569
TcIL3000.A.H_000955500.1	40S ribosomal protein S27, putative			-2.81769	7.31537	-6.36341	7.9e-06	0.000153718
TcIL3000.A.H_000392700.1	hypothetical protein, conserved			-5.32688	3.33259	-6.36703	7.86e-06	0.000153258
TcIL3000.A.H_000990900.1	conserved protein			-3.12758	6.8697	-6.36902	7.82e-06	0.000152935
TcIL3000.A.H_000489800.1	40S ribosomal protein S33, putative			-3.85808	5.13804	-6.37673	7.72e-06	0.000151286
TcIL3000.A.H_000140500.1	expression site-associated gene 2 (ESAG2) protein, putative			-7.56165	0.705489	-6.3899	7.62e-06	0.000149598
TcIL3000.A.H_000598200.1	hypothetical protein			-5.7334	1.89362	-6.39659	7.48e-06	0.000147166
TcIL3000.A.H_000779500.1	Metallopeptidase family M24/FACT complex subunit (SPT16/CDC68)/Histone chaperone Rttp106-like, putative			-5.84569	2.32079	-6.39867	7.45e-06	0.000147011
TcIL3000.A.H_000564900.1	nucleolar RNA-binding protein, truncated			-3.27263	5.93831	-6.40884	7.31e-06	0.000144558
TcIL3000.A.H_000439600.1	hypothetical protein, conserved			-4.43172	-0.177014	-6.41012	7.3e-06	0.000144558
TcIL3000.A.H_000465400.1	protein kinase, putative			-3.35782	5.06571	-6.41155	7.28e-06	0.000144542
TcIL3000.A.H_000289900.1	Calpain-like protein 1.2			2.9573	8.16779	6.4201	7.18e-06	0.000143
TcIL3000.A.H_000411800.1	hypothetical protein, conserved			2.44246	6.49188	6.42536	7.11e-06	0.000142
TcIL3000.A.H_000437100.1	hypothetical protein, conserved			7.53615	-2.00899	6.43517	7.06e-06	0.000141193
TcIL3000.A.H_000609500.1	kinesin, putative			-4.9582	1.56902	-6.42973	7.06e-06	0.000141193
TcIL3000.A.H_000860000.1	hypothetical protein			3.4529	6.02059	6.43364	7.01e-06	0.000141
TcIL3000.A.H_000508700.1	histone H2A, putative			3.17511	3.70473	6.43923	6.95e-06	0.00014
TcIL3000.A.H_000342000.1	serine/threonine-protein kinase, putative			2.64863	7.15167	6.45134	6.81e-06	0.000138
TcIL3000.A.H_000159600.1	SPRY domain/HECT-domain (ubiquitin-transferase), putative			-6.35232	3.06935	-6.45452	6.79e-06	0.000137624
TcIL3000.A.H_000969100.1	hypothetical protein, conserved			-6.62764	2.76562	-6.46677	6.66e-06	0.000135275
TcIL3000.A.H_000440500.1	hypothetical protein, conserved			-4.50024	-0.139606	-6.47448	6.55e-06	0.000133306
TcIL3000.A.H_000234900.1	dynein light chain, putative			2.75518	6.25317	6.48282	6.46e-06	0.000132
TcIL3000.A.H_000812100.1	histone H2B, putative			4.10599	0.642239	6.48216	6.46e-06	0.000131884
TcIL3000.A.H_000514200.1	Protein of unknown function (DUF1663), putative			-4.29806	-0.993799	-6.48607	6.42e-06	0.000131634
TcIL3000.A.H_000561100.1	beta tubulin			2.84773	10.9683	6.48955	6.38e-06	0.000131
TcIL3000.A.H_000484100.1	S-adenosylmethionine synthetase, putative			3.0685	9.62897	6.51204	6.15e-06	0.000127
TcIL3000.A.H_000388500.1	amino acid transporter AATP5	Fam54	TcIL3000_10_13960	2.9963	8.07104	6.5082	6.19e-06	0.000127
TcIL3000.A.H_000641000.1	hypothetical protein, conserved			2.98292	6.8696	6.51515	6.11e-06	0.000127
TcIL3000.A.H_000703600.1	hypothetical protein, conserved			2.4459	7.88604	6.51155	6.15e-06	0.000127
TcIL3000.A.H_000135400.1	invariant surface glycoprotein, putative			-5.10816	3.69006	-6.5147	6.12e-06	0.000126989
TcIL3000.A.H_000184000.1	Trypanosomal VSG domain containing protein, putative			-7.61779	0.823335	-6.52481	6.07e-06	0.000126495
TcIL3000.A.H_000859200.1	hypothetical protein, conserved			-3.8805	5.87419	-6.53079	5.96e-06	0.000124418
TcIL3000.A.H_000487100.1	hypothetical protein, conserved			-4.04261	4.71952	-6.53339	5.93e-06	0.000124174
TcIL3000.A.H_000870700.1	Nuclear pore complex protein 158			-3.23269	6.49665	-6.53592	5.91e-06	0.000123934
TcIL3000.A.H_000179400.1	hypothetical protein, conserved			-5.57442	-0.341029	-6.54714	5.8e-06	0.000122074
TcIL3000.A.H_000158200.1	RNase H, putative			-4.88226	3.46066	-6.56521	5.63e-06	0.000118625
TcIL3000.A.H_000246500.1	histone H2A, putative			2.89731	5.7265	6.56982	5.58e-06	0.000118
TcIL3000.A.H_000484200.1	S-adenosylmethionine synthetase, putative			3.06045	9.83536	6.58322	5.46e-06	0.000116
TcIL3000.A.H_000055300.1	hypothetical protein, conserved			-4.91298	-0.712839	-6.58806	5.42e-06	0.000115014
TcIL3000.A.H_000503400.1	hypothetical protein, conserved			2.47444	6.11268	6.59813	5.32e-06	0.000113
TcIL3000.A.H_000577100.1	Protein Associated with Differentiation, putative	Fam58	TcIL3000_0_06360	3.91244	7.47623	6.60969	5.22e-06	0.00011215
TcIL3000.A.H_000280400.1	protein kinase, putative			-5.1615	4.54972	-6.60623	5.26e-06	0.00011215
TcIL3000.A.H_000143400.1	microtubule-associated protein			-5.20378	-0.546686	-6.60665	5.25e-06	0.00011215
TcIL3000.A.H_000829100.1	hypothetical protein, conserved			2.6291	6.07903	6.60743	5.24e-06	0.000112
TcIL3000.A.H_000010600.1	Trypanosomal VSG domain containing protein, putative	Fam13	TcIL3000_0_56270	-12.1082	3.42119	-6.64961	5.16e-06	0.000111164
TcIL3000.A.H_000245100.1	Trypanosomal VSG domain containing protein, putative			-5.71462	-0.149591	-6.62913	5.06e-06	0.000109368
TcIL3000.A.H_000592700.1	NAD dependent deacetylase, putative			-4.83718	2.23826	-6.6475	4.91e-06	0.000106226
TcIL3000.A.H_000804200.1	Rab-GTPase-TBC domain containing protein, putative			-5.17003	1.74045	-6.65988	4.81e-06	0.000104355
TcIL3000.A.H_000034600.1	Retrotransposon hot spot protein, putative			5.99358	-1.40621	6.67562	4.69e-06	0.000102062
TcIL3000.A.H_000045600.1	hypothetical protein, conserved			-4.76788	0.797745	-6.69656	4.52e-06	9.87e-05
TcIL3000.A.H_000340100.1	ABC transporter, putative	Fam56	TcIL3000_3_2420	-4.16132	5.86021	-6.70114	4.49e-06	9.81e-05
TcIL3000.A.H_000565300.1	Domain of unknown function (DUF3437), putative			-3.74565	6.247	-6.73221	4.26e-06	9.35e-05
TcIL3000.A.H_000215300.1	hypothetical protein, conserved			2.99214	6.1611	6.74928	4.14e-06	9.11e-05
TcIL3000.A.H_000059300.1	hypothetical protein, conserved			-5.73386	2.03797	-6.76634	4.04e-06	8.89e-05
TcIL3000.A.H_000515800.1	Nucleolar protein 168, putative			-6.32297	3.88128	-6.77003	4.02e-06	8.87e-05
TcIL3000.A.H_000494800.1	telomerase-associated protein, putative			-5.09533	1.755	-6.77969	3.95e-06	8.74e-05
TcIL3000.A.H_000132100.1	Adenylate and Guanylate cyclase catalytic domain containing protein, putative	Fam51	TcIL3000_0_09840	-6.88125	1.90599	-6.79898	3.84e-06	8.52e-05
TcIL3000.A.H_000255800.1	haptoglobin-hemoglobin receptor			3.80201	7.96059	6.80429	3.79e-06	8.43e-05
TcIL3000.A.H_000258400.1	hypothetical protein, conserved			-5.03027	-0.405289	-6.82879	3.64e-06	8.12e-05
TcIL3000.A.H_000739800.1	Voltage-dependent calcium channel subunit, putative			-2.80764	8.06666	-6.83486	3.6e-06	8.06e-05
TcIL3000.A.H_000406600.1	Adenylate and Guanylate cyclase catalytic domain containing protein, putative	Fam51	TcIL3000_0_30030	-5.09881	3.14807	-6.83718	3.59e-06	8.05e-05
TcIL3000.A.H_000692000.1	CRAL/TRIO domain containing protein, putative			2.54832	7.32445	6.84096	3.57e-06	8.02e-05
TcIL3000.A.H_000280200.1	conserved protein, unknown function			3.00912	5.46157	6.87907	3.35e-06	7.55e-05
TcIL3000.A.H_000457100.1	protein kinase, putative			2.66338	7.02941	6.88485	3.32e-06	7.5e-05
TcIL3000.A.H_000053200.1	Trypanosomal VSG domain containing protein, putative	Fam16	TcIL3000_0_25970	-12.5621	3.66082	-6.92474	3.3e-06	7.47e-05
TcIL3000.A.H_000525100.1	calpain-like cysteine peptidase, putative			3.11514	6.71914	6.90678	3.2e-06	7.28e-05
TcIL3000.A.H_000442600.1	kinetoplastid-specific phospho-protein phosphatase, putative			-4.92089	4.11843	-6.91419	3.17e-06	7.21e-05
TcIL3000.A.H_000798300.1	flagellum targeting protein kharon1, putative			2.73025	10.4548	6.91854	3.14e-06	7.18e-05
TcIL3000.A.H_000907700.1	hypothetical protein, conserved			2.67442	7.39937	6.91823	3.15e-06	7.18e-05
TcIL3000.A.H_000447300.1	hypothetical protein, conserved			-5.03118	1.92454	-6.91892	3.14e-06	7.18e-05
TcIL3000.A.H_000817800.1	procyclic form surface phosphoprotein			3.36338	8.84988	6.92781	3.1e-06	7.13e-05
TcIL3000.A.H_000091200.1	hypothetical protein, conserved			-4.47648	0.121915	-6.95299	2.97e-06	6.86e-05
TcIL3000.A.H_000470100.1	endosomal trafficking protein RME-8, putative			-3.73268	7.34982	-6.97112	2.89e-06	6.68e-05
TcIL3000.A.H_000144800.1	hypothetical protein	Fam51	TcIL3000_0_59900	-5.99482	-0.096563	-6.97693	2.87e-06	6.65e-05
TcIL3000.A.H_000718900.1	Flagellum attachment zone protein 6			-4.92233	6.70582	-6.99422	2.78e-06	6.47e-05
TcIL3000.A.H_000608700.1	Flagellar Member 3			-6.27702	3.68899	-7.00401	2.75e-06	6.4e-05
TcIL3000.A.H_000309000.1	Flagellar Member 8			-6.35262	3.01196	-7.0056	2.74e-06	6.4e-05
TcIL3000.A.H_000344300.1	hypothetical protein, conserved			-4.92508	2.63169	-7.00732	2.72e-06	6.39e-05
TcIL3000.A.H_000303200.1	hypothetical protein, conserved			2.93892	7.17327	7.01092	2.71e-06	6.36e-05
TcIL3000.A.H_000489900.1	40S ribosomal protein S33, putative			-4.15214	5.73953	-7.01648	2.68e-06	6.32e-05
TcIL3000.A.H_000294100.1	protein kinase, putative			-5.89645	1.51774	-7.02606	2.65e-06	6.25e-05
TcIL3000.A.H_000657300.1	heat shock protein, putative			-6.09155	3.81753	-7.03913	2.59e-06	6.14e-05
TcIL3000.A.H_000811900.1	histone H2B, putative			4.0566	1.96479	7.04837	2.55e-06	6.06e-05
TcIL3000.A.H_000483800.1	S-adenosylmethionine synthetase, putative			3.12952	8.68743	7.06843	2.47e-06	5.88e-05
TcIL3000.A.H_000508800.1	histone H2A, putative			3.10917	6.18974	7.08291	2.41e-06	5.78e-05
TcIL3000.A.H_000630300.1	hypothetical protein			-6.558	3.19283	-7.08335	2.42e-06	5.78e-05
TcIL3000.A.H_000598100.1	hypothetical protein			-6.7226	1.74116	-7.08578	2.41e-06	5.78e-05
TcIL3000.A.H_000483500.1	S-adenosylmethionine synthetase, putative			3.14563	8.42508	7.1071	2.32e-06	5.59e-05
TcIL3000.A.H_000853600.1	hypothetical protein, conserved			-4.70507	4.74452	-7.10943	2.31e-06	5.58e-05
TcIL3000.A.H_000817600.1	tRNA-splicing ligase RtcB, putative			-5.78576	2.42109	-7.11381	2.3e-06	5.57e-05
TcIL3000.A.H_000962500:snoRNA	unspecified product			3.30422	4.20279	7.12079	2.27e-06	5.53e-05
TcIL3000.A.H_000980400.1	membrane-bound acid phosphatase, putative			3.08634	6.8499	7.11878	2.28e-06	5.53e-05
TcIL3000.A.H_000270600.1	hypothetical protein, conserved			-5.90492	2.41263	-7.12364	2.26e-06	5.53e-05
TcIL3000.A.H_000304900.1	hypothetical protein, conserved			-6.51971	2.0685	-7.12925	2.25e-06	5.5e-05
TcIL3000.A.H_000509100.1	histone H2A, putative			3.83916	1.31806	7.14832	2.17e-06	5.35e-05
TcIL3000.A.H_000872600.1	calpain, putative (fragment)			-6.91774	1.35067	-7.14966	2.18e-06	5.35e-05
TcIL3000.A.H_000244100.1	hypothetical protein, conserved			-7.55354	3.10473	-7.15531	2.17e-06	5.34e-05
TcIL3000.A.H_000484000.1	S-adenosylmethionine synthetase, putative			3.24689	9.32337	7.1645	2.12e-06	5.24e-05
TcIL3000.A.H_000552900.1	leucine-rich repeat protein (LRRP), putative			2.75171	7.39703	7.16665	2.11e-06	5.24e-05
TcIL3000.A.H_000901300.1	hypothetical protein, conserved			-3.66862	6.5211	-7.1694	2.1e-06	5.23e-05
TcIL3000.A.H_000246600.1	histone H2A, putative			3.05907	7.10445	7.18074	2.06e-06	5.15e-05
TcIL3000.A.H_000293600.1	hypothetical protein, conserved			2.69825	6.49135	7.18397	2.05e-06	5.14e-05
TcIL3000.A.H_000638700.1	hypothetical protein, conserved			-4.91742	-0.133898	-7.18919	2.04e-06	5.11e-05
TcIL3000.A.H_000913200.1	hypothetical protein, conserved			2.63997	6.37828	7.2116	1.97e-06	4.95e-05
TcIL3000.A.H_000186400.1	Adenylate and Guanylate cyclase catalytic domain containing protein, putative	Fam51	TcIL3000_0_09840	-6.25736	0.0156042	-7.21482	1.96e-06	4.95e-05
TcIL3000.A.H_000354600.1	dynein heavy chain, putative			-8.79017	3.08181	-7.22368	1.96e-06	4.95e-05
TcIL3000.A.H_000164200.1	hypothetical protein, conserved			-6.40844	0.428443	-7.26269	1.82e-06	4.62e-05
TcIL3000.A.H_000925900.1	amino acid permease/transporter, putative			3.39345	7.82076	7.26666	1.8e-06	4.59e-05
TcIL3000.A.H_000526600.1	Enriched in surface-labeled proteome protein 12	Fam79	TcIL3000_7_3410	3.13405	6.88245	7.27113	1.79e-06	4.57e-05
TcIL3000.A.H_000794100.1	legume-like lectin, putative			2.60923	6.55651	7.27943	1.77e-06	4.52e-05
TcIL3000.A.H_000011800.1	hypothetical protein, conserved			-5.57948	0.625407	-7.28207	1.76e-06	4.52e-05
TcIL3000.A.H_000483600.1	S-adenosylmethionine synthetase, putative			3.17652	8.55981	7.29196	1.73e-06	4.46e-05
TcIL3000.A.H_000646200.1	hypothetical protein, conserved			3.77378	6.55496	7.32345	1.65e-06	4.27e-05
TcIL3000.A.H_000925600.1	Helix-hairpin-helix motif containing protein, putative			-8.1963	1.2355	-7.33287	1.64e-06	4.27e-05
TcIL3000.A.H_000213700.1	hypothetical protein, conserved			-4.7796	-0.762582	-7.32886	1.63e-06	4.26e-05
TcIL3000.A.H_000663100.1	succinate dehydrogenase, putative			2.90122	7.08862	7.36627	1.54e-06	4.03e-05
TcIL3000.A.H_000392900.1	Adenylate and Guanylate cyclase catalytic domain containing protein, putative	Fam51	TcIL3000_0_09840	-5.5681	1.04223	-7.38643	1.49e-06	3.92e-05
TcIL3000.A.H_000554000.1	hypothetical protein, conserved			-3.76591	4.69157	-7.38891	1.49e-06	3.91e-05
TcIL3000.A.H_000159100.1	hypothetical protein, conserved	Fam51	TcIL3000_0_19060	3.5603	1.69746	7.42391	1.41e-06	3.73e-05
TcIL3000.A.H_000035600.1	hypothetical protein, conserved			-5.72431	-0.228934	-7.43776	1.38e-06	3.67e-05
TcIL3000.A.H_000778100.1	invariant surface glycoprotein, putative			-6.32841	4.19206	-7.43771	1.38e-06	3.67e-05
TcIL3000.A.H_000505600.1	ChaC-like protein, putative			2.92682	7.42301	7.47799	1.3e-06	3.46e-05
TcIL3000.A.H_000071500.1	Trypanosomal VSG domain containing protein, putative	Fam16	TcIL3000_0_57310	-6.87382	0.448452	-7.48242	1.29e-06	3.46e-05
TcIL3000.A.H_000008200.1	hypothetical protein, conserved			-5.673	0.763292	-7.49447	1.26e-06	3.39e-05
TcIL3000.A.H_000621800.1	STOP axonemal protein			2.55109	7.3118	7.51139	1.23e-06	3.31e-05
TcIL3000.A.H_000769100.1	phosphatidylinositolN-acetylglucosaminyltransferase, putative			3.03538	7.01952	7.52631	1.2e-06	3.25e-05
TcIL3000.A.H_000483700.1	S-adenosylmethionine synthetase, putative			3.23508	8.47479	7.53076	1.19e-06	3.24e-05
TcIL3000.A.H_000564800.1	nucleolar RNA-binding protein, truncated			-3.42247	6.40581	-7.55413	1.15e-06	3.13e-05
TcIL3000.A.H_000156700.1	Coatomer beta C-terminal region/Coatomer beta subunit appendage platform, putative			-5.38492	3.21388	-7.55616	1.15e-06	3.13e-05
TcIL3000.A.H_001008600.1	hypothetical protein, conserved			3.23313	7.4028	7.5596	1.14e-06	3.12e-05
TcIL3000.A.H_000357500.1	dynein heavy chain, putative			-6.17831	5.1265	-7.59854	1.08e-06	2.96e-05
TcIL3000.A.H_000433500.1	histone H4, putative			4.7062	-1.52254	7.60138	1.07e-06	2.95e-05
TcIL3000.A.H_000819300.1	60S ribosomal protein L6, putative			-2.73258	8.66621	-7.62455	1.03e-06	2.85e-05
TcIL3000.A.H_000223500.1	hypothetical protein, conserved			4.62868	0.49898	7.63247	1.02e-06	2.83e-05
TcIL3000.A.H_000253400.1	Periplasmic binding protein, putative	Fam51	TcIL3000_0_30030	3.15143	4.44517	7.68942	9.36e-07	2.6e-05
TcIL3000.A.H_000812200.1	histone H2B, putative			5.29753	-0.247082	7.70445	9.16e-07	2.55e-05
TcIL3000.A.H_000072000.1	hypothetical protein, conserved			-5.19842	-0.496066	-7.70982	9.08e-07	2.55e-05
TcIL3000.A.H_000258500.1	hypothetical protein, conserved			-6.78418	0.71328	-7.70612	9.16e-07	2.55e-05
TcIL3000.A.H_000213200.1	histone H4, putative			6.7257	-2.5579	7.72612	8.89e-07	2.53e-05
TcIL3000.A.H_000433400.1	histone H4, putative			4.64706	-1.42668	7.71928	8.95e-07	2.53e-05
TcIL3000.A.H_000943600.1	Amastin surface glycoprotein, putative			3.42947	7.72629	7.71809	8.96e-07	2.53e-05
TcIL3000.A.H_000478100.1	glyceraldehyde 3-phosphate dehydrogenase, glycosomal			-2.74645	9.63283	-7.7154	9e-07	2.53e-05
TcIL3000.A.H_000439100.1	hypothetical protein, conserved			-4.60167	-0.499441	-7.7251	8.87e-07	2.53e-05
TcIL3000.A.H_000090900.1	hypothetical protein, conserved			-5.1241	-0.575629	-7.71847	8.96e-07	2.53e-05
TcIL3000.A.H_000293900.1	hypothetical protein, conserved			-5.55657	3.70094	-7.73202	8.79e-07	2.53e-05
TcIL3000.A.H_000221200.1	hypothetical protein, conserved			-6.02019	0.441551	-7.71775	8.98e-07	2.53e-05
TcIL3000.A.H_000508900.1	histone H2A, putative			3.45156	4.13106	7.74181	8.65e-07	2.5e-05
TcIL3000.A.H_000678000.1	lipoic acid containing carrier protein, putative			2.64077	6.25112	7.77964	8.17e-07	2.37e-05
TcIL3000.A.H_000635600.1	hypothetical protein, conserved			3.07395	6.63954	7.81812	7.71e-07	2.24e-05
TcIL3000.A.H_000429300.1	hypothetical protein, conserved			-7.04961	0.435001	-7.82528	7.66e-07	2.23e-05
TcIL3000.A.H_000118900.1	cysteine peptidase C (CPC)	Fam67	TcIL3000_0_32450	-10.5582	5.88168	-7.86959	7.34e-07	2.15e-05
TcIL3000.A.H_000033500.1	hypothetical protein, conserved			5.5636	-1.09731	7.86693	7.17e-07	2.1e-05
TcIL3000.A.H_000379300.1	hypothetical protein, conserved			3.02906	6.10173	7.86717	7.16e-07	2.1e-05
TcIL3000.A.H_000202000.1	hypothetical protein, conserved			4.65038	2.65275	7.87888	7.04e-07	2.08e-05
TcIL3000.A.H_000248600.1	nuclear cap binding complex subunit CBP110, putative			-4.9368	1.5651	-7.89368	6.88e-07	2.04e-05
TcIL3000.A.H_000412300.1	hypothetical protein			-5.39038	2.80617	-7.89821	6.84e-07	2.03e-05
TcIL3000.A.H_001033400.1	mitotic cyclin 6			2.74802	6.65825	7.91395	6.68e-07	1.99e-05
TcIL3000.A.H_000852400.1	hypothetical protein, conserved			2.81754	7.72465	7.92212	6.59e-07	1.97e-05
TcIL3000.A.H_000410100.1	Phospholipase B, putative			-5.12371	3.30907	-7.94146	6.41e-07	1.93e-05
TcIL3000.A.H_000209700.1	Invariant surface glycoprotein, putative	Fam49	TcIL3000_0_29690	8.36181	-1.36231	7.97609	6.15e-07	1.86e-05
TcIL3000.A.H_000266400.1	hypothetical protein, conserved			-4.89073	-0.353721	-7.96776	6.16e-07	1.86e-05
TcIL3000.A.H_000129200.1	expression site-associated gene 2 (ESAG2) protein, putative			-9.03264	1.62125	-7.97614	6.18e-07	1.86e-05
TcIL3000.A.H_000637700.1	hypothetical protein, conserved			-6.07211	2.22992	-7.98675	6e-07	1.83e-05
TcIL3000.A.H_000307900.1	hypothetical protein, conserved			3.65218	7.32011	7.99044	5.96e-07	1.82e-05
TcIL3000.A.H_000119000.1	cysteine peptidase C (CPC)	Fam67	TcIL3000_0_15150	-12.1587	4.68992	-8.0363	5.83e-07	1.79e-05
TcIL3000.A.H_000201200.1	Tubulin/FtsZ family, GTPase domain containing protein, putative			3.17415	9.41657	8.0574	5.39e-07	1.67e-05
TcIL3000.A.H_000357200.1	Histidine kinase-, DNA gyrase B-, and HSP90-like ATPase, putative			2.90678	7.83063	8.05429	5.42e-07	1.67e-05
TcIL3000.A.H_000806900.1	hypothetical protein, conserved			3.27646	5.3974	8.07014	5.29e-07	1.64e-05
TcIL3000.A.H_000444100.1	ingi-related retroposon, putative (pseudogene)			-5.25498	-0.468832	-8.07422	5.27e-07	1.64e-05
TcIL3000.A.H_000237200.1	Tubulin/FtsZ family, GTPase domain containing protein, putative			3.85254	1.85102	8.07928	5.22e-07	1.63e-05
TcIL3000.A.H_000759900.1	Kinesin associated protein, putative			3.02153	6.37483	8.08268	5.2e-07	1.63e-05
TcIL3000.A.H_000576600.1	ubiquitin-protein ligase, putative			-3.90971	7.514	-8.08931	5.15e-07	1.62e-05
TcIL3000.A.H_000470000.1	RNA-binding protein, putative			-6.60624	3.31931	-8.1097	5.01e-07	1.58e-05
TcIL3000.A.H_000242700.1	hypothetical protein	Fam77	TcIL3000_0_27940	4.13571	3.00225	8.13333	4.82e-07	1.53e-05
TcIL3000.A.H_000436500.1	hypothetical protein, conserved			6.06586	-0.940728	8.14432	4.76e-07	1.51e-05
TcIL3000.A.H_000601700.1	flagellum-adhesion glycoprotein, putative			2.88278	8.3015	8.14323	4.76e-07	1.51e-05
TcIL3000.A.H_000014400.1	Invariant surface glycoprotein, putative			-5.09202	5.00148	-8.15131	4.7e-07	1.5e-05
TcIL3000.A.H_001021900.1	NADH-cytochrome b5 reductase, putative			3.46005	6.94799	8.15816	4.65e-07	1.49e-05
TcIL3000.A.H_000797400.1	A distinct subfamily of CDD/CDA-like deaminases, putative			3.17622	8.27578	8.16922	4.58e-07	1.49e-05
TcIL3000.A.H_000687600.1	cAMP-dependent protein kinase catalytic subunit 1			2.74373	6.13674	8.15857	4.65e-07	1.49e-05
TcIL3000.A.H_000394000.1	hypothetical protein, conserved			-7.57816	4.35345	-8.16309	4.65e-07	1.49e-05
TcIL3000.A.H_000091100.1	hypothetical protein, conserved			-5.14382	0.473748	-8.19307	4.42e-07	1.44e-05
TcIL3000.A.H_000218400.1	hypothetical protein, conserved			-5.16921	-0.531667	-8.20136	4.37e-07	1.43e-05
TcIL3000.A.H_000878700.1	hypothetical protein, conserved			2.8749	7.62635	8.21017	4.31e-07	1.42e-05
TcIL3000.A.H_000666700.1	Nucleotidyltransferase domain containing protein, putative			-3.49557	6.83301	-8.20677	4.33e-07	1.42e-05
TcIL3000.A.H_000170600.1	Trypanosomal VSG domain containing protein, putative			-7.88681	0.939542	-8.22692	4.24e-07	1.4e-05
TcIL3000.A.H_000296600.1	kinetoplast polyadenylation/uridylation factor 1			-5.24133	4.3397	-8.2361	4.15e-07	1.38e-05
TcIL3000.A.H_000855100.1	hypothetical protein, conserved			-6.36392	0.115223	-8.24343	4.12e-07	1.37e-05
TcIL3000.A.H_000283100.1	hypothetical protein, conserved			-7.37467	0.622164	-8.24806	4.1e-07	1.37e-05
TcIL3000.A.H_000422800.1	hypothetical protein, conserved			2.93209	6.1642	8.26197	4e-07	1.35e-05
TcIL3000.A.H_000735400.1	MSP-C, putative	Fam46	TcIL3000_10_2050	-3.66075	7.33787	-8.25869	4.02e-07	1.35e-05
TcIL3000.A.H_000144700.1	Adenylate and Guanylate cyclase catalytic domain containing protein, putative	Fam51	TcIL3000_0_09840	-8.26435	1.57543	-8.26289	4.03e-07	1.35e-05
TcIL3000.A.H_000164100.1	hypothetical protein, conserved			-9.07431	1.53844	-8.26841	4.02e-07	1.35e-05
TcIL3000.A.H_000495700.1	dynein heavy chain, putative			-5.12687	4.98302	-8.28767	3.85e-07	1.31e-05
TcIL3000.A.H_000424700.1	hypothetical protein			-6.27616	0.0544863	-8.31579	3.71e-07	1.27e-05
TcIL3000.A.H_000011900.1	hypothetical protein, conserved			4.52396	1.05274	8.32112	3.67e-07	1.26e-05
TcIL3000.A.H_000637100.1	dynein heavy chain, cytosolic, putative			-5.33489	-0.0291676	-8.35166	3.51e-07	1.21e-05
TcIL3000.A.H_000579800.1	Retrotransposon hot spot protein, putative	Fam13	TcIL3000_0_12020	-5.37412	0.516403	-8.36158	3.47e-07	1.2e-05
TcIL3000.A.H_000611000.1	cytochrome c			3.59211	7.29646	8.40427	3.26e-07	1.13e-05
TcIL3000.A.H_000013500.1	hypothetical protein, conserved			4.28493	2.16985	8.43047	3.14e-07	1.1e-05
TcIL3000.A.H_000978800.1	hypothetical protein			-6.59613	1.91895	-8.44349	3.09e-07	1.08e-05
TcIL3000.A.H_000597700.1	folate transporter, putative	Fam57	TcIL3000_0_06950	2.58702	7.45283	8.47558	2.94e-07	1.04e-05
TcIL3000.A.H_000440100.1	hypothetical protein, conserved			-6.32082	1.42088	-8.47693	2.94e-07	1.04e-05
TcIL3000.A.H_000688000.1	cAMP-dependent protein kinase catalytic subunit 1			2.82557	7.02062	8.49327	2.87e-07	1.02e-05
TcIL3000.A.H_000858600.1	FKBP-type peptidylprolyl cis-trans isomerase, putative	Fam69	TcIL3000_10_13380	3.35678	6.74935	8.52262	2.75e-07	9.8e-06
TcIL3000.A.H_000419700.1	hypothetical protein			3.23897	6.91604	8.57251	2.56e-07	9.17e-06
TcIL3000.A.H_000409800.1	hypothetical protein, conserved			2.79178	7.78592	8.60397	2.45e-07	8.8e-06
TcIL3000.A.H_000298300.1	translation initiation factor IF-2, putative			-4.47053	5.82855	-8.64486	2.31e-07	8.35e-06
TcIL3000.A.H_000592100.1	hypothetical protein			-6.81423	1.43043	-8.65031	2.3e-07	8.35e-06
TcIL3000.A.H_000053000.1	variant surface glycoprotein (VSG, atypical), putative			-9.52089	1.83087	-8.65709	2.32e-07	8.35e-06
TcIL3000.A.H_000052900.1	expression site-associated gene (ESAG) protein, putative			-6.99744	2.99403	-8.66453	2.26e-07	8.25e-06
TcIL3000.A.H_000647000.1	hypothetical protein, conserved			3.45516	6.98771	8.66777	2.24e-07	8.22e-06
TcIL3000.A.H_000354000.1	FHA domain containing protein, putative			2.7681	7.87625	8.67556	2.22e-07	8.16e-06
TcIL3000.A.H_000815500.1	predicted WD40 repeat protein			3.02555	8.18002	8.71712	2.09e-07	7.73e-06
TcIL3000.A.H_000725100.1	plectin, putative			-6.45095	2.4961	-8.78186	1.91e-07	7.11e-06
TcIL3000.A.H_000445600.1	pumilio RNA binding protein, putative			-5.65968	4.66893	-8.78688	1.9e-07	7.08e-06
TcIL3000.A.H_000890300.1	hypothetical protein, conserved			3.14239	6.39191	8.79213	1.88e-07	7.05e-06
TcIL3000.A.H_000492800.1	Nucleolar protein 105, putative			-7.23856	2.01163	-8.87878	1.68e-07	6.31e-06
TcIL3000.A.H_000723700.1	hypothetical protein, conserved			2.82811	7.84099	8.89936	1.62e-07	6.13e-06
TcIL3000.A.H_000764700.1	heat shock protein, putative			2.79037	6.94624	8.98209	1.45e-07	5.5e-06
TcIL3000.A.H_000341500.1	Lipase (class 3), putative	Fam63	TcIL3000_3_2480	-7.81924	2.16101	-8.99245	1.44e-07	5.48e-06
TcIL3000.A.H_000283600.1	hypothetical protein, conserved			3.12074	5.55473	9.02602	1.36e-07	5.22e-06
TcIL3000.A.H_000883900.1	hypothetical protein			-7.28536	1.21995	-9.09111	1.25e-07	4.82e-06
TcIL3000.A.H_000200800.1	Misato Segment II tubulin-like domain/Tubulin/FtsZ family, GTPase domain containing protein, putative			3.38839	10.2899	9.1221	1.2e-07	4.62e-06
TcIL3000.A.H_001010800.1	hypothetical protein			3.20895	5.59921	9.12299	1.2e-07	4.62e-06
TcIL3000.A.H_001021200.1	hypothetical protein			-6.2201	1.9512	-9.14106	1.17e-07	4.55e-06
TcIL3000.A.H_000962200:snoRNA	unspecified product			3.60319	4.53975	9.15146	1.15e-07	4.5e-06
TcIL3000.A.H_000667900.1	hypothetical protein, conserved			2.82789	7.03398	9.1919	1.09e-07	4.28e-06
TcIL3000.A.H_001014200.1	YqaJ-like viral recombinase domain containing protein, putative			3.22214	6.99707	9.21525	1.06e-07	4.17e-06
TcIL3000.A.H_000400500.1	KRI1-like family C-terminal, putative			-6.85737	1.40228	-9.22452	1.05e-07	4.15e-06
TcIL3000.A.H_000568600.1	protein kinase, putative			-6.9049	3.27228	-9.24174	1.02e-07	4.07e-06
TcIL3000.A.H_000424800.1	hypothetical protein			-7.81437	1.26385	-9.32402	9.19e-08	3.68e-06
TcIL3000.A.H_000610300.1	OTU-like cysteine protease, putative			-7.46677	3.82257	-9.33594	9.04e-08	3.63e-06
TcIL3000.A.H_000783400.1	hypothetical protein, conserved			2.97599	7.72077	9.34049	8.94e-08	3.6e-06
TcIL3000.A.H_000011400.1	hypothetical protein, conserved			4.4461	1.1563	9.36385	8.66e-08	3.51e-06
TcIL3000.A.H_000443200.1	hypothetical protein, conserved			3.19836	5.95167	9.37784	8.5e-08	3.46e-06
TcIL3000.A.H_000235800.1	histone H4, putative			4.85419	-2.49163	9.39605	8.3e-08	3.41e-06
TcIL3000.A.H_000208400.1	alpha tubulin			3.05972	8.42706	9.39378	8.33e-08	3.41e-06
TcIL3000.A.H_000011700.1	hypothetical protein, conserved			-5.86382	-0.154359	-9.4229	8.02e-08	3.31e-06
TcIL3000.A.H_000151700.1	Tubulin C-terminal domain containing protein, putative			3.70946	4.08175	9.4342	7.89e-08	3.27e-06
TcIL3000.A.H_000291500.1	Glycerophosphoryl diester phosphodiesterase family, putative			-6.19784	2.07065	-9.47598	7.48e-08	3.12e-06
TcIL3000.A.H_000209400.1	hypothetical protein, conserved			-6.33945	0.0808284	-9.48683	7.38e-08	3.09e-06
TcIL3000.A.H_000090600.1	hypothetical protein, conserved			-5.35951	1.13384	-9.50909	7.15e-08	3.01e-06
TcIL3000.A.H_000457900.1	40S ribosomal protein S30, putative			-4.40693	6.49076	-9.52502	7e-08	2.96e-06
TcIL3000.A.H_000973200.1	hypothetical protein			-6.73757	0.40113	-9.55383	6.76e-08	2.87e-06
TcIL3000.A.H_000983900.1	RNA-binding protein, putative			3.61775	6.83513	9.58098	6.51e-08	2.78e-06
TcIL3000.A.H_000757200.1	hypothetical protein, conserved			3.22173	7.57501	9.64142	6.02e-08	2.58e-06
TcIL3000.A.H_000122900.1	hypothetical protein, conserved	Fam77	TcIL3000_0_01110	4.8778	7.74058	9.66063	5.87e-08	2.53e-06
TcIL3000.A.H_000289000.1	alpha tubulin			3.12095	7.57413	9.72397	5.41e-08	2.34e-06
TcIL3000.A.H_000349400.1	5'-AMP-activated protein kinase catalytic subunit alpha, putative			-4.7048	5.27138	-9.74493	5.26e-08	2.29e-06
TcIL3000.A.H_000919800.1	Nodulin-like, putative	Fam58	TcIL3000.11.6560	2.68302	7.22598	9.76982	5.1e-08	2.23e-06
TcIL3000.A.H_000626700.1	hypothetical protein, conserved	Fam72	TcIL3000_0_05640	3.09414	7.53591	9.809	4.85e-08	2.14e-06
TcIL3000.A.H_000357400.1	hypothetical protein, conserved			2.82027	7.29516	9.80737	4.86e-08	2.14e-06
TcIL3000.A.H_000209500.1	hypothetical protein, conserved			-6.31175	0.103422	-9.80613	4.87e-08	2.14e-06
TcIL3000.A.H_000199900:rRNA	unspecified product			5.59463	8.24511	9.84194	4.65e-08	2.07e-06
TcIL3000.A.H_000734500.1	hypothetical protein, conserved			3.10499	7.66702	9.84507	4.63e-08	2.07e-06
TcIL3000.A.H_000344200.1	hypothetical protein, conserved			-7.35364	1.40746	-9.84946	4.62e-08	2.07e-06
TcIL3000.A.H_000033900.1	Retrotransposon hot spot protein, putative			5.19002	-0.900918	9.88202	4.42e-08	2e-06
TcIL3000.A.H_000150400.1	Tubulin C-terminal domain containing protein, putative			4.17934	2.40504	9.94232	4.09e-08	1.86e-06
TcIL3000.A.H_000034200.1	Retrotransposon hot spot protein, putative			6.29856	-0.547986	9.95805	4.01e-08	1.84e-06
TcIL3000.A.H_000577000.1	MSP-B, putative	Fam46	TcIL3000_0_06370	4.29315	8.47942	9.95631	4.02e-08	1.84e-06
TcIL3000.A.H_000378300.1	chaperone protein DNAj, putative			2.96164	7.07685	9.97684	3.91e-08	1.81e-06
TcIL3000.A.H_000151000.1	alpha tubulin			3.25482	8.03419	9.99141	3.84e-08	1.79e-06
TcIL3000.A.H_000016500.1	D-tyrosyl-tRNA deacylase, putative			3.57957	6.22183	10.0483	3.58e-08	1.67e-06
TcIL3000.A.H_000405500.1	protoheme IX farnesyltransferase, putative			3.52213	6.43209	10.0651	3.5e-08	1.64e-06
TcIL3000.A.H_000282000.1	hypothetical protein, conserved			-9.49179	2.13325	-10.0785	3.5e-08	1.64e-06
TcIL3000.A.H_000181000:rRNA	unspecified product			5.47084	8.47959	10.08	3.44e-08	1.63e-06
TcIL3000.A.H_000430000.1	hypothetical protein, conserved			2.89137	7.19224	10.1535	3.13e-08	1.5e-06
TcIL3000.A.H_000555100.1	hypothetical protein, conserved			3.00559	6.97589	10.1623	3.1e-08	1.49e-06
TcIL3000.A.H_000812400.1	histone H2B, putative			5.64457	-0.16911	10.2243	2.87e-08	1.39e-06
TcIL3000.A.H_000872900.1	calpain, putative (fragment)			-7.88349	0.928468	-10.2278	2.87e-08	1.39e-06
TcIL3000.A.H_001001700.1	mitochondrial carrier protein			3.33703	6.81457	10.2414	2.81e-08	1.37e-06
TcIL3000.A.H_000835200.1	Retrotransposon hot spot protein, putative			-5.34218	4.08179	-10.2415	2.81e-08	1.37e-06
TcIL3000.A.H_000452200.1	Glutamine amidotransferase class-I, putative			3.76129	6.76554	10.3147	2.57e-08	1.27e-06
TcIL3000.A.H_000342400.1	RNA-binding protein			3.48923	5.96251	10.3092	2.58e-08	1.27e-06
TcIL3000.A.H_000575400.1	RAVE protein 1 C terminal, putative			-8.28157	2.64547	-10.3591	2.45e-08	1.22e-06
TcIL3000.A.H_000740600.1	hypothetical protein, conserved			3.29277	6.50687	10.3644	2.41e-08	1.21e-06
TcIL3000.A.H_000948500.1	hypothetical protein, conserved			-8.37334	1.19804	-10.3745	2.4e-08	1.21e-06
TcIL3000.A.H_000209800.1	Reverse transcriptase (RNA-dependent DNA polymerase), putative			-6.15007	0.0305656	-10.398	2.32e-08	1.18e-06
TcIL3000.A.H_000719400.1	hypothetical protein			-7.1251	1.59442	-10.4731	2.12e-08	1.08e-06
TcIL3000.A.H_000267700.1	hypothetical protein, conserved			-8.20377	2.14468	-10.4748	2.12e-08	1.08e-06
TcIL3000.A.H_000125300.1	hypothetical protein, conserved	Fam13	TcIL3000_0_12020	-6.29999	1.50374	-10.5258	1.98e-08	1.03e-06
TcIL3000.A.H_000392000.1	kinetoplastid-specific phospho-protein phosphatase, putative			3.8147	8.66764	10.5302	1.97e-08	1.02e-06
TcIL3000.A.H_000447200.1	hypothetical protein, conserved			-8.37073	1.18077	-10.5581	1.92e-08	1e-06
TcIL3000.A.H_000793500.1	cytochrome oxidase subunit IX, putative			3.07118	6.67709	10.5677	1.88e-08	9.9e-07
TcIL3000.A.H_000696400.1	hypothetical protein			-7.57131	1.42697	-10.5896	1.84e-08	9.75e-07
TcIL3000.A.H_000978900.1	hypothetical protein			-8.25024	1.11652	-10.654	1.71e-08	9.1e-07
TcIL3000.A.H_000410900.1	hypothetical protein, conserved			-8.43934	1.22229	-10.6969	1.63e-08	8.7e-07
TcIL3000.A.H_000510800.1	zinc finger protein family member, putative			3.14479	7.33932	10.7235	1.56e-08	8.41e-07
TcIL3000.A.H_000549100.1	hypothetical protein			2.95812	6.65931	10.7801	1.46e-08	7.91e-07
TcIL3000.A.H_000014000.1	hypothetical protein, conserved			4.45785	5.20535	10.8073	1.41e-08	7.7e-07
TcIL3000.A.H_000980300.1	membrane-bound acid phosphatase, putative			4.11105	6.77883	10.9501	1.19e-08	6.55e-07
TcIL3000.A.H_000244500.1	hypothetical protein, conserved			-7.05526	1.3826	-11.0362	1.08e-08	5.97e-07
TcIL3000.A.H_000343500.1	hypothetical protein, conserved			-6.87838	0.382226	-11.0493	1.06e-08	5.92e-07
TcIL3000.A.H_000272800.1	expression site-associated gene 2 (ESAG2) protein, putative			-9.50795	1.82061	-11.0687	1.05e-08	5.89e-07
TcIL3000.A.H_000134400:rRNA	unspecified product			6.11034	8.79026	11.1012	1e-08	5.63e-07
TcIL3000.A.H_000576800.1	MSP-B, putative	Fam46	TcIL3000_0_06380	4.4672	8.11022	11.1002	1e-08	5.63e-07
TcIL3000.A.H_000694400.1	leucine-rich repeat protein (LRRP), putative			3.28407	7.05272	11.1199	9.78e-09	5.57e-07
TcIL3000.A.H_000527400.1	hypothetical protein, conserved			3.77785	6.37702	11.1323	9.64e-09	5.53e-07
TcIL3000.A.H_000502300.1	mitotic cyclin			3.64289	6.4818	11.141	9.54e-09	5.51e-07
TcIL3000.A.H_000612500.1	hypothetical protein, conserved			3.9778	6.68079	11.1993	8.92e-09	5.18e-07
TcIL3000.A.H_000660200.1	conserved protein			3.85571	6.154	11.2447	8.46e-09	4.96e-07
TcIL3000.A.H_000992500.1	Domain of unknown function (DUF3441), putative			-7.6231	1.34935	-11.2471	8.48e-09	4.96e-07
TcIL3000.A.H_000706200.1	rieske iron-sulfur protein, mitochondrial precursor			3.94036	6.93221	11.3122	7.83e-09	4.64e-07
TcIL3000.A.H_000527000.1	hypothetical protein, conserved			3.7817	6.73115	11.3753	7.29e-09	4.35e-07
TcIL3000.A.H_000212500.1	histone H4, putative			6.10414	-3.28379	11.4218	6.92e-09	4.16e-07
TcIL3000.A.H_000507600.1	Nitroreductase family, putative			5.28155	7.11673	11.5377	6.06e-09	3.67e-07
TcIL3000.A.H_000212900.1	histone H4, putative			5.91972	-3.41452	11.5461	6.01e-09	3.66e-07
TcIL3000.A.H_000812300.1	histone H2B, putative			5.87426	-0.796561	11.5604	5.91e-09	3.63e-07
TcIL3000.A.H_001009300.1	hypothetical protein, conserved			4.02879	6.70111	11.5896	5.72e-09	3.53e-07
TcIL3000.A.H_000340000.1	Golgi vesicular membrane trafficking protein, putative			3.24981	5.42724	11.6367	5.42e-09	3.37e-07
TcIL3000.A.H_000762900.1	predicted HORMA domain protein			3.4994	6.9183	11.6468	5.36e-09	3.36e-07
TcIL3000.A.H_000735500.1	MSP-C, putative	Fam46	TcIL3000_10_2050	-5.00381	7.13217	-11.6648	5.25e-09	3.32e-07
TcIL3000.A.H_000630400.1	hypothetical protein, conserved			-8.58167	2.54949	-11.7078	5.05e-09	3.21e-07
TcIL3000.A.H_000533400.1	kinetoplastid kinetochore protein 5			4.33004	6.39912	11.7592	4.73e-09	3.03e-07
TcIL3000.A.H_000974700.1	hypothetical protein, conserved			3.32273	6.16861	11.7691	4.68e-09	3.02e-07
TcIL3000.A.H_000560700.1	beta tubulin			4.13769	4.32218	11.784	4.6e-09	2.99e-07
TcIL3000.A.H_000241100.1	Polyprenyl synthetase, putative			-6.83916	0.41342	-11.8148	4.46e-09	2.92e-07
TcIL3000.A.H_000562100.1	Misato Segment II tubulin-like domain/Tubulin/FtsZ family, GTPase domain containing protein, putative			3.78777	8.70541	11.8359	4.34e-09	2.86e-07
TcIL3000.A.H_000322400.1	TLP18.3, Psb32 and MOLO-1 founding proteins of phosphatase, putative			3.45358	6.9422	11.8521	4.27e-09	2.83e-07
TcIL3000.A.H_000367600.1	hypothetical protein, conserved			3.99717	8.5178	11.907	4.02e-09	2.69e-07
TcIL3000.A.H_000151100.1	beta tubulin			3.88406	6.94444	11.9182	3.97e-09	2.68e-07
TcIL3000.A.H_000718700.1	adenylate kinase, putative			3.1586	7.66524	11.9391	3.88e-09	2.64e-07
TcIL3000.A.H_000217100.1	hypothetical protein, conserved			5.16269	3.27842	11.9869	3.68e-09	2.52e-07
TcIL3000.A.H_000150900.1	Misato Segment II tubulin-like domain/Tubulin/FtsZ family, GTPase domain containing protein, putative			4.90588	6.59168	12.0031	3.62e-09	2.5e-07
TcIL3000.A.H_000233700.1	phosphatidic acid phosphatase protein, putative			3.44055	6.17001	12.0577	3.41e-09	2.37e-07
TcIL3000.A.H_000630500.1	hypothetical protein, conserved			-6.71018	4.41936	-12.1708	3.02e-09	2.12e-07
TcIL3000.A.H_000567200.1	hypothetical protein, conserved	Fam50	TcIL3000_0_53820	4.577	7.66119	12.1819	2.98e-09	2.1e-07
TcIL3000.A.H_000511100.1	50S ribosome-binding GTPase, putative			-6.94524	0.479385	-12.2352	2.82e-09	2.01e-07
TcIL3000.A.H_000158100.1	Tubulin C-terminal domain containing protein, putative			5.43402	1.37239	12.3518	2.48e-09	1.78e-07
TcIL3000.A.H_000946700.1	cation transporter, putative			4.61682	7.89831	12.4117	2.33e-09	1.69e-07
TcIL3000.A.H_000196700.1	histone H2B, putative			5.51834	-2.18604	12.4403	2.26e-09	1.68e-07
TcIL3000.A.H_000635100.1	hypothetical protein, conserved			4.14417	6.7547	12.428	2.29e-09	1.68e-07
TcIL3000.A.H_000150700.1	Tubulin/FtsZ family, GTPase domain containing protein, putative			3.48039	6.17654	12.4254	2.29e-09	1.68e-07
TcIL3000.A.H_000696500.1	hypothetical protein			-8.62304	2.08554	-12.4551	2.24e-09	1.68e-07
TcIL3000.A.H_000150800.1	Tubulin/FtsZ family, GTPase domain containing protein, putative			3.73674	5.79433	12.5546	2e-09	1.52e-07
TcIL3000.A.H_000870400.1	RNA-binding protein, putative			3.60591	7.5418	12.569	1.97e-09	1.52e-07
TcIL3000.A.H_000271500.1	BRO1-like domain/ALIX V-shaped domain binding to HIV, putative			-6.42323	0.52585	-12.5498	2.02e-09	1.52e-07
TcIL3000.A.H_000893800.1	mitochondrial DNA polymerase I protein D, putative			-7.84249	2.54693	-12.5652	1.99e-09	1.52e-07
TcIL3000.A.H_000474200.1	hypothetical protein			3.69481	6.1129	12.5923	1.92e-09	1.5e-07
TcIL3000.A.H_000532200.1	pumilio/PUF RNA binding protein 5			4.11854	7.70866	12.6522	1.81e-09	1.43e-07
TcIL3000.A.H_000212700.1	Core histone H2A/H2B/H3/H4, putative			6.17891	-3.38156	12.7048	1.71e-09	1.36e-07
TcIL3000.A.H_000208600.1	alpha tubulin			3.51549	6.39807	12.7639	1.61e-09	1.29e-07
TcIL3000.A.H_000213000.1	histone H4, putative			6.3226	-3.22451	12.8067	1.54e-09	1.25e-07
TcIL3000.A.H_000893900.1	squalene monooxygenase, putative			3.37297	8.01833	12.823	1.51e-09	1.24e-07
TcIL3000.A.H_000900900.1	hypothetical protein, conserved			3.96733	7.10261	12.8801	1.43e-09	1.18e-07
TcIL3000.A.H_000738000.1	hypothetical protein, conserved			3.56045	6.49722	13.0274	1.23e-09	1.02e-07
TcIL3000.A.H_000386000:rRNA	unspecified product			5.29473	4.9991	13.0519	1.2e-09	1.01e-07
TcIL3000.A.H_000208500.1	beta tubulin			4.06371	8.1414	13.1061	1.13e-09	9.62e-08
TcIL3000.A.H_000249100.1	hypothetical protein, conserved	Fam50	TcIL3000_0_15620	4.99583	7.45747	13.2499	9.8e-10	8.47e-08
TcIL3000.A.H_000289600.1	calpain-like protein, putative			4.27758	6.17348	13.2423	9.87e-10	8.47e-08
TcIL3000.A.H_000566800.1	hypothetical protein, conserved	Fam50	TcIL3000_0_15620	5.08079	8.36955	13.2831	9.48e-10	8.29e-08
TcIL3000.A.H_000208700.1	beta tubulin			4.21864	7.30019	13.3236	9.1e-10	8.09e-08
TcIL3000.A.H_000937300.1	P27 protein, putative			3.8241	7.61617	13.3167	9.16e-10	8.09e-08
TcIL3000.A.H_001007300.1	cyclin 9			3.81206	7.54931	13.322	9.11e-10	8.09e-08
TcIL3000.A.H_000776400.1	hypothetical protein			4.20911	4.07179	13.4369	8.13e-10	7.4e-08
TcIL3000.A.H_000053300.1	expression site-associated gene (ESAG) protein, putative	Fam15	TcIL3000_0_25980	-11.7807	3.12684	-13.6366	6.88e-10	6.33e-08
TcIL3000.A.H_000576900.1	MSP-B, putative	Fam46	TcIL3000_0_44090	4.86944	6.80951	13.6289	6.73e-10	6.26e-08
TcIL3000.A.H_000190000:rRNA	unspecified product			6.84418	8.29513	13.7127	6.21e-10	5.84e-08
TcIL3000.A.H_000971800.1	DnaJ domain containing protein, putative			3.77855	7.39009	13.7938	5.73e-10	5.44e-08
TcIL3000.A.H_000526900.1	hypothetical protein, conserved			4.16331	6.4354	13.8603	5.37e-10	5.16e-08
TcIL3000.A.H_000403800.1	hypothetical protein, conserved			3.47122	7.07434	13.8685	5.33e-10	5.16e-08
TcIL3000.A.H_000307600.1	hypothetical protein, conserved	Fam77	TcIL3000_2_1410	4.23212	5.71498	13.9172	5.08e-10	4.99e-08
TcIL3000.A.H_000455000.1	dolichyl pyrophosphate phosphatase, putative			3.53583	6.48986	13.9537	4.91e-10	4.87e-08
TcIL3000.A.H_000212600.1	histone H4, putative			6.56879	-3.09684	14.0172	4.63e-10	4.64e-08
TcIL3000.A.H_000567300.1	hypothetical protein, conserved	Fam50	TcIL3000_0_60360	5.43242	8.77326	14.1033	4.25e-10	4.32e-08
TcIL3000.A.H_000874600.1	hypothetical protein, conserved			3.41456	8.01012	14.2206	3.81e-10	3.91e-08
TcIL3000.A.H_000131600:rRNA	unspecified product			6.90531	8.20919	14.3339	3.43e-10	3.56e-08
TcIL3000.A.H_000213100.1	histone H4, putative			6.76455	-3.02751	14.398	3.23e-10	3.43e-08
TcIL3000.A.H_000048300.1	cytochrome c1, heme protein, mitochondrial, putative			4.21855	7.1521	14.3856	3.26e-10	3.43e-08
TcIL3000.A.H_000548700.1	chaperone protein DNAj, putative			4.0915	6.05464	14.4027	3.21e-10	3.43e-08
TcIL3000.A.H_001033300.1	hypothetical protein, conserved			3.74474	6.06435	14.4395	3.1e-10	3.38e-08
TcIL3000.A.H_000212400.1	histone H4, putative			7.22675	-2.82431	14.5215	2.88e-10	3.18e-08
TcIL3000.A.H_000151600.1	alpha tubulin			4.03497	5.09583	14.5584	2.78e-10	3.1e-08
TcIL3000.A.H_000465500.1	Protein kinase domain containing protein, putative			-7.94177	0.99993	-14.5808	2.73e-10	3.1e-08
TcIL3000.A.H_000236700.1	Tubulin/FtsZ family, GTPase domain containing protein, putative			5.53901	3.86832	14.6557	2.54e-10	2.95e-08
TcIL3000.A.H_000552700.1	hypothetical protein, conserved			3.6286	6.09091	14.6395	2.57e-10	2.95e-08
TcIL3000.A.H_000424200.1	hypothetical protein			-7.69984	0.860316	-14.7014	2.44e-10	2.88e-08
TcIL3000.A.H_000125900:rRNA	unspecified product			7.03062	8.16559	14.7988	2.23e-10	2.66e-08
TcIL3000.A.H_000789600.1	hypothetical protein, conserved			3.7288	8.29029	14.7998	2.22e-10	2.66e-08
TcIL3000.A.H_000212800.1	histone H4, putative			7.1878	-2.83605	14.96	1.93e-10	2.37e-08
TcIL3000.A.H_000566900.1	hypothetical protein, conserved	Fam50	TcIL3000_0_15620	5.19429	7.25084	14.982	1.88e-10	2.37e-08
TcIL3000.A.H_000644900.1	hypothetical protein			-7.81305	0.934552	-14.97	1.91e-10	2.37e-08
TcIL3000.A.H_000997700.1	cytochrome oxidase subunit IV, putative			4.14234	8.09581	15.0428	1.78e-10	2.28e-08
TcIL3000.A.H_000288800.1	Tubulin/FtsZ family, GTPase domain containing protein, putative			4.03569	5.23344	15.0922	1.71e-10	2.22e-08
TcIL3000.A.H_000680400.1	hypothetical protein, conserved			3.96732	6.08512	15.1351	1.64e-10	2.17e-08
TcIL3000.A.H_000785100.1	PSP1 C-terminal conserved region, putative			4.44529	7.29342	15.2628	1.47e-10	1.98e-08
TcIL3000.A.H_000801400.1	emp24/gp25L/p24 family/GOLD, putative			4.19795	7.17181	15.2651	1.46e-10	1.98e-08
TcIL3000.A.H_000971700.1	hypothetical protein, conserved			3.7513	6.33519	15.255	1.48e-10	1.98e-08
TcIL3000.A.H_000185600:rRNA	unspecified product			5.99032	5.54535	15.4294	1.27e-10	1.78e-08
TcIL3000.A.H_000567100.1	hypothetical protein, conserved	Fam50	TcIL3000_0_60360	5.5168	7.65782	15.5277	1.16e-10	1.65e-08
TcIL3000.A.H_000543800.1	Protein Associated with Differentiation, putative	Fam58	TcIL3000_0_02160	4.33298	7.50993	15.633	1.06e-10	1.55e-08
TcIL3000.A.H_000474300.1	hypothetical protein, conserved			3.92645	7.22644	15.6173	1.07e-10	1.55e-08
TcIL3000.A.H_000163600.1	hypothetical protein, conserved			3.95932	6.10067	15.8717	8.62e-11	1.29e-08
TcIL3000.A.H_000288900.1	beta tubulin			4.73519	7.47259	16.1644	6.72e-11	1.02e-08
TcIL3000.A.H_000567000.1	hypothetical protein, conserved	Fam50	TcIL3000_0_53820	5.88763	8.16741	16.2823	6.09e-11	9.44e-09
TcIL3000.A.H_000021400:rRNA	unspecified product			7.14266	7.80095	16.4339	5.38e-11	8.48e-09
TcIL3000.A.H_000242800.1	hypothetical protein, conserved	Fam77	TcIL3000_2_110	4.87014	6.86262	16.5967	4.69e-11	7.53e-09
TcIL3000.A.H_000701000.1	TFIIF-stimulated CTD phosphatase, putative			3.68103	6.38601	16.6821	4.37e-11	7.15e-09
TcIL3000.A.H_001036500:rRNA	unspecified product			6.9681	7.34476	16.7467	4.16e-11	6.93e-09
TcIL3000.A.H_000566700.1	hypothetical protein, conserved	Fam50	TcIL3000_0_15620	5.4713	7.31491	16.9309	3.57e-11	6.07e-09
TcIL3000.A.H_000994000:rRNA	unspecified product			6.5464	6.19199	17.2799	2.7e-11	4.68e-09
TcIL3000.A.H_000397800:rRNA	unspecified product			7.65175	7.04821	17.4566	2.36e-11	4.17e-09
TcIL3000.A.H_000542300.1	thioredoxin, putative	Fam64	TcIL3000_7_4760	4.63946	5.45447	17.4795	2.31e-11	4.16e-09
TcIL3000.A.H_000846500.1	TFIIF-stimulated CTD phosphatase, putative			4.33495	6.91255	17.8389	1.74e-11	3.21e-09
TcIL3000.A.H_000611800.1	hypothetical protein, conserved			4.27007	6.22578	17.9891	1.55e-11	2.92e-09
TcIL3000.A.H_000838200.1	phosphatidic acid phosphatase protein, putative			4.20937	8.28372	18.119	1.41e-11	2.7e-09
TcIL3000.A.H_000317900.1	cytochrome oxidase subunit VII			4.93832	6.90376	18.1693	1.35e-11	2.66e-09
TcIL3000.A.H_000150000.1	Tubulin/FtsZ family, GTPase domain containing protein, putative			4.96238	3.96314	18.236	1.29e-11	2.59e-09
TcIL3000.A.H_000676000.1	zinc finger protein family member, putative			4.37443	8.36019	18.4585	1.09e-11	2.24e-09
TcIL3000.A.H_000044400.1	hypothetical protein, conserved	Fam77	TcIL3000_0_27940	4.78354	6.6688	18.6278	9.61e-12	2.02e-09
TcIL3000.A.H_000877300.1	C2H2-type zinc finger containing protein, putative			6.31338	7.12655	18.727	8.94e-12	1.93e-09
TcIL3000.A.H_000675300.1	PSP1 C-terminal conserved region, putative			4.30018	8.27085	18.7444	8.82e-12	1.93e-09
TcIL3000.A.H_000543500.1	ATG8/AUT7/APG8/PAZ2, putative			5.00783	6.45785	18.8958	7.89e-12	1.79e-09
TcIL3000.A.H_000791100.1	TFIIF-stimulated CTD phosphatase, putative			4.1781	7.50967	19.0311	7.15e-12	1.66e-09
TcIL3000.A.H_000785700.1	KU70 protein			4.31215	9.09206	19.1965	6.34e-12	1.51e-09
TcIL3000.A.H_000321600.1	CHAP domain containing protein, putative			4.64391	6.82809	19.4823	5.17e-12	1.27e-09
TcIL3000.A.H_000661200.1	hypothetical protein, conserved			4.17386	6.6312	19.4979	5.11e-12	1.27e-09
TcIL3000.A.H_000601200.1	flagellum-adhesion glycoprotein, putative			4.10418	7.99359	19.5344	4.98e-12	1.27e-09
TcIL3000.A.H_000044500.1	hypothetical protein, conserved	Fam77	TcIL3000_0_13740	4.87832	7.18438	20.1999	3.13e-12	8.39e-10
TcIL3000.A.H_000436400:rRNA	unspecified product			7.56962	7.74213	20.4562	2.64e-12	7.29e-10
TcIL3000.A.H_000558900.1	folate transporter, putative	Fam57	TcIL3000_0_56730	6.03839	12.3011	20.7208	2.2e-12	6.28e-10
TcIL3000.A.H_000151500.1	Tubulin/FtsZ family, GTPase domain containing protein, putative			5.43032	7.97145	20.8834	1.97e-12	5.82e-10
TcIL3000.A.H_000342100.1	RNA-binding protein			5.97699	6.87914	21.5278	1.29e-12	3.95e-10
TcIL3000.A.H_000831900.1	zinc finger protein family member, putative			4.93639	7.79822	21.6248	1.22e-12	3.95e-10
TcIL3000.A.H_000597400.1	folate transporter, putative	Fam57	TcIL3000_0_06950	4.09531	7.89143	21.5227	1.3e-12	3.95e-10
TcIL3000.A.H_000914500.1	emp24/gp25L/p24 family/GOLD, putative			5.73246	7.35267	21.792	1.09e-12	3.82e-10
TcIL3000.A.H_000479800.1	prozyme			4.44728	7.90179	21.7468	1.12e-12	3.82e-10
TcIL3000.A.H_000415300.1	hypothetical protein, conserved			4.44425	7.11448	21.8699	1.04e-12	3.82e-10
TcIL3000.A.H_000711300:rRNA	unspecified product			7.80267	7.48126	22.1817	8.56e-13	3.43e-10
TcIL3000.A.H_000150200.1	Misato Segment II tubulin-like domain/Tubulin/FtsZ family, GTPase domain containing protein, putative			6.78289	5.25499	22.1123	8.92e-13	3.43e-10
TcIL3000.A.H_000158300.1	hypothetical protein	Fam51	TcIL3000_0_45250	6.65635	4.8502	22.4734	7.12e-13	2.99e-10
TcIL3000.A.H_000866200.1	hypothetical protein, conserved			4.94864	7.61021	22.5226	6.89e-13	2.99e-10
TcIL3000.A.H_000126400:rRNA	unspecified product			8.50309	2.87952	22.6789	6.3e-13	2.93e-10
TcIL3000.A.H_000597500.1	folate transporter, putative	Fam57	TcIL3000_0_06950	4.61782	8.85328	22.714	6.12e-13	2.93e-10
TcIL3000.A.H_000208300.1	Misato Segment II tubulin-like domain/Tubulin/FtsZ family, GTPase domain containing protein, putative			6.40111	6.5843	23.117	4.8e-13	2.49e-10
TcIL3000.A.H_000389200.1	amino acid transporter, putative			5.17515	9.55646	23.6679	3.45e-13	1.9e-10
TcIL3000.A.H_000633300.1	emp24/gp25L/p24 family/GOLD, putative			5.56791	7.01564	24.1013	2.67e-13	1.58e-10
TcIL3000.A.H_000289700.1	calpain-like cysteine peptidase, Clan CA, family C2			5.59512	8.62773	24.3185	2.36e-13	1.49e-10
TcIL3000.A.H_000327400.1	hypothetical protein, conserved			4.99267	7.43647	24.6238	1.98e-13	1.35e-10
TcIL3000.A.H_000388400.1	amino acid transporter AATP5	Fam54	TcIL3000_10_13970	5.38433	9.3308	25.4822	1.22e-13	9.02e-11
TcIL3000.A.H_000966200:snoRNA	unspecified product			9.34616	-1.921	26.2286	8.25e-14	6.62e-11
TcIL3000.A.H_000520700.1	emp24/gp25L/p24 family/GOLD, putative			4.68552	6.80411	26.5138	7.01e-14	6.19e-11
TcIL3000.A.H_000288600.1	beta tubulin			11.3906	1.3888	27.6829	3.91e-14	5.25e-11
TcIL3000.A.H_000383400.1	Amastin surface glycoprotein, putative			6.35301	8.09728	27.3588	4.51e-14	5.25e-11
TcIL3000.A.H_000330800.1	RNA-binding protein RBP6, putative			6.30383	8.1978	27.2237	4.84e-14	5.25e-11
TcIL3000.A.H_000274300.1	phosphate-repressible phosphate permease, putative			5.61206	9.33498	27.0289	5.35e-14	5.25e-11
TcIL3000.A.H_000808300.1	serine/threonine kinase, putative			6.34798	6.49678	29.1555	1.84e-14	3.26e-11
TcIL3000.A.H_000274400.1	phosphate-repressible phosphate permease, putative			5.58318	8.82732	29.5362	1.53e-14	3.26e-11
TcIL3000.A.H_000400100.1	zinc finger CCCH domain containing protein 11			5.57988	7.90004	31.387	6.5e-15	1.91e-11
TcIL3000.A.H_000490700.1	RNA recognition motif. (a.k.a. RRM, RBD, or RNP domain)/RNA recognition motif (a.k.a. RRM, RBD, or RNP domain), putative			6.65508	5.21944	32.9517	3.27e-15	1.45e-11
TcIL3000.A.H_000237000.1	Misato Segment II tubulin-like domain/Tubulin/FtsZ family, GTPase domain containing protein, putative			8.19335	2.93401	36.9528	6.47e-16	5.72e-12

## Sheet: Limma-MPvsBSF
ID	logFC	AveExpr	t	P.Value	adj.P.Val
TcIL3000.A.H_000237000.1	8.19335	2.93401	36.9528	6.47354e-16	5.71938e-12
TcIL3000.A.H_000490700.1	6.65508	5.21944	32.9517	3.27108e-15	1.445e-11
TcIL3000.A.H_000400100.1	5.57988	7.90004	31.387	6.50127e-15	1.91462e-11
TcIL3000.A.H_000274400.1	5.58318	8.82732	29.5362	1.53357e-14	3.25612e-11
TcIL3000.A.H_000808300.1	6.34798	6.49678	29.1555	1.84274e-14	3.25612e-11
TcIL3000.A.H_000288600.1	11.3906	1.3888	27.6829	3.91118e-14	5.25309e-11
TcIL3000.A.H_000383400.1	6.35301	8.09728	27.3588	4.51452e-14	5.25309e-11
TcIL3000.A.H_000330800.1	6.30383	8.1978	27.2237	4.83988e-14	5.25309e-11
TcIL3000.A.H_000274300.1	5.61206	9.33498	27.0289	5.35119e-14	5.25309e-11
TcIL3000.A.H_000520700.1	4.68552	6.80411	26.5138	7.0112e-14	6.1944e-11
TcIL3000.A.H_000966200:snoRNA	9.34616	-1.921	26.2286	8.24597e-14	6.62302e-11
TcIL3000.A.H_000388400.1	5.38433	9.3308	25.4822	1.22453e-13	9.0156e-11
TcIL3000.A.H_000327400.1	4.99267	7.43647	24.6238	1.97982e-13	1.34551e-10
TcIL3000.A.H_000289700.1	5.59512	8.62773	24.3185	2.35858e-13	1.48843e-10
TcIL3000.A.H_000633300.1	5.56791	7.01564	24.1013	2.67424e-13	1.57513e-10
TcIL3000.A.H_000389200.1	5.17515	9.55646	23.6679	3.44679e-13	1.90327e-10
TcIL3000.A.H_000208300.1	6.40111	6.5843	23.117	4.79569e-13	2.49235e-10
TcIL3000.A.H_000597500.1	4.61782	8.85328	22.714	6.12402e-13	2.92891e-10
TcIL3000.A.H_000126400:rRNA	8.50309	2.87952	22.6789	6.29872e-13	2.92891e-10
TcIL3000.A.H_000866200.1	4.94864	7.61021	22.5226	6.89261e-13	2.99382e-10
TcIL3000.A.H_000158300.1	6.65635	4.8502	22.4734	7.11603e-13	2.99382e-10
TcIL3000.A.H_000711300:rRNA	7.80267	7.48126	22.1817	8.5611e-13	3.42715e-10
TcIL3000.A.H_000150200.1	6.78289	5.25499	22.1123	8.92184e-13	3.42715e-10
TcIL3000.A.H_000415300.1	4.44425	7.11448	21.8699	1.03857e-12	3.81786e-10
TcIL3000.A.H_000914500.1	5.73246	7.35267	21.792	1.09204e-12	3.81786e-10
TcIL3000.A.H_000479800.1	4.44728	7.90179	21.7468	1.12353e-12	3.81786e-10
TcIL3000.A.H_000831900.1	4.93639	7.79822	21.6248	1.21519e-12	3.95393e-10
TcIL3000.A.H_000342100.1	5.97699	6.87914	21.5278	1.29445e-12	3.95393e-10
TcIL3000.A.H_000597400.1	4.09531	7.89143	21.5227	1.29784e-12	3.95393e-10
TcIL3000.A.H_000151500.1	5.43032	7.97145	20.8834	1.97474e-12	5.81562e-10
TcIL3000.A.H_000558900.1	6.03839	12.3011	20.7208	2.20234e-12	6.27666e-10
TcIL3000.A.H_000436400:rRNA	7.56962	7.74213	20.4562	2.63986e-12	7.28849e-10
TcIL3000.A.H_000044500.1	4.87832	7.18438	20.1999	3.13357e-12	8.38943e-10
TcIL3000.A.H_000601200.1	4.10418	7.99359	19.5344	4.98378e-12	1.26926e-09
TcIL3000.A.H_000661200.1	4.17386	6.6312	19.4979	5.11438e-12	1.26926e-09
TcIL3000.A.H_000321600.1	4.64391	6.82809	19.4823	5.17187e-12	1.26926e-09
TcIL3000.A.H_000785700.1	4.31215	9.09206	19.1965	6.34397e-12	1.51484e-09
TcIL3000.A.H_000791100.1	4.1781	7.50967	19.0311	7.14979e-12	1.66233e-09
TcIL3000.A.H_000543500.1	5.00783	6.45785	18.8958	7.89146e-12	1.78772e-09
TcIL3000.A.H_000675300.1	4.30018	8.27085	18.7444	8.81669e-12	1.92651e-09
TcIL3000.A.H_000877300.1	6.31338	7.12655	18.727	8.94023e-12	1.92651e-09
TcIL3000.A.H_000044400.1	4.78354	6.6688	18.6278	9.61037e-12	2.02161e-09
TcIL3000.A.H_000676000.1	4.37443	8.36019	18.4585	1.08984e-11	2.23925e-09
TcIL3000.A.H_000150000.1	4.96238	3.96314	18.236	1.28814e-11	2.58653e-09
TcIL3000.A.H_000317900.1	4.93832	6.90376	18.1693	1.35479e-11	2.65991e-09
TcIL3000.A.H_000838200.1	4.20937	8.28372	18.119	1.40733e-11	2.703e-09
TcIL3000.A.H_000611800.1	4.27007	6.22578	17.9891	1.55375e-11	2.92072e-09
TcIL3000.A.H_000846500.1	4.33495	6.91255	17.8389	1.74369e-11	3.20947e-09
TcIL3000.A.H_000542300.1	4.63946	5.45447	17.4795	2.30613e-11	4.15809e-09
TcIL3000.A.H_000397800:rRNA	7.65175	7.04821	17.4566	2.35717e-11	4.16512e-09
TcIL3000.A.H_000994000:rRNA	6.5464	6.19199	17.2799	2.7034e-11	4.68324e-09
TcIL3000.A.H_000566700.1	5.4713	7.31491	16.9309	3.57094e-11	6.06717e-09
TcIL3000.A.H_001036500:rRNA	6.9681	7.34476	16.7467	4.1554e-11	6.92698e-09
TcIL3000.A.H_000701000.1	3.68103	6.38601	16.6821	4.37081e-11	7.15113e-09
TcIL3000.A.H_000242800.1	4.87014	6.86262	16.5967	4.68898e-11	7.5322e-09
TcIL3000.A.H_000021400:rRNA	7.14266	7.80095	16.4339	5.3779e-11	8.4846e-09
TcIL3000.A.H_000567000.1	5.88763	8.16741	16.2823	6.09051e-11	9.44029e-09
TcIL3000.A.H_000288900.1	4.73519	7.47259	16.1644	6.72082e-11	1.02377e-08
TcIL3000.A.H_000163600.1	3.95932	6.10067	15.8717	8.61824e-11	1.29054e-08
TcIL3000.A.H_000543800.1	4.33298	7.50993	15.633	1.05898e-10	1.55471e-08
TcIL3000.A.H_000474300.1	3.92645	7.22644	15.6173	1.07343e-10	1.55471e-08
TcIL3000.A.H_000567100.1	5.5168	7.65782	15.5277	1.16119e-10	1.6547e-08
TcIL3000.A.H_000185600:rRNA	5.99032	5.54535	15.4294	1.26612e-10	1.77558e-08
TcIL3000.A.H_000801400.1	4.19795	7.17181	15.2651	1.46264e-10	1.97556e-08
TcIL3000.A.H_000785100.1	4.44529	7.29342	15.2628	1.46574e-10	1.97556e-08
TcIL3000.A.H_000971700.1	3.7513	6.33519	15.255	1.4758e-10	1.97556e-08
TcIL3000.A.H_000680400.1	3.96732	6.08512	15.1351	1.64225e-10	2.16556e-08
TcIL3000.A.H_000288800.1	4.03569	5.23344	15.0922	1.70647e-10	2.21715e-08
TcIL3000.A.H_000997700.1	4.14234	8.09581	15.0428	1.78392e-10	2.28419e-08
TcIL3000.A.H_000566900.1	5.19429	7.25084	14.982	1.88477e-10	2.36544e-08
TcIL3000.A.H_000644900.1	-7.81305	0.934552	-14.97	1.91389e-10	2.36544e-08
TcIL3000.A.H_000212800.1	7.1878	-2.83605	14.96	1.92769e-10	2.36544e-08
TcIL3000.A.H_000789600.1	3.7288	8.29029	14.7998	2.22304e-10	2.66317e-08
TcIL3000.A.H_000125900:rRNA	7.03062	8.16559	14.7988	2.23061e-10	2.66317e-08
TcIL3000.A.H_000424200.1	-7.69984	0.860316	-14.7014	2.4432e-10	2.87809e-08
TcIL3000.A.H_000236700.1	5.53901	3.86832	14.6557	2.53792e-10	2.95033e-08
TcIL3000.A.H_000552700.1	3.6286	6.09091	14.6395	2.57482e-10	2.95435e-08
TcIL3000.A.H_000465500.1	-7.94177	0.99993	-14.5808	2.73243e-10	3.095e-08
TcIL3000.A.H_000151600.1	4.03497	5.09583	14.5584	2.77504e-10	3.10348e-08
TcIL3000.A.H_000212400.1	7.22675	-2.82431	14.5215	2.88026e-10	3.18089e-08
TcIL3000.A.H_001033300.1	3.74474	6.06435	14.4395	3.0991e-10	3.38031e-08
TcIL3000.A.H_000548700.1	4.0915	6.05464	14.4027	3.20726e-10	3.4278e-08
TcIL3000.A.H_000213100.1	6.76455	-3.02751	14.398	3.2278e-10	3.4278e-08
TcIL3000.A.H_000048300.1	4.21855	7.1521	14.3856	3.25903e-10	3.4278e-08
TcIL3000.A.H_000131600:rRNA	6.90531	8.20919	14.3339	3.42858e-10	3.56371e-08
TcIL3000.A.H_000874600.1	3.41456	8.01012	14.2206	3.80555e-10	3.90954e-08
TcIL3000.A.H_000567300.1	5.43242	8.77326	14.1033	4.25486e-10	4.32088e-08
TcIL3000.A.H_000212600.1	6.56879	-3.09684	14.0172	4.62521e-10	4.64361e-08
TcIL3000.A.H_000455000.1	3.53583	6.48986	13.9537	4.90743e-10	4.87159e-08
TcIL3000.A.H_000307600.1	4.23212	5.71498	13.9172	5.08274e-10	4.98956e-08
TcIL3000.A.H_000403800.1	3.47122	7.07434	13.8685	5.32673e-10	5.15637e-08
TcIL3000.A.H_000526900.1	4.16331	6.4354	13.8603	5.3694e-10	5.15637e-08
TcIL3000.A.H_000971800.1	3.77855	7.39009	13.7938	5.72628e-10	5.43996e-08
TcIL3000.A.H_000190000:rRNA	6.84418	8.29513	13.7127	6.21057e-10	5.83728e-08
TcIL3000.A.H_000576900.1	4.86944	6.80951	13.6289	6.72653e-10	6.25568e-08
TcIL3000.A.H_000053300.1	-11.7807	3.12684	-13.6366	6.88196e-10	6.33355e-08
TcIL3000.A.H_000776400.1	4.20911	4.07179	13.4369	8.12853e-10	7.40366e-08
TcIL3000.A.H_000208700.1	4.21864	7.30019	13.3236	9.09954e-10	8.0944e-08
TcIL3000.A.H_001007300.1	3.81206	7.54931	13.322	9.11377e-10	8.0944e-08
TcIL3000.A.H_000937300.1	3.8241	7.61617	13.3167	9.16175e-10	8.0944e-08
TcIL3000.A.H_000566800.1	5.08079	8.36955	13.2831	9.47731e-10	8.2903e-08
TcIL3000.A.H_000249100.1	4.99583	7.45747	13.2499	9.79799e-10	8.46742e-08
TcIL3000.A.H_000289600.1	4.27758	6.17348	13.2423	9.87146e-10	8.46742e-08
TcIL3000.A.H_000208500.1	4.06371	8.1414	13.1061	1.1327e-09	9.62253e-08
TcIL3000.A.H_000386000:rRNA	5.29473	4.9991	13.0519	1.19712e-09	1.00729e-07
TcIL3000.A.H_000738000.1	3.56045	6.49722	13.0274	1.22705e-09	1.02274e-07
TcIL3000.A.H_000900900.1	3.96733	7.10261	12.8801	1.42681e-09	1.17812e-07
TcIL3000.A.H_000893900.1	3.37297	8.01833	12.823	1.51338e-09	1.23803e-07
TcIL3000.A.H_000213000.1	6.3226	-3.22451	12.8067	1.54116e-09	1.24919e-07
TcIL3000.A.H_000208600.1	3.51549	6.39807	12.7639	1.6087e-09	1.29208e-07
TcIL3000.A.H_000212700.1	6.17891	-3.38156	12.7048	1.71265e-09	1.36317e-07
TcIL3000.A.H_000532200.1	4.11854	7.70866	12.6522	1.8072e-09	1.42559e-07
TcIL3000.A.H_000474200.1	3.69481	6.1129	12.5923	1.92414e-09	1.50441e-07
TcIL3000.A.H_000870400.1	3.60591	7.5418	12.569	1.97184e-09	1.52169e-07
TcIL3000.A.H_000893800.1	-7.84249	2.54693	-12.5652	1.99011e-09	1.52169e-07
TcIL3000.A.H_000150800.1	3.73674	5.79433	12.5546	2.00193e-09	1.52169e-07
TcIL3000.A.H_000271500.1	-6.42323	0.52585	-12.5498	2.01514e-09	1.52169e-07
TcIL3000.A.H_000696500.1	-8.62304	2.08554	-12.4551	2.24294e-09	1.67536e-07
TcIL3000.A.H_000196700.1	5.51834	-2.18604	12.4403	2.25982e-09	1.67536e-07
TcIL3000.A.H_000635100.1	4.14417	6.7547	12.428	2.28832e-09	1.67536e-07
TcIL3000.A.H_000150700.1	3.48039	6.17654	12.4254	2.2945e-09	1.67536e-07
TcIL3000.A.H_000946700.1	4.61682	7.89831	12.4117	2.32843e-09	1.6862e-07
TcIL3000.A.H_000158100.1	5.43402	1.37239	12.3518	2.48261e-09	1.78324e-07
TcIL3000.A.H_000511100.1	-6.94524	0.479385	-12.2352	2.81881e-09	2.0084e-07
TcIL3000.A.H_000567200.1	4.577	7.66119	12.1819	2.97748e-09	2.10449e-07
TcIL3000.A.H_000630500.1	-6.71018	4.41936	-12.1708	3.01949e-09	2.11724e-07
TcIL3000.A.H_000233700.1	3.44055	6.17001	12.0577	3.40616e-09	2.36956e-07
TcIL3000.A.H_000150900.1	4.90588	6.59168	12.0031	3.61545e-09	2.49551e-07
TcIL3000.A.H_000217100.1	5.16269	3.27842	11.9869	3.68071e-09	2.52086e-07
TcIL3000.A.H_000718700.1	3.1586	7.66524	11.9391	3.87743e-09	2.63516e-07
TcIL3000.A.H_000151100.1	3.88406	6.94444	11.9182	3.96714e-09	2.67555e-07
TcIL3000.A.H_000367600.1	3.99717	8.5178	11.907	4.01648e-09	2.6883e-07
TcIL3000.A.H_000322400.1	3.45358	6.9422	11.8521	4.26654e-09	2.8342e-07
TcIL3000.A.H_000562100.1	3.78777	8.70541	11.8359	4.34376e-09	2.86397e-07
TcIL3000.A.H_000241100.1	-6.83916	0.41342	-11.8148	4.45729e-09	2.91705e-07
TcIL3000.A.H_000560700.1	4.13769	4.32218	11.784	4.60061e-09	2.98871e-07
TcIL3000.A.H_000974700.1	3.32273	6.16861	11.7691	4.67747e-09	3.01646e-07
TcIL3000.A.H_000533400.1	4.33004	6.39912	11.7592	4.72939e-09	3.02784e-07
TcIL3000.A.H_000630400.1	-8.58167	2.54949	-11.7078	5.05177e-09	3.21096e-07
TcIL3000.A.H_000735500.1	-5.00381	7.13217	-11.6648	5.25473e-09	3.31611e-07
TcIL3000.A.H_000762900.1	3.4994	6.9183	11.6468	5.36058e-09	3.35892e-07
TcIL3000.A.H_000340000.1	3.24981	5.42724	11.6367	5.4217e-09	3.37329e-07
TcIL3000.A.H_001009300.1	4.02879	6.70111	11.5896	5.71573e-09	3.53136e-07
TcIL3000.A.H_000812300.1	5.87426	-0.796561	11.5604	5.91192e-09	3.62721e-07
TcIL3000.A.H_000212900.1	5.91972	-3.41452	11.5461	6.00805e-09	3.66077e-07
TcIL3000.A.H_000507600.1	5.28155	7.11673	11.5377	6.06213e-09	3.66842e-07
TcIL3000.A.H_000212500.1	6.10414	-3.28379	11.4218	6.91797e-09	4.15784e-07
TcIL3000.A.H_000527000.1	3.7817	6.73115	11.3753	7.28624e-09	4.34959e-07
TcIL3000.A.H_000706200.1	3.94036	6.93221	11.3122	7.83149e-09	4.64371e-07
TcIL3000.A.H_000660200.1	3.85571	6.154	11.2447	8.46304e-09	4.96215e-07
TcIL3000.A.H_000992500.1	-7.6231	1.34935	-11.2471	8.48087e-09	4.96215e-07
TcIL3000.A.H_000612500.1	3.9778	6.68079	11.1993	8.91816e-09	5.18368e-07
TcIL3000.A.H_000502300.1	3.64289	6.4818	11.141	9.54096e-09	5.50944e-07
TcIL3000.A.H_000527400.1	3.77785	6.37702	11.1323	9.63855e-09	5.52965e-07
TcIL3000.A.H_000694400.1	3.28407	7.05272	11.1199	9.77801e-09	5.57346e-07
TcIL3000.A.H_000134400:rRNA	6.11034	8.79026	11.1012	1.00052e-08	5.63048e-07
TcIL3000.A.H_000576800.1	4.4672	8.11022	11.1002	1.00055e-08	5.63048e-07
TcIL3000.A.H_000272800.1	-9.50795	1.82061	-11.0687	1.05325e-08	5.88952e-07
TcIL3000.A.H_000343500.1	-6.87838	0.382226	-11.0493	1.06459e-08	5.91551e-07
TcIL3000.A.H_000244500.1	-7.05526	1.3826	-11.0362	1.08147e-08	5.97177e-07
TcIL3000.A.H_000980300.1	4.11105	6.77883	10.9501	1.19277e-08	6.54544e-07
TcIL3000.A.H_000014000.1	4.45785	5.20535	10.8073	1.41232e-08	7.7024e-07
TcIL3000.A.H_000549100.1	2.95812	6.65931	10.7801	1.45875e-08	7.90677e-07
TcIL3000.A.H_000510800.1	3.14479	7.33932	10.7235	1.56063e-08	8.40742e-07
TcIL3000.A.H_000410900.1	-8.43934	1.22229	-10.6969	1.6252e-08	8.70222e-07
TcIL3000.A.H_000978900.1	-8.25024	1.11652	-10.654	1.70952e-08	9.09856e-07
TcIL3000.A.H_000696400.1	-7.57131	1.42697	-10.5896	1.84254e-08	9.74781e-07
TcIL3000.A.H_000793500.1	3.07118	6.67709	10.5677	1.88259e-08	9.9004e-07
TcIL3000.A.H_000447200.1	-8.37073	1.18077	-10.5581	1.92065e-08	1.00408e-06
TcIL3000.A.H_000392000.1	3.8147	8.66764	10.5302	1.97019e-08	1.02392e-06
TcIL3000.A.H_000125300.1	-6.29999	1.50374	-10.5258	1.98399e-08	1.02506e-06
TcIL3000.A.H_000719400.1	-7.1251	1.59442	-10.4731	2.11927e-08	1.08451e-06
TcIL3000.A.H_000267700.1	-8.20377	2.14468	-10.4748	2.1236e-08	1.08451e-06
TcIL3000.A.H_000209800.1	-6.15007	0.0305656	-10.398	2.31817e-08	1.17707e-06
TcIL3000.A.H_000948500.1	-8.37334	1.19804	-10.3745	2.403e-08	1.21107e-06
TcIL3000.A.H_000740600.1	3.29277	6.50687	10.3644	2.41255e-08	1.21107e-06
TcIL3000.A.H_000575400.1	-8.28157	2.64547	-10.3591	2.44791e-08	1.22188e-06
TcIL3000.A.H_000452200.1	3.76129	6.76554	10.3147	2.56505e-08	1.27316e-06
TcIL3000.A.H_000342400.1	3.48923	5.96251	10.3092	2.58247e-08	1.27464e-06
TcIL3000.A.H_001001700.1	3.33703	6.81457	10.2414	2.80837e-08	1.37137e-06
TcIL3000.A.H_000835200.1	-5.34218	4.08179	-10.2415	2.80948e-08	1.37137e-06
TcIL3000.A.H_000812400.1	5.64457	-0.16911	10.2243	2.87071e-08	1.38767e-06
TcIL3000.A.H_000872900.1	-7.88349	0.928468	-10.2278	2.87428e-08	1.38767e-06
TcIL3000.A.H_000555100.1	3.00559	6.97589	10.1623	3.09908e-08	1.48806e-06
TcIL3000.A.H_000430000.1	2.89137	7.19224	10.1535	3.13313e-08	1.49628e-06
TcIL3000.A.H_000181000:rRNA	5.47084	8.47959	10.08	3.43738e-08	1.63276e-06
TcIL3000.A.H_000282000.1	-9.49179	2.13325	-10.0785	3.49524e-08	1.64494e-06
TcIL3000.A.H_000405500.1	3.52213	6.43209	10.0651	3.50027e-08	1.64494e-06
TcIL3000.A.H_000016500.1	3.57957	6.22183	10.0483	3.57516e-08	1.67125e-06
TcIL3000.A.H_000151000.1	3.25482	8.03419	9.99141	3.84119e-08	1.78615e-06
TcIL3000.A.H_000378300.1	2.96164	7.07685	9.97684	3.91267e-08	1.80987e-06
TcIL3000.A.H_000034200.1	6.29856	-0.547986	9.95805	4.01354e-08	1.83842e-06
TcIL3000.A.H_000577000.1	4.29315	8.47942	9.95631	4.01602e-08	1.83842e-06
TcIL3000.A.H_000150400.1	4.17934	2.40504	9.94232	4.08785e-08	1.86166e-06
TcIL3000.A.H_000033900.1	5.19002	-0.900918	9.88202	4.4153e-08	2.00047e-06
TcIL3000.A.H_000344200.1	-7.35364	1.40746	-9.84946	4.62141e-08	2.07432e-06
TcIL3000.A.H_000734500.1	3.10499	7.66702	9.84507	4.62692e-08	2.07432e-06
TcIL3000.A.H_000199900:rRNA	5.59463	8.24511	9.84194	4.64872e-08	2.07432e-06
TcIL3000.A.H_000626700.1	3.09414	7.53591	9.809	4.84572e-08	2.14143e-06
TcIL3000.A.H_000357400.1	2.82027	7.29516	9.80737	4.85588e-08	2.14143e-06
TcIL3000.A.H_000209500.1	-6.31175	0.103422	-9.80613	4.87184e-08	2.14143e-06
TcIL3000.A.H_000919800.1	2.68302	7.22598	9.76982	5.09584e-08	2.2288e-06
TcIL3000.A.H_000349400.1	-4.7048	5.27138	-9.74493	5.26257e-08	2.29038e-06
TcIL3000.A.H_000289000.1	3.12095	7.57413	9.72397	5.40601e-08	2.34128e-06
TcIL3000.A.H_000122900.1	4.8778	7.74058	9.66063	5.86909e-08	2.52944e-06
TcIL3000.A.H_000757200.1	3.22173	7.57501	9.64142	6.01603e-08	2.58018e-06
TcIL3000.A.H_000983900.1	3.61775	6.83513	9.58098	6.50882e-08	2.77804e-06
TcIL3000.A.H_000973200.1	-6.73757	0.40113	-9.55383	6.76193e-08	2.87219e-06
TcIL3000.A.H_000457900.1	-4.40693	6.49076	-9.52502	7.00375e-08	2.96068e-06
TcIL3000.A.H_000090600.1	-5.35951	1.13384	-9.50909	7.15474e-08	3.0101e-06
TcIL3000.A.H_000209400.1	-6.33945	0.0808284	-9.48683	7.37667e-08	3.08876e-06
TcIL3000.A.H_000291500.1	-6.19784	2.07065	-9.47598	7.48077e-08	3.11758e-06
TcIL3000.A.H_000151700.1	3.70946	4.08175	9.4342	7.89223e-08	3.27361e-06
TcIL3000.A.H_000011700.1	-5.86382	-0.154359	-9.4229	8.01929e-08	3.31077e-06
TcIL3000.A.H_000235800.1	4.85419	-2.49163	9.39605	8.30239e-08	3.4054e-06
TcIL3000.A.H_000208400.1	3.05972	8.42706	9.39378	8.3256e-08	3.4054e-06
TcIL3000.A.H_000443200.1	3.19836	5.95167	9.37784	8.5034e-08	3.4621e-06
TcIL3000.A.H_000011400.1	4.4461	1.1563	9.36385	8.66345e-08	3.51108e-06
TcIL3000.A.H_000783400.1	2.97599	7.72077	9.34049	8.93596e-08	3.60499e-06
TcIL3000.A.H_000610300.1	-7.46677	3.82257	-9.33594	9.03579e-08	3.62869e-06
TcIL3000.A.H_000424800.1	-7.81437	1.26385	-9.32402	9.19356e-08	3.67534e-06
TcIL3000.A.H_000568600.1	-6.9049	3.27228	-9.24174	1.02287e-07	4.07073e-06
TcIL3000.A.H_000400500.1	-6.85737	1.40228	-9.22452	1.04665e-07	4.14671e-06
TcIL3000.A.H_001014200.1	3.22214	6.99707	9.21525	1.05647e-07	4.16692e-06
TcIL3000.A.H_000667900.1	2.82789	7.03398	9.1919	1.09017e-07	4.28073e-06
TcIL3000.A.H_000962200:snoRNA	3.60319	4.53975	9.15146	1.15127e-07	4.50064e-06
TcIL3000.A.H_001021200.1	-6.2201	1.9512	-9.14106	1.1695e-07	4.55177e-06
TcIL3000.A.H_001010800.1	3.20895	5.59921	9.12299	1.19644e-07	4.62157e-06
TcIL3000.A.H_000200800.1	3.38839	10.2899	9.1221	1.19789e-07	4.62157e-06
TcIL3000.A.H_000883900.1	-7.28536	1.21995	-9.09111	1.25492e-07	4.82054e-06
TcIL3000.A.H_000283600.1	3.12074	5.55473	9.02602	1.36495e-07	5.22049e-06
TcIL3000.A.H_000341500.1	-7.81924	2.16101	-8.99245	1.43867e-07	5.47872e-06
TcIL3000.A.H_000764700.1	2.79037	6.94624	8.98209	1.44938e-07	5.49583e-06
TcIL3000.A.H_000723700.1	2.82811	7.84099	8.89936	1.62379e-07	6.13083e-06
TcIL3000.A.H_000492800.1	-7.23856	2.01163	-8.87878	1.67802e-07	6.30864e-06
TcIL3000.A.H_000890300.1	3.14239	6.39191	8.79213	1.88353e-07	7.05128e-06
TcIL3000.A.H_000445600.1	-5.65968	4.66893	-8.78688	1.89899e-07	7.07913e-06
TcIL3000.A.H_000725100.1	-6.45095	2.4961	-8.78186	1.91488e-07	7.10837e-06
TcIL3000.A.H_000815500.1	3.02555	8.18002	8.71712	2.09118e-07	7.73038e-06
TcIL3000.A.H_000354000.1	2.7681	7.87625	8.67556	2.21653e-07	8.15959e-06
TcIL3000.A.H_000647000.1	3.45516	6.98771	8.66777	2.24091e-07	8.21511e-06
TcIL3000.A.H_000052900.1	-6.99744	2.99403	-8.66453	2.25959e-07	8.24937e-06
TcIL3000.A.H_000592100.1	-6.81423	1.43043	-8.65031	2.30393e-07	8.34982e-06
TcIL3000.A.H_000298300.1	-4.47053	5.82855	-8.64486	2.31444e-07	8.34982e-06
TcIL3000.A.H_000053000.1	-9.52089	1.83087	-8.65709	2.31546e-07	8.34982e-06
TcIL3000.A.H_000409800.1	2.79178	7.78592	8.60397	2.45142e-07	8.80417e-06
TcIL3000.A.H_000419700.1	3.23897	6.91604	8.57251	2.56288e-07	9.16721e-06
TcIL3000.A.H_000858600.1	3.35678	6.74935	8.52262	2.75072e-07	9.79942e-06
TcIL3000.A.H_000688000.1	2.82557	7.02062	8.49327	2.86794e-07	1.0176e-05
TcIL3000.A.H_000597700.1	2.58702	7.45283	8.47558	2.94116e-07	1.03537e-05
TcIL3000.A.H_000440100.1	-6.32082	1.42088	-8.47693	2.94147e-07	1.03537e-05
TcIL3000.A.H_000978800.1	-6.59613	1.91895	-8.44349	3.08737e-07	1.08242e-05
TcIL3000.A.H_000013500.1	4.28493	2.16985	8.43047	3.13717e-07	1.09553e-05
TcIL3000.A.H_000611000.1	3.59211	7.29646	8.40427	3.25695e-07	1.13288e-05
TcIL3000.A.H_000579800.1	-5.37412	0.516403	-8.36158	3.46512e-07	1.20056e-05
TcIL3000.A.H_000637100.1	-5.33489	-0.0291676	-8.35166	3.51486e-07	1.21304e-05
TcIL3000.A.H_000011900.1	4.52396	1.05274	8.32112	3.67144e-07	1.26215e-05
TcIL3000.A.H_000424700.1	-6.27616	0.0544863	-8.31579	3.70668e-07	1.26932e-05
TcIL3000.A.H_000495700.1	-5.12687	4.98302	-8.28767	3.85454e-07	1.31486e-05
TcIL3000.A.H_000422800.1	2.93209	6.1642	8.26197	3.99916e-07	1.35484e-05
TcIL3000.A.H_000735400.1	-3.66075	7.33787	-8.25869	4.01833e-07	1.35484e-05
TcIL3000.A.H_000164100.1	-9.07431	1.53844	-8.26841	4.02222e-07	1.35484e-05
TcIL3000.A.H_000144700.1	-8.26435	1.57543	-8.26289	4.0331e-07	1.35484e-05
TcIL3000.A.H_000283100.1	-7.37467	0.622164	-8.24806	4.1029e-07	1.37272e-05
TcIL3000.A.H_000855100.1	-6.36392	0.115223	-8.24343	4.11738e-07	1.37272e-05
TcIL3000.A.H_000296600.1	-5.24133	4.3397	-8.2361	4.15449e-07	1.37988e-05
TcIL3000.A.H_000170600.1	-7.88681	0.939542	-8.22692	4.24096e-07	1.40333e-05
TcIL3000.A.H_000878700.1	2.8749	7.62635	8.21017	4.31204e-07	1.42152e-05
TcIL3000.A.H_000666700.1	-3.49557	6.83301	-8.20677	4.33347e-07	1.42328e-05
TcIL3000.A.H_000218400.1	-5.16921	-0.531667	-8.20136	4.3698e-07	1.42989e-05
TcIL3000.A.H_000091100.1	-5.14382	0.473748	-8.19307	4.42291e-07	1.44193e-05
TcIL3000.A.H_000797400.1	3.17622	8.27578	8.16922	4.57772e-07	1.48692e-05
TcIL3000.A.H_000394000.1	-7.57816	4.35345	-8.16309	4.64833e-07	1.49469e-05
TcIL3000.A.H_000687600.1	2.74373	6.13674	8.15857	4.64953e-07	1.49469e-05
TcIL3000.A.H_001021900.1	3.46005	6.94799	8.15816	4.65241e-07	1.49469e-05
TcIL3000.A.H_000014400.1	-5.09202	5.00148	-8.15131	4.70115e-07	1.50488e-05
TcIL3000.A.H_000601700.1	2.88278	8.3015	8.14323	4.75521e-07	1.51125e-05
TcIL3000.A.H_000436500.1	6.06586	-0.940728	8.14432	4.75526e-07	1.51125e-05
TcIL3000.A.H_000242700.1	4.13571	3.00225	8.13333	4.82494e-07	1.5279e-05
TcIL3000.A.H_000470000.1	-6.60624	3.31931	-8.1097	5.00936e-07	1.58063e-05
TcIL3000.A.H_000576600.1	-3.90971	7.514	-8.08931	5.14717e-07	1.61833e-05
TcIL3000.A.H_000759900.1	3.02153	6.37483	8.08268	5.19751e-07	1.62837e-05
TcIL3000.A.H_000237200.1	3.85254	1.85102	8.07928	5.22373e-07	1.6308e-05
TcIL3000.A.H_000444100.1	-5.25498	-0.468832	-8.07422	5.26556e-07	1.63807e-05
TcIL3000.A.H_000806900.1	3.27646	5.3974	8.07014	5.29447e-07	1.64128e-05
TcIL3000.A.H_000201200.1	3.17415	9.41657	8.0574	5.39489e-07	1.66657e-05
TcIL3000.A.H_000357200.1	2.90678	7.83063	8.05429	5.41973e-07	1.66841e-05
TcIL3000.A.H_000119000.1	-12.1587	4.68992	-8.0363	5.82741e-07	1.78768e-05
TcIL3000.A.H_000307900.1	3.65218	7.32011	7.99044	5.95688e-07	1.82107e-05
TcIL3000.A.H_000637700.1	-6.07211	2.22992	-7.98675	5.99959e-07	1.82781e-05
TcIL3000.A.H_000209700.1	8.36181	-1.36231	7.97609	6.15103e-07	1.86314e-05
TcIL3000.A.H_000266400.1	-4.89073	-0.353721	-7.96776	6.16281e-07	1.86314e-05
TcIL3000.A.H_000129200.1	-9.03264	1.62125	-7.97614	6.17883e-07	1.86314e-05
TcIL3000.A.H_000410100.1	-5.12371	3.30907	-7.94146	6.40977e-07	1.9262e-05
TcIL3000.A.H_000852400.1	2.81754	7.72465	7.92212	6.59436e-07	1.97495e-05
TcIL3000.A.H_001033400.1	2.74802	6.65825	7.91395	6.67527e-07	1.99243e-05
TcIL3000.A.H_000412300.1	-5.39038	2.80617	-7.89821	6.83886e-07	2.03439e-05
TcIL3000.A.H_000248600.1	-4.9368	1.5651	-7.89368	6.88281e-07	2.04059e-05
TcIL3000.A.H_000202000.1	4.65038	2.65275	7.87888	7.03599e-07	2.07903e-05
TcIL3000.A.H_000379300.1	3.02906	6.10173	7.86717	7.15926e-07	2.10402e-05
TcIL3000.A.H_000033500.1	5.5636	-1.09731	7.86693	7.16818e-07	2.10402e-05
TcIL3000.A.H_000118900.1	-10.5582	5.88168	-7.86959	7.34372e-07	2.1484e-05
TcIL3000.A.H_000429300.1	-7.04961	0.435001	-7.82528	7.65817e-07	2.233e-05
TcIL3000.A.H_000635600.1	3.07395	6.63954	7.81812	7.70664e-07	2.23974e-05
TcIL3000.A.H_000678000.1	2.64077	6.25112	7.77964	8.16694e-07	2.36573e-05
TcIL3000.A.H_000508900.1	3.45156	4.13106	7.74181	8.64789e-07	2.49687e-05
TcIL3000.A.H_000293900.1	-5.55657	3.70094	-7.73202	8.78514e-07	2.52823e-05
TcIL3000.A.H_000439100.1	-4.60167	-0.499441	-7.7251	8.87121e-07	2.53265e-05
TcIL3000.A.H_000213200.1	6.7257	-2.5579	7.72612	8.88631e-07	2.53265e-05
TcIL3000.A.H_000433400.1	4.64706	-1.42668	7.71928	8.95003e-07	2.53265e-05
TcIL3000.A.H_000090900.1	-5.1241	-0.575629	-7.71847	8.96362e-07	2.53265e-05
TcIL3000.A.H_000943600.1	3.42947	7.72629	7.71809	8.96453e-07	2.53265e-05
TcIL3000.A.H_000221200.1	-6.02019	0.441551	-7.71775	8.98401e-07	2.53265e-05
TcIL3000.A.H_000478100.1	-2.74645	9.63283	-7.7154	9.00114e-07	2.53265e-05
TcIL3000.A.H_000072000.1	-5.19842	-0.496066	-7.70982	9.08261e-07	2.54746e-05
TcIL3000.A.H_000812200.1	5.29753	-0.247082	7.70445	9.15789e-07	2.55355e-05
TcIL3000.A.H_000258500.1	-6.78418	0.71328	-7.70612	9.16216e-07	2.55355e-05
TcIL3000.A.H_000253400.1	3.15143	4.44517	7.68942	9.36361e-07	2.60149e-05
TcIL3000.A.H_000223500.1	4.62868	0.49898	7.63247	1.02152e-06	2.82919e-05
TcIL3000.A.H_000819300.1	-2.73258	8.66621	-7.62455	1.03376e-06	2.85415e-05
TcIL3000.A.H_000433500.1	4.7062	-1.52254	7.60138	1.07133e-06	2.94867e-05
TcIL3000.A.H_000357500.1	-6.17831	5.1265	-7.59854	1.07796e-06	2.9577e-05
TcIL3000.A.H_001008600.1	3.23313	7.4028	7.5596	1.14205e-06	3.12384e-05
TcIL3000.A.H_000156700.1	-5.38492	3.21388	-7.55616	1.14895e-06	3.13087e-05
TcIL3000.A.H_000564800.1	-3.42247	6.40581	-7.55413	1.15171e-06	3.13087e-05
TcIL3000.A.H_000483700.1	3.23508	8.47479	7.53076	1.1939e-06	3.23562e-05
TcIL3000.A.H_000769100.1	3.03538	7.01952	7.52631	1.20213e-06	3.24795e-05
TcIL3000.A.H_000621800.1	2.55109	7.3118	7.51139	1.23011e-06	3.31342e-05
TcIL3000.A.H_000008200.1	-5.673	0.763292	-7.49447	1.26413e-06	3.39471e-05
TcIL3000.A.H_000071500.1	-6.87382	0.448452	-7.48242	1.29175e-06	3.45744e-05
TcIL3000.A.H_000505600.1	2.92682	7.42301	7.47799	1.29532e-06	3.45744e-05
TcIL3000.A.H_000035600.1	-5.72431	-0.228934	-7.43776	1.38037e-06	3.66719e-05
TcIL3000.A.H_000778100.1	-6.32841	4.19206	-7.43771	1.3822e-06	3.66719e-05
TcIL3000.A.H_000159100.1	3.5603	1.69746	7.42391	1.40871e-06	3.72633e-05
TcIL3000.A.H_000761900.1	-8.11934	2.9236	-7.40141	1.47393e-06	3.8872e-05
TcIL3000.A.H_000554000.1	-3.76591	4.69157	-7.38891	1.48765e-06	3.91173e-05
TcIL3000.A.H_000392900.1	-5.5681	1.04223	-7.38643	1.49489e-06	3.91911e-05
TcIL3000.A.H_000663100.1	2.90122	7.08862	7.36627	1.54115e-06	4.02843e-05
TcIL3000.A.H_000213700.1	-4.7796	-0.762582	-7.32886	1.63455e-06	4.25996e-05
TcIL3000.A.H_000925600.1	-8.1963	1.2355	-7.33287	1.64156e-06	4.26565e-05
TcIL3000.A.H_000646200.1	3.77378	6.55496	7.32345	1.64803e-06	4.2699e-05
TcIL3000.A.H_000424900.1	-7.09337	1.24294	-7.3001	1.7183e-06	4.43895e-05
TcIL3000.A.H_000483600.1	3.17652	8.55981	7.29196	1.73156e-06	4.46015e-05
TcIL3000.A.H_000011800.1	-5.57948	0.625407	-7.28207	1.76053e-06	4.52159e-05
TcIL3000.A.H_000794100.1	2.60923	6.55651	7.27943	1.76603e-06	4.52258e-05
TcIL3000.A.H_000526600.1	3.13405	6.88245	7.27113	1.78926e-06	4.56882e-05
TcIL3000.A.H_000925900.1	3.39345	7.82076	7.26666	1.8019e-06	4.58783e-05
TcIL3000.A.H_000164200.1	-6.40844	0.428443	-7.26269	1.81825e-06	4.61616e-05
TcIL3000.A.H_000354600.1	-8.79017	3.08181	-7.22368	1.9581e-06	4.94763e-05
TcIL3000.A.H_000186400.1	-6.25736	0.0156042	-7.21482	1.96031e-06	4.94763e-05
TcIL3000.A.H_000913200.1	2.63997	6.37828	7.2116	1.96561e-06	4.94763e-05
TcIL3000.A.H_000638700.1	-4.91742	-0.133898	-7.18919	2.03741e-06	5.11378e-05
TcIL3000.A.H_000293600.1	2.69825	6.49135	7.18397	2.05359e-06	5.13979e-05
TcIL3000.A.H_000246600.1	3.05907	7.10445	7.18074	2.06414e-06	5.15161e-05
TcIL3000.A.H_000901300.1	-3.66862	6.5211	-7.1694	2.10169e-06	5.23054e-05
TcIL3000.A.H_000552900.1	2.75171	7.39703	7.16665	2.11084e-06	5.23856e-05
TcIL3000.A.H_000484000.1	3.24689	9.32337	7.1645	2.11808e-06	5.2418e-05
TcIL3000.A.H_000244100.1	-7.55354	3.10473	-7.15531	2.16527e-06	5.34362e-05
TcIL3000.A.H_000509100.1	3.83916	1.31806	7.14832	2.17333e-06	5.34653e-05
TcIL3000.A.H_000872600.1	-6.91774	1.35067	-7.14966	2.17855e-06	5.34653e-05
TcIL3000.A.H_000304900.1	-6.51971	2.0685	-7.12925	2.24746e-06	5.50037e-05
TcIL3000.A.H_000270600.1	-5.90492	2.41263	-7.12364	2.26415e-06	5.52591e-05
TcIL3000.A.H_000962500:snoRNA	3.30422	4.20279	7.12079	2.27072e-06	5.52666e-05
TcIL3000.A.H_000980400.1	3.08634	6.8499	7.11878	2.27803e-06	5.52923e-05
TcIL3000.A.H_000817600.1	-5.78576	2.42109	-7.11381	2.29941e-06	5.56582e-05
TcIL3000.A.H_000853600.1	-4.70507	4.74452	-7.10943	2.31285e-06	5.58306e-05
TcIL3000.A.H_000483500.1	3.14563	8.42508	7.1071	2.32089e-06	5.58722e-05
TcIL3000.A.H_000598100.1	-6.7226	1.74116	-7.08578	2.41068e-06	5.77563e-05
TcIL3000.A.H_000508800.1	3.10917	6.18974	7.08291	2.41236e-06	5.77563e-05
TcIL3000.A.H_000630300.1	-6.558	3.19283	-7.08335	2.41877e-06	5.77563e-05
TcIL3000.A.H_000483800.1	3.12952	8.68743	7.06843	2.46895e-06	5.87956e-05
TcIL3000.A.H_000811900.1	4.0566	1.96479	7.04837	2.5498e-06	6.05576e-05
TcIL3000.A.H_000657300.1	-6.09155	3.81753	-7.03913	2.59313e-06	6.14218e-05
TcIL3000.A.H_000294100.1	-5.89645	1.51774	-7.02606	2.64706e-06	6.25315e-05
TcIL3000.A.H_000489900.1	-4.15214	5.73953	-7.01648	2.68388e-06	6.32321e-05
TcIL3000.A.H_000303200.1	2.93892	7.17327	7.01092	2.70781e-06	6.36263e-05
TcIL3000.A.H_000344300.1	-4.92508	2.63169	-7.00732	2.72464e-06	6.3852e-05
TcIL3000.A.H_000309000.1	-6.35262	3.01196	-7.0056	2.73873e-06	6.39935e-05
TcIL3000.A.H_000608700.1	-6.27702	3.68899	-7.00401	2.74516e-06	6.39935e-05
TcIL3000.A.H_000718900.1	-4.92233	6.70582	-6.99422	2.78272e-06	6.46983e-05
TcIL3000.A.H_000144800.1	-5.99482	-0.096563	-6.97693	2.86572e-06	6.64531e-05
TcIL3000.A.H_000470100.1	-3.73268	7.34982	-6.97112	2.8873e-06	6.67782e-05
TcIL3000.A.H_000091200.1	-4.47648	0.121915	-6.95299	2.9736e-06	6.85946e-05
TcIL3000.A.H_000817800.1	3.36338	8.84988	6.92781	3.09682e-06	7.1251e-05
TcIL3000.A.H_000447300.1	-5.03118	1.92454	-6.91892	3.14331e-06	7.18051e-05
TcIL3000.A.H_000798300.1	2.73025	10.4548	6.91854	3.14372e-06	7.18051e-05
TcIL3000.A.H_000907700.1	2.67442	7.39937	6.91823	3.14528e-06	7.18051e-05
TcIL3000.A.H_000442600.1	-4.92089	4.11843	-6.91419	3.16726e-06	7.21205e-05
TcIL3000.A.H_000525100.1	3.11514	6.71914	6.90678	3.20427e-06	7.27756e-05
TcIL3000.A.H_000053200.1	-12.5621	3.66082	-6.92474	3.29784e-06	7.47089e-05
TcIL3000.A.H_000457100.1	2.66338	7.02941	6.88485	3.32054e-06	7.50307e-05
TcIL3000.A.H_000280200.1	3.00912	5.46157	6.87907	3.35191e-06	7.55463e-05
TcIL3000.A.H_000692000.1	2.54832	7.32445	6.84096	3.56668e-06	8.01823e-05
TcIL3000.A.H_000406600.1	-5.09881	3.14807	-6.83718	3.59083e-06	8.05203e-05
TcIL3000.A.H_000739800.1	-2.80764	8.06666	-6.83486	3.60241e-06	8.05755e-05
TcIL3000.A.H_000258400.1	-5.03027	-0.405289	-6.82879	3.64015e-06	8.12139e-05
TcIL3000.A.H_000255800.1	3.80201	7.96059	6.80429	3.78716e-06	8.42809e-05
TcIL3000.A.H_000132100.1	-6.88125	1.90599	-6.79898	3.83849e-06	8.52087e-05
TcIL3000.A.H_000494800.1	-5.09533	1.755	-6.77969	3.94517e-06	8.73572e-05
TcIL3000.A.H_000515800.1	-6.32297	3.88128	-6.77003	4.01739e-06	8.87342e-05
TcIL3000.A.H_000059300.1	-5.73386	2.03797	-6.76634	4.03617e-06	8.89266e-05
TcIL3000.A.H_000215300.1	2.99214	6.1611	6.74928	4.14489e-06	9.10948e-05
TcIL3000.A.H_000565300.1	-3.74565	6.247	-6.73221	4.26309e-06	9.346e-05
TcIL3000.A.H_000340100.1	-4.16132	5.86021	-6.70114	4.48748e-06	9.81359e-05
TcIL3000.A.H_000045600.1	-4.76788	0.797745	-6.69656	4.5227e-06	9.86618e-05
TcIL3000.A.H_000034600.1	5.99358	-1.40621	6.67562	4.69012e-06	0.000102062
TcIL3000.A.H_000804200.1	-5.17003	1.74045	-6.65988	4.80728e-06	0.000104355
TcIL3000.A.H_000592700.1	-4.83718	2.23826	-6.6475	4.90553e-06	0.000106226
TcIL3000.A.H_000245100.1	-5.71462	-0.149591	-6.62913	5.06299e-06	0.000109368
TcIL3000.A.H_000010600.1	-12.1082	3.42119	-6.64961	5.1587e-06	0.000111164
TcIL3000.A.H_000577100.1	3.91244	7.47623	6.60969	5.22175e-06	0.00011215
TcIL3000.A.H_000829100.1	2.6291	6.07903	6.60743	5.24124e-06	0.00011215
TcIL3000.A.H_000143400.1	-5.20378	-0.546686	-6.60665	5.25184e-06	0.00011215
TcIL3000.A.H_000280400.1	-5.1615	4.54972	-6.60623	5.25523e-06	0.00011215
TcIL3000.A.H_000503400.1	2.47444	6.11268	6.59813	5.32301e-06	0.000113322
TcIL3000.A.H_000055300.1	-4.91298	-0.712839	-6.58806	5.41551e-06	0.000115014
TcIL3000.A.H_000484200.1	3.06045	9.83536	6.58322	5.45691e-06	0.000115616
TcIL3000.A.H_000246500.1	2.89731	5.7265	6.56982	5.58034e-06	0.000117948
TcIL3000.A.H_000158200.1	-4.88226	3.46066	-6.56521	5.62579e-06	0.000118625
TcIL3000.A.H_000179400.1	-5.57442	-0.341029	-6.54714	5.80318e-06	0.000122074
TcIL3000.A.H_000870700.1	-3.23269	6.49665	-6.53592	5.90565e-06	0.000123934
TcIL3000.A.H_000487100.1	-4.04261	4.71952	-6.53339	5.9311e-06	0.000124174
TcIL3000.A.H_000859200.1	-3.8805	5.87419	-6.53079	5.95684e-06	0.000124418
TcIL3000.A.H_000184000.1	-7.61779	0.823335	-6.52481	6.07063e-06	0.000126495
TcIL3000.A.H_000641000.1	2.98292	6.8696	6.51515	6.11478e-06	0.000126989
TcIL3000.A.H_000135400.1	-5.10816	3.69006	-6.5147	6.12334e-06	0.000126989
TcIL3000.A.H_000484100.1	3.0685	9.62897	6.51204	6.14672e-06	0.000126989
TcIL3000.A.H_000703600.1	2.4459	7.88604	6.51155	6.15183e-06	0.000126989
TcIL3000.A.H_000388500.1	2.9963	8.07104	6.5082	6.18649e-06	0.000127407
TcIL3000.A.H_000561100.1	2.84773	10.9683	6.48955	6.38331e-06	0.000131155
TcIL3000.A.H_000514200.1	-4.29806	-0.993799	-6.48607	6.42152e-06	0.000131634
TcIL3000.A.H_000234900.1	2.75518	6.25317	6.48282	6.45593e-06	0.000131884
TcIL3000.A.H_000812100.1	4.10599	0.642239	6.48216	6.46359e-06	0.000131884
TcIL3000.A.H_000440500.1	-4.50024	-0.139606	-6.47448	6.54838e-06	0.000133306
TcIL3000.A.H_000969100.1	-6.62764	2.76562	-6.46677	6.66042e-06	0.000135275
TcIL3000.A.H_000159600.1	-6.35232	3.06935	-6.45452	6.79268e-06	0.000137624
TcIL3000.A.H_000342000.1	2.64863	7.15167	6.45134	6.80721e-06	0.000137624
TcIL3000.A.H_000508700.1	3.17511	3.70473	6.43923	6.94767e-06	0.000140143
TcIL3000.A.H_000860000.1	3.4529	6.02059	6.43364	7.01365e-06	0.000140888
TcIL3000.A.H_000425000.1	-7.13161	1.19799	-6.43721	7.01648e-06	0.000140888
TcIL3000.A.H_000437100.1	7.53615	-2.00899	6.43517	7.05625e-06	0.000141193
TcIL3000.A.H_000609500.1	-4.9582	1.56902	-6.42973	7.06363e-06	0.000141193
TcIL3000.A.H_000411800.1	2.44246	6.49188	6.42536	7.11229e-06	0.000141844
TcIL3000.A.H_000289900.1	2.9573	8.16779	6.4201	7.17584e-06	0.000142789
TcIL3000.A.H_000465400.1	-3.35782	5.06571	-6.41155	7.28028e-06	0.000144542
TcIL3000.A.H_000439600.1	-4.43172	-0.177014	-6.41012	7.2992e-06	0.000144558
TcIL3000.A.H_000564900.1	-3.27263	5.93831	-6.40884	7.31378e-06	0.000144558
TcIL3000.A.H_000779500.1	-5.84569	2.32079	-6.39867	7.45457e-06	0.000147011
TcIL3000.A.H_000598200.1	-5.7334	1.89362	-6.39659	7.47908e-06	0.000147166
TcIL3000.A.H_000140500.1	-7.56165	0.705489	-6.3899	7.61959e-06	0.000149598
TcIL3000.A.H_000489800.1	-3.85808	5.13804	-6.37673	7.7227e-06	0.000151286
TcIL3000.A.H_000990900.1	-3.12758	6.8697	-6.36902	7.82415e-06	0.000152935
TcIL3000.A.H_000392700.1	-5.32688	3.33259	-6.36703	7.85803e-06	0.000153258
TcIL3000.A.H_000955500.1	-2.81769	7.31537	-6.36341	7.89903e-06	0.000153718
TcIL3000.A.H_000940800.1	2.45375	6.93163	6.34375	8.16735e-06	0.000158569
TcIL3000.A.H_000223200.1	-4.83906	3.55089	-6.34278	8.1842e-06	0.000158569
TcIL3000.A.H_000785300.1	2.53844	7.33986	6.334	8.30382e-06	0.000160534
TcIL3000.A.H_000052800.1	-9.85371	2.05712	-6.34192	8.43256e-06	0.000162667
TcIL3000.A.H_000485300.1	2.5929	6.16256	6.30621	8.7065e-06	0.000167586
TcIL3000.A.H_000136200.1	-4.18165	5.21585	-6.27982	9.1086e-06	0.000174944
TcIL3000.A.H_000517900.1	-4.44712	5.59082	-6.25433	9.51568e-06	0.000182367
TcIL3000.A.H_000755900.1	2.61611	7.34709	6.25203	9.55139e-06	0.000182655
TcIL3000.A.H_000085200.1	-5.20734	2.07973	-6.2403	9.75325e-06	0.000186112
TcIL3000.A.H_000812800.1	-4.4611	3.85038	-6.23132	9.8985e-06	0.000188477
TcIL3000.A.H_000109500.1	-4.12013	1.50803	-6.21281	1.02171e-05	0.000194125
TcIL3000.A.H_000251800.1	-4.45923	-0.171517	-6.20519	1.0353e-05	0.000196284
TcIL3000.A.H_000980500.1	3.31574	6.37623	6.19301	1.05702e-05	0.000199973
TcIL3000.A.H_000225400.1	-4.30627	0.392186	-6.18742	1.06738e-05	0.000201503
TcIL3000.A.H_000452400.1	2.83979	7.24806	6.18181	1.07759e-05	0.000202996
TcIL3000.A.H_000771400.1	-3.30015	6.80023	-6.17663	1.08727e-05	0.000204383
TcIL3000.A.H_000767500.1	2.45314	6.87302	6.17447	1.09131e-05	0.000204708
TcIL3000.A.H_000197000.1	3.42224	6.75067	6.1718	1.09634e-05	0.000205216
TcIL3000.A.H_000406300.1	-5.05699	2.12499	-6.15814	1.12323e-05	0.000209603
TcIL3000.A.H_000817900.1	-4.35397	4.18751	-6.15718	1.12453e-05	0.000209603
TcIL3000.A.H_000960500.1	2.28983	7.5367	6.15587	1.1269e-05	0.000209603
TcIL3000.A.H_000778800.1	-4.23429	0.058292	-6.15257	1.13347e-05	0.000210382
TcIL3000.A.H_000509400.1	3.58147	2.51025	6.15127	1.13589e-05	0.00021039
TcIL3000.A.H_000025100.1	-5.62088	-0.231756	-6.14747	1.14511e-05	0.000211654
TcIL3000.A.H_000984100.1	2.86453	5.74188	6.12837	1.18174e-05	0.000217969
TcIL3000.A.H_000719300.1	-5.33117	2.60754	-6.12774	1.18426e-05	0.000217979
TcIL3000.A.H_000049100.1	-5.82811	1.09669	-6.10605	1.2308e-05	0.000226072
TcIL3000.A.H_000492500.1	2.82761	6.05141	6.09519	1.25165e-05	0.000229427
TcIL3000.A.H_000538800.1	2.65014	8.96427	6.09071	1.26144e-05	0.000230741
TcIL3000.A.H_001028300.1	2.69072	6.5145	6.08541	1.27309e-05	0.000232392
TcIL3000.A.H_000289300.1	2.85589	7.9478	6.08417	1.27584e-05	0.000232413
TcIL3000.A.H_000984800.1	2.56035	6.73196	6.0642	1.32088e-05	0.000239858
TcIL3000.A.H_000494700.1	-5.25846	2.04211	-6.0642	1.32214e-05	0.000239858
TcIL3000.A.H_000116800.1	-6.33823	1.9148	-6.06311	1.32815e-05	0.000240455
TcIL3000.A.H_000327200.1	2.50581	6.86974	6.05629	1.33919e-05	0.000241958
TcIL3000.A.H_000374700.1	-5.42807	2.41914	-6.05409	1.34597e-05	0.000242686
TcIL3000.A.H_000814500.1	-4.2764	4.13772	-6.04134	1.3747e-05	0.000247362
TcIL3000.A.H_000155600.1	-8.45484	1.27159	-6.04908	1.3788e-05	0.000247595
TcIL3000.A.H_000144100.1	-4.78963	-0.774945	-6.02532	1.41406e-05	0.000253412
TcIL3000.A.H_001019700.1	2.32926	7.73724	6.01634	1.43575e-05	0.000256778
TcIL3000.A.H_000561400.1	-4.1883	2.6675	-6.01503	1.43921e-05	0.000256877
TcIL3000.A.H_000413500.1	-3.7721	4.72249	-6.01156	1.44785e-05	0.000257898
TcIL3000.A.H_000285800.1	-4.58604	2.36321	-5.99016	1.50343e-05	0.000267259
TcIL3000.A.H_000628800.1	5.06272	1.14503	5.98831	1.50893e-05	0.000267699
TcIL3000.A.H_000915200.1	-4.05813	4.24962	-5.98494	1.51689e-05	0.000268571
TcIL3000.A.H_000564400.1	-5.31856	4.98542	-5.9843	1.5201e-05	0.000268602
TcIL3000.A.H_000859300.1	2.59978	6.3237	5.97275	1.54947e-05	0.000273116
TcIL3000.A.H_000343600.1	-5.1781	1.91489	-5.97138	1.55456e-05	0.000273116
TcIL3000.A.H_000173200.1	2.53153	7.32892	5.97075	1.55492e-05	0.000273116
TcIL3000.A.H_000035000.1	-4.65991	0.0979997	-5.96741	1.56458e-05	0.000274266
TcIL3000.A.H_000253600.1	-5.28861	-0.293665	-5.95286	1.60612e-05	0.000280992
TcIL3000.A.H_000835900.1	-4.44333	2.73915	-5.94525	1.62639e-05	0.000283702
TcIL3000.A.H_000318000.1	2.8551	6.46632	5.94455	1.62804e-05	0.000283702
TcIL3000.A.H_000388600.1	2.34056	7.76531	5.9432	1.6319e-05	0.000283816
TcIL3000.A.H_000371600.1	2.45236	6.36686	5.91255	1.72223e-05	0.000298937
TcIL3000.A.H_000060900.1	-6.19261	4.05763	-5.90467	1.75201e-05	0.000303511
TcIL3000.A.H_000994900.1	2.31998	6.35741	5.88984	1.79254e-05	0.000309923
TcIL3000.A.H_000282500.1	-6.06488	0.223458	-5.89031	1.79619e-05	0.000309948
TcIL3000.A.H_000171600.1	-4.58036	3.0305	-5.86652	1.86844e-05	0.000321786
TcIL3000.A.H_000237900.1	-4.16574	4.07088	-5.86377	1.87718e-05	0.000322663
TcIL3000.A.H_000709600.1	-2.93984	6.72405	-5.85746	1.89799e-05	0.000325111
TcIL3000.A.H_000226500.1	3.88406	2.07721	5.85725	1.89878e-05	0.000325111
TcIL3000.A.H_000694300.1	-6.02621	1.60456	-5.85766	1.90262e-05	0.000325138
TcIL3000.A.H_000617900.1	2.66071	6.22376	5.85328	1.91205e-05	0.000326119
TcIL3000.A.H_000568700.1	-3.95262	5.46358	-5.84798	1.93019e-05	0.000328578
TcIL3000.A.H_000523400.1	2.4839	7.95072	5.84397	1.94381e-05	0.00033026
TcIL3000.A.H_000251100.1	-3.8489	0.0182194	-5.82645	2.00514e-05	0.000340028
TcIL3000.A.H_000648200.1	2.99596	7.53376	5.80964	2.06571e-05	0.000349628
TcIL3000.A.H_000918100.1	2.9715	7.05033	5.79775	2.1098e-05	0.000356406
TcIL3000.A.H_000084900.1	-3.77745	4.22229	-5.79066	2.13661e-05	0.000360246
TcIL3000.A.H_000675900.1	2.21575	9.28989	5.77453	2.1987e-05	0.00037001
TcIL3000.A.H_000483900.1	2.8638	11.7558	5.77062	2.21404e-05	0.000371883
TcIL3000.A.H_000144900.1	-6.36501	1.10797	-5.77021	2.22475e-05	0.000372973
TcIL3000.A.H_000285000.1	2.83317	6.06866	5.7639	2.24068e-05	0.000374932
TcIL3000.A.H_000148600.1	3.77853	1.02037	5.75699	2.2685e-05	0.000378869
TcIL3000.A.H_000560300.1	2.42074	7.22679	5.74781	2.30585e-05	0.000384381
TcIL3000.A.H_000072500.1	7.23682	-2.41519	5.74568	2.33459e-05	0.000388439
TcIL3000.A.H_000119100.1	-12.6251	4.40391	-5.77863	2.34407e-05	0.000389282
TcIL3000.A.H_000393400.1	-4.69692	1.37303	-5.73634	2.35448e-05	0.000390278
TcIL3000.A.H_000636600.1	2.59308	8.08822	5.73486	2.35972e-05	0.000390414
TcIL3000.A.H_000160600.1	-6.37921	0.133662	-5.73583	2.36557e-05	0.00039065
TcIL3000.A.H_000808800.1	-5.92353	2.76406	-5.72061	2.42688e-05	0.000400028
TcIL3000.A.H_000293100.1	2.56493	7.30745	5.71036	2.46527e-05	0.000405599
TcIL3000.A.H_000090500.1	-4.48428	-0.0595817	-5.69562	2.53187e-05	0.000415781
TcIL3000.A.H_000282900.1	-5.68039	0.00412826	-5.69079	2.55821e-05	0.000419329
TcIL3000.A.H_000289500.1	-3.88899	5.87028	-5.67802	2.61235e-05	0.000427409
TcIL3000.A.H_000812000.1	3.86441	0.933015	5.64025	2.7956e-05	0.000456545
TcIL3000.A.H_000011100.1	-4.22683	3.62442	-5.635	2.8224e-05	0.000460073
TcIL3000.A.H_000912800.1	-2.85619	7.22134	-5.63015	2.8467e-05	0.000463179
TcIL3000.A.H_000433300.1	-4.72074	2.29329	-5.60745	2.96683e-05	0.000481837
TcIL3000.A.H_000441400.1	-4.06035	-0.542454	-5.60496	2.97905e-05	0.000482935
TcIL3000.A.H_000508300.1	2.79619	5.57358	5.59766	3.01823e-05	0.00048839
TcIL3000.A.H_000053100.1	-9.08826	2.6284	-5.59941	3.08635e-05	0.000497734
TcIL3000.A.H_000860100.1	-5.08113	1.70422	-5.58562	3.08725e-05	0.000497734
TcIL3000.A.H_000425900.1	-3.20412	5.89506	-5.58176	3.10611e-05	0.000499863
TcIL3000.A.H_000648700.1	-5.22517	-0.551377	-5.55705	3.25154e-05	0.000522315
TcIL3000.A.H_000329700.1	2.38906	7.64792	5.55206	3.27739e-05	0.000525513
TcIL3000.A.H_000527300.1	2.82484	4.89126	5.53408	3.38581e-05	0.000541914
TcIL3000.A.H_000174300.1	-4.30773	-0.359027	-5.5324	3.39681e-05	0.000542691
TcIL3000.A.H_000831200.1	2.4841	6.08938	5.52768	3.42533e-05	0.000546259
TcIL3000.A.H_000248000.1	-5.16027	2.87976	-5.52587	3.44014e-05	0.000547633
TcIL3000.A.H_000444600.1	-4.31969	1.78434	-5.51952	3.47712e-05	0.000552525
TcIL3000.A.H_000593700.1	2.53947	6.94357	5.51495	3.50536e-05	0.000556011
TcIL3000.A.H_000372300.1	2.66983	5.10492	5.51314	3.51689e-05	0.000556841
TcIL3000.A.H_000682100.1	2.66713	5.50648	5.50065	3.59752e-05	0.000568588
TcIL3000.A.H_000064700.1	-3.88589	4.7769	-5.48186	3.72277e-05	0.000587333
TcIL3000.A.H_000006500.1	-3.96897	2.12491	-5.47363	3.77901e-05	0.000594872
TcIL3000.A.H_000203300.1	-2.8248	5.62506	-5.47286	3.78402e-05	0.000594872
TcIL3000.A.H_000321700.1	-5.30626	1.43676	-5.46108	3.87113e-05	0.000607486
TcIL3000.A.H_000282200.1	-5.65668	-0.0147351	-5.45591	3.91097e-05	0.000612649
TcIL3000.A.H_000197200.1	3.24363	6.58845	5.446	3.97379e-05	0.000621388
TcIL3000.A.H_001010400.1	-3.54734	6.64434	-5.44127	4.0083e-05	0.000625677
TcIL3000.A.H_000223300.1	-5.2589	0.685926	-5.43868	4.03225e-05	0.000628306
TcIL3000.A.H_000072800.1	-3.47204	7.22038	-5.4279	4.10734e-05	0.000638879
TcIL3000.A.H_000072200.1	-4.31723	-0.994292	-5.41659	4.19393e-05	0.000651202
TcIL3000.A.H_000470700.1	-7.3225	2.75591	-5.41747	4.22944e-05	0.000655563
TcIL3000.A.H_000561300.1	2.61139	9.32924	5.40021	4.32053e-05	0.000668509
TcIL3000.A.H_000690100.1	2.26716	7.0175	5.38759	4.42146e-05	0.000682931
TcIL3000.A.H_000778500.1	-4.4214	-0.960469	-5.38151	4.47226e-05	0.00068957
TcIL3000.A.H_000686300.1	2.3736	7.58128	5.37294	4.54179e-05	0.000699071
TcIL3000.A.H_000830600.1	-3.13503	6.2423	-5.37199	4.54975e-05	0.000699078
TcIL3000.A.H_000949300.1	2.4808	6.79374	5.36997	4.56657e-05	0.000699844
TcIL3000.A.H_000966800.1	-4.62054	1.77911	-5.36973	4.57057e-05	0.000699844
TcIL3000.A.H_000288500.1	-4.28616	-1.01789	-5.36379	4.61961e-05	0.000705542
TcIL3000.A.H_000898500.1	2.35456	6.428	5.36319	4.62376e-05	0.000705542
TcIL3000.A.H_000092000.1	-4.40371	0.167378	-5.35393	4.70426e-05	0.000716589
TcIL3000.A.H_000762000.1	-4.97702	2.10405	-5.34509	4.78405e-05	0.000727488
TcIL3000.A.H_000672500.1	2.29791	9.35373	5.34288	4.79943e-05	0.000728574
TcIL3000.A.H_000379900.1	2.56306	5.73377	5.33959	4.82858e-05	0.000731741
TcIL3000.A.H_000510200.1	2.5961	6.73263	5.31465	5.05524e-05	0.000764778
TcIL3000.A.H_000728900.1	-3.71517	5.43237	-5.30683	5.1288e-05	0.000774581
TcIL3000.A.H_000768200.1	-2.56421	8.89144	-5.28568	5.33251e-05	0.000803972
TcIL3000.A.H_000825200.1	-4.57015	3.79156	-5.26953	5.4962e-05	0.000827239
TcIL3000.A.H_000784000.1	2.50712	5.75579	5.26251	5.56566e-05	0.000835824
TcIL3000.A.H_000809200.1	2.67688	6.0684	5.26139	5.57715e-05	0.000835824
TcIL3000.A.H_000196800.1	3.22612	7.82109	5.26096	5.58162e-05	0.000835824
TcIL3000.A.H_000737100.1	2.82769	7.61116	5.25878	5.6042e-05	0.000837785
TcIL3000.A.H_000482800.1	-3.4451	5.85525	-5.25193	5.6757e-05	0.00084704
TcIL3000.A.H_000050600.1	-4.71858	0.0417907	-5.2475	5.72548e-05	0.00085303
TcIL3000.A.H_000307400.1	-5.10189	5.37837	-5.23665	5.84474e-05	0.000869332
TcIL3000.A.H_000080300.1	-4.50277	-0.72235	-5.229	5.92382e-05	0.000879612
TcIL3000.A.H_000813900.1	-3.89978	5.92832	-5.21792	6.04499e-05	0.000896098
TcIL3000.A.H_000119700.1	-4.89484	-0.58559	-5.21451	6.08768e-05	0.000900915
TcIL3000.A.H_000634200.1	-3.51328	5.84514	-5.20356	6.20785e-05	0.000917163
TcIL3000.A.H_000630800.1	-2.59247	6.8697	-5.19012	6.36465e-05	0.000938385
TcIL3000.A.H_000067300.1	-4.27463	2.7482	-5.18955	6.37274e-05	0.000938385
TcIL3000.A.H_000779600.1	-3.65485	3.44319	-5.18393	6.43844e-05	0.000946483
TcIL3000.A.H_000733100.1	2.48811	7.25952	5.17636	6.52952e-05	0.000958277
TcIL3000.A.H_000436200.1	-4.36318	-0.182489	-5.17532	6.5439e-05	0.000958795
TcIL3000.A.H_000998200.1	-3.79338	5.00296	-5.1715	6.58915e-05	0.00096331
TcIL3000.A.H_000482500.1	2.49005	6.04757	5.17087	6.59652e-05	0.00096331
TcIL3000.A.H_000780200.1	2.27067	7.56871	5.16465	6.6733e-05	0.000972915
TcIL3000.A.H_000582200.1	-2.96741	6.65041	-5.16356	6.68677e-05	0.000973272
TcIL3000.A.H_000441500.1	-3.86415	1.42912	-5.16177	6.70968e-05	0.00097377
TcIL3000.A.H_000873000.1	-4.78618	3.66867	-5.16188	6.71223e-05	0.00097377
TcIL3000.A.H_000657700.1	2.33096	5.9887	5.14623	6.90618e-05	0.00100026
TcIL3000.A.H_000154700.1	-4.68647	2.5276	-5.14508	6.92483e-05	0.00100132
TcIL3000.A.H_001001000.1	-3.52818	5.04264	-5.14206	6.96016e-05	0.00100396
TcIL3000.A.H_000295600.1	2.50958	8.56951	5.14161	6.96581e-05	0.00100396
TcIL3000.A.H_000995600.1	-3.50067	6.95532	-5.13642	7.03376e-05	0.0010121
TcIL3000.A.H_000439200.1	-3.88463	0.593612	-5.11194	7.36301e-05	0.00105776
TcIL3000.A.H_000073000.1	2.71499	8.05167	5.11099	7.37539e-05	0.00105782
TcIL3000.A.H_000778200.1	-5.59117	6.8522	-5.1081	7.43268e-05	0.00106431
TcIL3000.A.H_001006600.1	-4.71879	3.02938	-5.10256	7.49708e-05	0.00107179
TcIL3000.A.H_000376800.1	-5.61063	2.04137	-5.09798	7.57508e-05	0.00108119
TcIL3000.A.H_000499300.1	2.686	8.01492	5.09539	7.59363e-05	0.00108209
TcIL3000.A.H_000963100:snoRNA	2.86081	3.77803	5.08606	7.72738e-05	0.00109938
TcIL3000.A.H_000272700.1	-4.99679	4.35711	-5.0797	7.82769e-05	0.00111186
TcIL3000.A.H_000691300.1	2.30665	7.93069	5.07679	7.86253e-05	0.00111501
TcIL3000.A.H_000007200.1	-3.3154	6.99883	-5.07528	7.88492e-05	0.0011164
TcIL3000.A.H_000205200.1	-3.69113	2.40178	-5.07144	7.94211e-05	0.0011227
TcIL3000.A.H_000807400.1	-2.71981	6.43836	-5.0702	7.96025e-05	0.00112346
TcIL3000.A.H_000861400.1	7.29163	-1.58132	5.06405	8.14642e-05	0.0011479
TcIL3000.A.H_000480000.1	2.48565	6.16773	5.02849	8.60804e-05	0.00120967
TcIL3000.A.H_000356700.1	2.42638	5.70786	5.02823	8.61213e-05	0.00120967
TcIL3000.A.H_001004600.1	2.29814	6.49485	5.02636	8.64244e-05	0.001212
TcIL3000.A.H_000406800.1	-3.81072	2.52692	-5.00885	8.93228e-05	0.00125066
TcIL3000.A.H_000634000.1	-2.43677	8.41501	-5.00621	8.97613e-05	0.00125481
TcIL3000.A.H_000220100.1	-4.00118	1.13993	-4.99819	9.11373e-05	0.00127203
TcIL3000.A.H_000366800.1	2.33738	5.60264	4.99486	9.16994e-05	0.00127786
TcIL3000.A.H_000283000.1	-4.39907	-1.00207	-4.99256	9.21281e-05	0.00128181
TcIL3000.A.H_000285400.1	-3.32119	4.73761	-4.97711	9.48188e-05	0.00131718
TcIL3000.A.H_000149500.1	5.17917	-1.09725	4.97606	9.51404e-05	0.00131953
TcIL3000.A.H_000051300.1	6.5869	0.927481	4.97822	9.52868e-05	0.00131953
TcIL3000.A.H_000017000.1	2.33345	7.18675	4.96508	9.69924e-05	0.00134105
TcIL3000.A.H_001031500.1	2.35671	7.15151	4.95865	9.81767e-05	0.0013553
TcIL3000.A.H_000007800.1	-5.01396	3.04576	-4.94785	0.00010031	0.00138259
TcIL3000.A.H_000809900.1	-6.86094	2.48591	-4.94682	0.000101295	0.00139243
TcIL3000.A.H_000245300.1	-4.27733	-1.01567	-4.94186	0.000101365	0.00139243
TcIL3000.A.H_000941300.1	2.22669	6.99922	4.94103	0.000101497	0.00139243
TcIL3000.A.H_000607900.1	-3.83762	2.95465	-4.9385	0.000101992	0.00139705
TcIL3000.A.H_000383200.1	2.79498	9.33943	4.93154	0.000103334	0.00141325
TcIL3000.A.H_000776200.1	-4.84291	3.95022	-4.93091	0.000103544	0.00141393
TcIL3000.A.H_000436800.1	-4.29806	-0.380358	-4.91509	0.000106629	0.00145381
TcIL3000.A.H_000208100.1	-5.435	1.10451	-4.90284	0.000109333	0.00148838
TcIL3000.A.H_000520100.1	2.3158	7.41512	4.89444	0.000110852	0.00150674
TcIL3000.A.H_000050800.1	-4.69868	3.38412	-4.87598	0.000114877	0.00155905
TcIL3000.A.H_000389400.1	-4.08763	2.64544	-4.86018	0.000118316	0.00160171
TcIL3000.A.H_000787200.1	-2.92771	5.28479	-4.85979	0.000118383	0.00160171
TcIL3000.A.H_001014700.1	2.22567	7.86208	4.84977	0.000120659	0.00163
TcIL3000.A.H_000323900.1	2.19291	6.9917	4.8412	0.00012264	0.00165231
TcIL3000.A.H_000961900:snoRNA	2.81891	3.72219	4.84101	0.000122684	0.00165231
TcIL3000.A.H_000561900.1	2.50879	12.4666	4.83461	0.000124187	0.00167
TcIL3000.A.H_000279900.1	2.50089	5.61563	4.82625	0.000126178	0.0016942
TcIL3000.A.H_000652100.1	-4.05402	2.04258	-4.82168	0.000127301	0.00170668
TcIL3000.A.H_000780600.1	-4.93126	2.85852	-4.81322	0.000129484	0.00173331
TcIL3000.A.H_000271600.1	-4.39953	1.88403	-4.80441	0.000131587	0.0017588
TcIL3000.A.H_000146200.1	2.40182	7.02632	4.80258	0.000131997	0.00176162
TcIL3000.A.H_000197100.1	3.06779	7.0811	4.80148	0.000132274	0.00176265
TcIL3000.A.H_000140700.1	-5.82268	-0.0509971	-4.8005	0.000133003	0.0017697
TcIL3000.A.H_000543900.1	3.13816	2.30716	4.79422	0.000134119	0.00178186
TcIL3000.A.H_000481200.1	-2.99636	4.70381	-4.79119	0.000134894	0.00178947
TcIL3000.A.H_000143500.1	-4.64711	-0.495993	-4.78035	0.000137803	0.00182345
TcIL3000.A.H_000014200.1	-4.03973	5.68744	-4.77985	0.000137868	0.00182345
TcIL3000.A.H_000470800.1	-5.35571	1.85117	-4.76956	0.000140873	0.00186041
TcIL3000.A.H_000323300.1	-3.07801	5.80238	-4.76303	0.000142345	0.00187697
TcIL3000.A.H_000222300.1	-6.03135	0.694733	-4.76471	0.000142552	0.00187697
TcIL3000.A.H_000403300.1	-4.66875	-0.114852	-4.75575	0.000144438	0.00189897
TcIL3000.A.H_000242600.1	2.87938	5.24921	4.75205	0.000145364	0.0019083
TcIL3000.A.H_000336700.1	-3.01243	7.99584	-4.74373	0.000147696	0.00193604
TcIL3000.A.H_000646100.1	-3.16759	2.88118	-4.72951	0.000151772	0.00198652
TcIL3000.A.H_000143800.1	-4.97595	-0.353799	-4.7286	0.00015222	0.00198944
TcIL3000.A.H_000732200.1	3.69874	0.151087	4.72697	0.000152519	0.00199041
TcIL3000.A.H_000060200.1	-3.8982	-0.38428	-4.72304	0.000153681	0.00200261
TcIL3000.A.H_000339300.1	-4.24038	2.95268	-4.7208	0.000154367	0.00200858
TcIL3000.A.H_000406500.1	-3.12923	4.49829	-4.71631	0.000155658	0.00202241
TcIL3000.A.H_000464700.1	2.42357	5.9688	4.70863	0.000157966	0.00204938
TcIL3000.A.H_000007000.1	-2.70299	7.60163	-4.70637	0.000158649	0.00205523
TcIL3000.A.H_000593900.1	2.37769	5.86752	4.70335	0.000159572	0.00206193
TcIL3000.A.H_000375200.1	-4.08112	4.17166	-4.70325	0.000159633	0.00206193
TcIL3000.A.H_000521000.1	-3.19265	7.49434	-4.6977	0.000161312	0.00208057
TcIL3000.A.H_000179200.1	-6.96177	1.18359	-4.6992	0.000162611	0.00209427
TcIL3000.A.H_000458100.1	-3.86025	3.95912	-4.68908	0.000164019	0.00210933
TcIL3000.A.H_000418100.1	2.50902	5.72958	4.68811	0.000164307	0.00210995
TcIL3000.A.H_000177600.1	-4.32962	-0.50536	-4.67952	0.000167098	0.00214
TcIL3000.A.H_000151400.1	3.28929	2.83643	4.67924	0.000167131	0.00214
TcIL3000.A.H_000126900.1	-3.34271	5.68964	-4.6774	0.000167723	0.00214415
TcIL3000.A.H_000166100.1	2.21127	6.7884	4.67672	0.00016794	0.00214415
TcIL3000.A.H_000286000.1	-3.59756	0.565932	-4.67182	0.000169536	0.00216141
TcIL3000.A.H_000369700.1	3.82502	7.20024	4.66513	0.000171736	0.0021863
TcIL3000.A.H_000286200.1	-3.11758	5.48478	-4.65941	0.00017362	0.00220709
TcIL3000.A.H_000055400.1	-4.00205	0.661289	-4.64592	0.000178213	0.00226223
TcIL3000.A.H_000902800.1	-3.15637	4.40224	-4.64424	0.000178763	0.00226392
TcIL3000.A.H_000639100.1	-4.15408	-0.173619	-4.64408	0.000178859	0.00226392
TcIL3000.A.H_000920600.1	2.30131	7.68705	4.63895	0.000180592	0.00227945
TcIL3000.A.H_000495100.1	-3.36498	4.80522	-4.63893	0.000180602	0.00227945
TcIL3000.A.H_000961600:snoRNA	2.75664	3.6882	4.63382	0.000182384	0.00229867
TcIL3000.A.H_000533600.1	2.18372	6.98871	4.62744	0.000184636	0.00232373
TcIL3000.A.H_000556900.1	-3.0683	6.49301	-4.59718	0.000195729	0.00245984
TcIL3000.A.H_000638400.1	-3.4335	-0.426882	-4.59548	0.000196378	0.00246449
TcIL3000.A.H_000166300.1	-3.66612	1.49209	-4.59313	0.000197277	0.00247226
TcIL3000.A.H_000512800.1	-4.75803	2.71238	-4.59069	0.000198378	0.00248253
TcIL3000.A.H_000179000.1	-6.08512	1.40702	-4.59212	0.00019873	0.00248343
TcIL3000.A.H_000990200.1	2.49535	6.90625	4.58506	0.000200363	0.00250029
TcIL3000.A.H_000645000.1	-4.49123	4.06437	-4.58029	0.000202328	0.00252125
TcIL3000.A.H_000575600.1	-4.03822	3.80249	-4.5757	0.000204056	0.00253921
TcIL3000.A.H_000059500.1	-3.72297	-1.00631	-4.56922	0.000206606	0.00256731
TcIL3000.A.H_001004800.1	-3.51501	5.87393	-4.55975	0.000210413	0.00261095
TcIL3000.A.H_000247000.1	-3.33441	5.28676	-4.55808	0.000211089	0.00261567
TcIL3000.A.H_000116700.1	-4.16154	-0.220388	-4.55006	0.000214445	0.00265353
TcIL3000.A.H_000052700.1	-9.1201	1.59325	-4.56722	0.000215262	0.00265992
TcIL3000.A.H_001000900.1	-3.47358	5.6239	-4.53808	0.000219424	0.00270755
TcIL3000.A.H_000852700.1	2.2531	7.77833	4.53694	0.000219902	0.00270967
TcIL3000.A.H_000445800.1	2.34749	7.0641	4.53349	0.000221374	0.00272401
TcIL3000.A.H_000398700.1	-3.867	4.13147	-4.52714	0.000224141	0.00275423
TcIL3000.A.H_000220900.1	-4.3703	3.50578	-4.51215	0.000230822	0.00283238
TcIL3000.A.H_000984300.1	2.42687	5.55194	4.51088	0.000231288	0.00283416
TcIL3000.A.H_000543400.1	2.39334	5.9693	4.50953	0.000231897	0.00283769
TcIL3000.A.H_000152500.1	-7.11235	1.30713	-4.50237	0.000238332	0.00291239
TcIL3000.A.H_000560000.1	2.85039	6.04035	4.49015	0.000240779	0.00293823
TcIL3000.A.H_000203400.1	-2.7103	4.76891	-4.48339	0.000243963	0.00297298
TcIL3000.A.H_000136100.1	-4.71746	5.37961	-4.48076	0.000245439	0.00298504
TcIL3000.A.H_000651300.1	2.80689	4.38555	4.47989	0.000245628	0.00298504
TcIL3000.A.H_000007400.1	-3.17479	6.34538	-4.47824	0.000246417	0.00299051
TcIL3000.A.H_000249000.1	-3.94668	4.36471	-4.47073	0.000250076	0.00303076
TcIL3000.A.H_000926600.1	-4.31835	1.22944	-4.4644	0.000253236	0.00306437
TcIL3000.A.H_000012800.1	2.31304	6.12338	4.46356	0.000253544	0.00306437
TcIL3000.A.H_000958600.1	-2.8297	5.81379	-4.45977	0.000255421	0.00308254
TcIL3000.A.H_000705000.1	2.09961	7.01785	4.45912	0.000255744	0.00308254
TcIL3000.A.H_000796000.1	2.24613	7.21036	4.45643	0.000257084	0.00309446
TcIL3000.A.H_000617500.1	-4.10574	3.15497	-4.45331	0.000258715	0.00310986
TcIL3000.A.H_000340800.1	2.24258	6.00377	4.45106	0.000259784	0.00311847
TcIL3000.A.H_000383000.1	-4.21957	3.11983	-4.44793	0.000261459	0.00313432
TcIL3000.A.H_000088700.1	-7.44729	1.83176	-4.45164	0.000264007	0.00316057
TcIL3000.A.H_000011600.1	-3.13388	4.16391	-4.43587	0.000267581	0.00319791
TcIL3000.A.H_000735700.1	-5.13666	6.3227	-4.43632	0.00026785	0.00319791
TcIL3000.A.H_000390500.1	2.52171	5.58879	4.43282	0.000269172	0.00320936
TcIL3000.A.H_000928000.1	-3.10116	4.81085	-4.43205	0.000269575	0.00320983
TcIL3000.A.H_000296900.1	-2.87028	7.53794	-4.42274	0.00027451	0.0032642
TcIL3000.A.H_000266200.1	-6.21181	0.197619	-4.42451	0.000275437	0.00327082
TcIL3000.A.H_000628900.1	-3.5595	6.42072	-4.41928	0.000276375	0.00327755
TcIL3000.A.H_000030700.1	-7.28685	1.74383	-4.42224	0.000279163	0.00330617
TcIL3000.A.H_000145400.1	-3.78221	0.375237	-4.40795	0.000282566	0.003342
TcIL3000.A.H_000835000.1	-3.35966	3.91839	-4.39793	0.000288118	0.00340311
TcIL3000.A.H_000173600.1	2.27868	8.04968	4.39604	0.000289174	0.00341102
TcIL3000.A.H_000266000.1	-4.60932	-0.723795	-4.38257	0.00029712	0.00350008
TcIL3000.A.H_000303400.1	-2.70504	7.752	-4.37967	0.000298563	0.00351031
TcIL3000.A.H_000885500.1	-3.84922	6.16127	-4.37936	0.000298783	0.00351031
TcIL3000.A.H_000828000.1	2.32957	5.29617	4.36481	0.000307355	0.00360567
TcIL3000.A.H_000251300.1	-6.32869	0.705057	-4.36824	0.000307716	0.00360567
TcIL3000.A.H_000872500.1	-5.90657	1.97007	-4.36278	0.000310199	0.00362994
TcIL3000.A.H_000801600.1	-4.4739	3.18718	-4.35969	0.000310644	0.00363034
TcIL3000.A.H_000908900.1	-4.1259	2.54974	-4.34155	0.000321751	0.00375068
TcIL3000.A.H_000948600.1	2.42262	6.73994	4.34133	0.00032179	0.00375068
TcIL3000.A.H_000507800.1	-2.85282	6.30843	-4.32967	0.000329221	0.00383223
TcIL3000.A.H_000042300.1	2.23721	5.70467	4.32576	0.000331746	0.00385655
TcIL3000.A.H_000769700.1	2.61134	6.16621	4.32219	0.000334072	0.00387849
TcIL3000.A.H_000638800.1	-3.79741	0.20761	-4.32107	0.000334851	0.00388243
TcIL3000.A.H_000207300.1	-4.22022	-1.0029	-4.31486	0.000339036	0.00392579
TcIL3000.A.H_000130200.1	-3.57183	-1.31728	-4.3085	0.000343177	0.00396855
TcIL3000.A.H_000959900.1	-2.28332	8.07752	-4.30729	0.000343969	0.0039725
TcIL3000.A.H_000256600.1	-3.85521	2.03245	-4.30308	0.000346867	0.00400075
TcIL3000.A.H_000226000.1	-4.46536	1.34422	-4.30186	0.000347875	0.00400714
TcIL3000.A.H_000747000.1	2.44659	6.08769	4.29843	0.000349992	0.00402474
TcIL3000.A.H_000011200.1	-3.98143	-0.253374	-4.29807	0.000350314	0.00402474
TcIL3000.A.H_000681500.1	-4.57267	2.39797	-4.28341	0.000360751	0.00413927
TcIL3000.A.H_000919300.1	-3.61558	1.82615	-4.2712	0.00036922	0.00423095
TcIL3000.A.H_000223400.1	-3.42276	2.62665	-4.25877	0.000378332	0.00432975
TcIL3000.A.H_000895600.1	2.16158	6.47156	4.25752	0.000379247	0.0043346
TcIL3000.A.H_000031600.1	-10.9353	2.84856	-4.29396	0.000380093	0.00433861
TcIL3000.A.H_000992600.1	-3.75951	3.75001	-4.25579	0.00038058	0.00433861
TcIL3000.A.H_000983100.1	2.31027	6.31669	4.25321	0.000382474	0.00435459
TcIL3000.A.H_000234600.1	-3.3395	2.03536	-4.24998	0.00038492	0.00437679
TcIL3000.A.H_000811800.1	3.45735	1.47794	4.2485	0.000386046	0.00438396
TcIL3000.A.H_000163200.1	-3.5196	0.706165	-4.24309	0.000390172	0.00442512
TcIL3000.A.H_000454600.1	-2.55745	6.76292	-4.24045	0.000392183	0.00444223
TcIL3000.A.H_000198800.1	5.28277	0.302084	4.23877	0.000394558	0.0044634
TcIL3000.A.H_000196500.1	3.05913	3.02165	4.23442	0.000396864	0.00448126
TcIL3000.A.H_000700100.1	2.39468	5.83913	4.23405	0.000397151	0.00448126
TcIL3000.A.H_000180000.1	2.24949	6.47324	4.2229	0.000405955	0.00457476
TcIL3000.A.H_000571100.1	-7.85845	5.18402	-4.22738	0.000412447	0.004642
TcIL3000.A.H_000113700.1	-5.57056	-0.285927	-4.21293	0.000415661	0.00467222
TcIL3000.A.H_000631400.1	2.3466	7.69527	4.20815	0.000417912	0.00469155
TcIL3000.A.H_000509500.1	2.17395	7.39283	4.20493	0.000420568	0.00471538
TcIL3000.A.H_000171800.1	-3.87763	-1.22048	-4.20384	0.000421547	0.00472037
TcIL3000.A.H_000136300.1	-2.73939	6.89906	-4.19531	0.000428609	0.00479337
TcIL3000.A.H_000538600.1	2.22286	6.66256	4.19384	0.000429857	0.00480124
TcIL3000.A.H_000242100.1	-3.5243	-1.41612	-4.19041	0.000432794	0.00482795
TcIL3000.A.H_000267400.1	-5.9893	-0.148627	-4.19217	0.000434056	0.00483592
TcIL3000.A.H_000247200.1	-2.62516	3.8642	-4.17971	0.000441988	0.00491809
TcIL3000.A.H_000476400.1	-2.88657	5.85198	-4.17713	0.000444248	0.00493702
TcIL3000.A.H_000259100.1	2.78174	6.47351	4.17641	0.000444871	0.00493773
TcIL3000.A.H_000410800.1	-4.00734	1.03057	-4.17042	0.000450269	0.00499138
TcIL3000.A.H_000084600.1	-6.71515	0.520303	-4.17512	0.000451526	0.00499903
TcIL3000.A.H_000445200.1	-3.64695	-0.493412	-4.15983	0.000459696	0.00507771
TcIL3000.A.H_000215100.1	-3.11024	1.12764	-4.1597	0.000459781	0.00507771
TcIL3000.A.H_000669100.1	2.63205	6.56307	4.15671	0.000462498	0.00510133
TcIL3000.A.H_000847900.1	-3.38441	5.27651	-4.14352	0.000474711	0.00522952
TcIL3000.A.H_000795200.1	-3.52974	3.01757	-4.14283	0.000475374	0.0052303
TcIL3000.A.H_000355500.1	2.20756	6.48809	4.14154	0.000476551	0.00523672
TcIL3000.A.H_000246900.1	-4.53984	0.438599	-4.1407	0.000477762	0.00524351
TcIL3000.A.H_000071900.1	-3.78336	2.51382	-4.13776	0.000480191	0.00526364
TcIL3000.A.H_000530500.1	-2.71901	7.78258	-4.13276	0.000484888	0.00530554
TcIL3000.A.H_000495500.1	-3.9371	2.38384	-4.13111	0.000486577	0.00530554
TcIL3000.A.H_000859500.1	-5.03611	3.25263	-4.13176	0.000486859	0.00530554
TcIL3000.A.H_000308400.1	2.65785	5.55792	4.1307	0.00048687	0.00530554
TcIL3000.A.H_000386400.1	-3.76681	-1.05883	-4.13061	0.000487016	0.00530554
TcIL3000.A.H_000042500.1	2.21524	6.45825	4.12819	0.000489284	0.00532368
TcIL3000.A.H_000415200.1	2.23728	6.41225	4.11992	0.000497349	0.00540477
TcIL3000.A.H_000982300.1	2.53133	5.71384	4.11323	0.000503968	0.00546997
TcIL3000.A.H_000137500.1	-3.53714	1.46545	-4.10992	0.000507303	0.00549941
TcIL3000.A.H_000253300.1	-4.10834	0.49358	-4.10229	0.00051516	0.00557774
TcIL3000.A.H_000627500.1	2.22081	6.94933	4.09792	0.000519453	0.00561734
TcIL3000.A.H_001007900.1	-3.29155	6.02763	-4.09044	0.000527211	0.00569427
TcIL3000.A.H_000223800.1	-5.44322	0.414774	-4.09151	0.00052807	0.00569658
TcIL3000.A.H_000548800.1	-3.03912	6.58642	-4.08823	0.00052951	0.00570515
TcIL3000.A.H_000529900.1	-2.86154	3.69554	-4.08507	0.000532827	0.00573389
TcIL3000.A.H_000293200.1	2.21617	6.86318	4.08085	0.000537292	0.00577491
TcIL3000.A.H_000402600.1	2.45023	6.32732	4.07706	0.000541337	0.00581132
TcIL3000.A.H_000612600.1	2.25559	5.95713	4.06618	0.000553133	0.00593074
TcIL3000.A.H_000642100.1	2.16663	6.00463	4.06313	0.000556478	0.00595938
TcIL3000.A.H_000809500.1	-4.24966	2.82165	-4.06266	0.000557288	0.00596082
TcIL3000.A.H_000012000.1	-3.85125	3.03973	-4.05975	0.000560317	0.00598597
TcIL3000.A.H_000822400.1	-3.03688	4.4638	-4.04047	0.000582035	0.00621049
TcIL3000.A.H_000939800.1	2.16807	7.2977	4.03498	0.000588399	0.00627081
TcIL3000.A.H_000046200.1	-4.51012	4.20737	-4.03293	0.000591338	0.00629454
TcIL3000.A.H_000245200.1	-3.73594	-1.2245	-4.03103	0.00059311	0.00630581
TcIL3000.A.H_000485100.1	-2.67552	5.8206	-4.02825	0.000596311	0.00633222
TcIL3000.A.H_000453100.1	2.2897	5.96418	4.01462	0.000612655	0.00649796
TcIL3000.A.H_000287300.1	-3.13337	4.66908	-4.01388	0.00061356	0.00649976
TcIL3000.A.H_000243800.1	5.62675	-2.32735	4.0149	0.000615376	0.00651119
TcIL3000.A.H_000196900.1	2.85714	6.06829	4.00792	0.000620847	0.00656122
TcIL3000.A.H_000410400.1	-3.06732	0.625861	-3.99217	0.000640567	0.00676154
TcIL3000.A.H_000403700.1	-4.07777	-1.1523	-3.98476	0.000650304	0.00685326
TcIL3000.A.H_000301400.1	2.11019	8.10981	3.98418	0.000650808	0.00685326
TcIL3000.A.H_000213900.1	-3.11757	4.72437	-3.98184	0.00065385	0.0068771
TcIL3000.A.H_000057100.1	-4.74442	-0.585439	-3.98074	0.000656248	0.00689411
TcIL3000.A.H_000872700.1	-4.54319	2.08979	-3.9765	0.000661499	0.00694102
TcIL3000.A.H_000176900.1	-5.69427	-0.186507	-3.96965	0.000673639	0.00706003
TcIL3000.A.H_000328500.1	-2.81683	6.61407	-3.95902	0.000684177	0.00716197
TcIL3000.A.H_000778300.1	-4.81391	4.44689	-3.95356	0.000692836	0.00724403
TcIL3000.A.H_000197400.1	2.77391	6.56452	3.94328	0.000705938	0.00737229
TcIL3000.A.H_000233300.1	3.16329	1.29853	3.94029	0.00071016	0.00740046
TcIL3000.A.H_000158800.1	-3.46892	1.89503	-3.9402	0.00071031	0.00740046
TcIL3000.A.H_000365900.1	2.27299	5.62652	3.92992	0.000724944	0.00754402
TcIL3000.A.H_000038000.1	2.81528	0.785922	3.92719	0.000728905	0.00757633
TcIL3000.A.H_000921100.1	-2.3627	7.24403	-3.92487	0.000732274	0.0076024
TcIL3000.A.H_000179100.1	-4.37928	0.224849	-3.91667	0.000744912	0.00772048
TcIL3000.A.H_000798000.1	-3.55639	5.81881	-3.91599	0.000745395	0.00772048
TcIL3000.A.H_000832300.1	-2.86863	7.82613	-3.91529	0.00074637	0.00772152
TcIL3000.A.H_000468900.1	2.32563	5.5241	3.90923	0.000755426	0.00780607
TcIL3000.A.H_000225800.1	2.88163	2.9821	3.90864	0.000756322	0.0078062
TcIL3000.A.H_000057400.1	-6.53125	0.436967	-3.9138	0.000758211	0.00781656
TcIL3000.A.H_000258900.1	2.63917	7.86765	3.90499	0.000761837	0.00784479
TcIL3000.A.H_000693500.1	-3.70106	4.42493	-3.89572	0.00077615	0.00798287
TcIL3000.A.H_000670100.1	2.19576	6.67404	3.89316	0.000780001	0.00801259
TcIL3000.A.H_000456000.1	2.14851	7.38815	3.89261	0.000780854	0.00801259
TcIL3000.A.H_000220400.1	-3.38743	0.0140916	-3.88309	0.000795857	0.00815657
TcIL3000.A.H_000137600.1	-3.57492	1.82939	-3.88256	0.000796732	0.00815657
TcIL3000.A.H_000922100.1	-2.14914	9.82315	-3.88085	0.00079938	0.00817422
TcIL3000.A.H_000810600.1	2.23629	6.34286	3.87996	0.000800792	0.00817918
TcIL3000.A.H_000112900.1	-4.75154	-0.589894	-3.87761	0.000805897	0.00822183
TcIL3000.A.H_000062900.1	3.60127	4.32235	3.87403	0.000810395	0.00825817
TcIL3000.A.H_000011300.1	-3.44288	-1.43574	-3.8695	0.000817721	0.00832323
TcIL3000.A.H_000429100.1	-3.81747	1.53579	-3.85743	0.00083776	0.00851738
TcIL3000.A.H_000084800.1	2.27108	6.06748	3.85586	0.000840218	0.00852879
TcIL3000.A.H_000397200.1	3.00113	3.59248	3.85551	0.000840812	0.00852879
TcIL3000.A.H_000561600.1	-3.26282	-0.0200148	-3.85477	0.000842067	0.00853172
TcIL3000.A.H_000759600.1	2.59184	6.53617	3.85131	0.000847872	0.0085807
TcIL3000.A.H_000102800.1	-3.91592	0.74193	-3.85045	0.000849566	0.008588
TcIL3000.A.H_000403600.1	-3.609	-0.502191	-3.84886	0.00085213	0.00860002
TcIL3000.A.H_000200600.1	2.9627	1.91333	3.84847	0.000852701	0.00860002
TcIL3000.A.H_000154200.1	-4.11162	-1.01389	-3.83656	0.000873621	0.00880096
TcIL3000.A.H_000553000.1	-3.83392	4.69951	-3.83237	0.000880741	0.00886258
TcIL3000.A.H_000914600.1	-3.34433	3.55569	-3.82253	0.00089804	0.00902637
TcIL3000.A.H_000251900.1	2.94965	-0.665614	3.81986	0.000902811	0.00906402
TcIL3000.A.H_000872800.1	-4.61185	2.27203	-3.81779	0.000907794	0.0091037
TcIL3000.A.H_000730200.1	-3.56365	0.996163	-3.81543	0.000910916	0.00911663
TcIL3000.A.H_000670200.1	2.39363	6.32113	3.81525	0.000911147	0.00911663
TcIL3000.A.H_000769900.1	-2.89575	4.0056	-3.8136	0.00091417	0.00913653
TcIL3000.A.H_000872400.1	2.7589	7.57999	3.81046	0.000919913	0.00918354
TcIL3000.A.H_000592000.1	-4.07265	3.48438	-3.80759	0.000925599	0.00922987
TcIL3000.A.H_001030600.1	-2.9471	3.23906	-3.80661	0.000927009	0.00923351
TcIL3000.A.H_000169600.1	-3.76054	-1.38059	-3.79182	0.000954983	0.00950143
TcIL3000.A.H_000457800.1	-3.04184	5.5736	-3.78419	0.000969498	0.009635
TcIL3000.A.H_000149200.1	3.05888	1.49762	3.7829	0.000972003	0.00964904
TcIL3000.A.H_000030500.1	-8.79211	3.05142	-3.80411	0.000977392	0.00969165
TcIL3000.A.H_000145700.1	-3.6584	1.05571	-3.77605	0.000985522	0.00976131
TcIL3000.A.H_000273800.1	-6.18551	0.896334	-3.77631	0.00099542	0.00984831
TcIL3000.A.H_000253800.1	-4.1235	1.28517	-3.76815	0.0010016	0.00989839
TcIL3000.A.H_000712100.1	4.81963	-0.184973	3.76565	0.0010082	0.00995245
TcIL3000.A.H_000637800.1	-3.13597	-1.07505	-3.75836	0.00102088	0.0100664
TcIL3000.A.H_000398600.1	-3.786	5.81995	-3.75655	0.00102478	0.0100935
TcIL3000.A.H_000453600.1	-2.9037	6.25626	-3.75406	0.00102969	0.0101243
TcIL3000.A.H_000412400.1	-4.03425	-0.794228	-3.75402	0.0010302	0.0101243
TcIL3000.A.H_001012000.1	-3.71444	3.74494	-3.74332	0.00105222	0.0103028
TcIL3000.A.H_000655200.1	-3.56516	4.06052	-3.74268	0.00105351	0.0103028
TcIL3000.A.H_000259000.1	2.78495	5.60689	3.74225	0.0010543	0.0103028
TcIL3000.A.H_000494900.1	2.2	6.47789	3.74219	0.00105442	0.0103028
TcIL3000.A.H_000624600.1	-3.08121	4.59882	-3.74194	0.00105496	0.0103028
TcIL3000.A.H_000256300.1	3.09761	2.60001	3.74176	0.00105535	0.0103028
TcIL3000.A.H_000008000.1	-3.32587	3.61144	-3.73274	0.0010746	0.0104791
TcIL3000.A.H_000253100.1	3.32135	0.744991	3.73107	0.0010782	0.0105026
TcIL3000.A.H_000735200.1	-3.37114	-1.52322	-3.72574	0.00108976	0.0106035
TcIL3000.A.H_000007600.1	-3.02917	5.86453	-3.72328	0.0010951	0.0106437
TcIL3000.A.H_000272000.1	-4.84976	2.00973	-3.72234	0.00109967	0.0106765
TcIL3000.A.H_000349000.1	2.46602	5.43164	3.71258	0.00111879	0.0108502
TcIL3000.A.H_000749700.1	2.3356	6.12146	3.71033	0.00112385	0.0108873
TcIL3000.A.H_000328300.1	-4.04543	3.54527	-3.69912	0.00114989	0.0111274
TcIL3000.A.H_000894700.1	-2.72883	6.51747	-3.69773	0.00115258	0.0111411
TcIL3000.A.H_000604000.1	-2.98832	6.71926	-3.69165	0.00116669	0.0112653
TcIL3000.A.H_000628200.1	1.95064	7.31364	3.67912	0.00119633	0.0115389
TcIL3000.A.H_000329200.1	-2.83558	6.17848	-3.66375	0.00123377	0.011887
TcIL3000.A.H_000014100.1	3.22512	0.849851	3.66157	0.00123919	0.0119262
TcIL3000.A.H_000917900.1	2.30081	7.96719	3.65442	0.00125704	0.0120848
TcIL3000.A.H_000184200.1	-3.74958	3.02621	-3.64354	0.00128505	0.0123407
TcIL3000.A.H_000330200.1	2.23935	7.0688	3.63843	0.001298	0.0124515
TcIL3000.A.H_000075900.1	-4.42016	-0.812111	-3.63523	0.00130787	0.0125326
TcIL3000.A.H_000860900.1	-2.74185	5.77071	-3.63045	0.00131894	0.012625
TcIL3000.A.H_000501600.1	-3.9791	2.26236	-3.62893	0.00132353	0.0126552
TcIL3000.A.H_000149000.1	2.56846	1.69411	3.62648	0.00132947	0.0126971
TcIL3000.A.H_000855800.1	-3.4856	3.06795	-3.62603	0.00133079	0.0126971
TcIL3000.A.H_000271800.1	-4.38173	1.75628	-3.62078	0.00134624	0.0128255
TcIL3000.A.H_000686000.1	-4.91557	3.37279	-3.6213	0.00134714	0.0128255
TcIL3000.A.H_000183700.1	-3.31043	-0.943582	-3.61814	0.00135196	0.0128574
TcIL3000.A.H_000903000.1	-2.33642	6.96737	-3.61648	0.00135641	0.0128816
TcIL3000.A.H_000258000.1	-4.59894	2.33185	-3.61695	0.00135741	0.0128816
TcIL3000.A.H_000186300.1	-4.01723	-0.915421	-3.61454	0.00136236	0.0129139
TcIL3000.A.H_000705300.1	-3.11178	4.80301	-3.6138	0.00136375	0.0129139
TcIL3000.A.H_000145800.1	2.28429	6.25139	3.61205	0.0013685	0.0129379
TcIL3000.A.H_000652800.1	-2.91232	3.70522	-3.6118	0.00136921	0.0129379
TcIL3000.A.H_000413200.1	-2.31518	7.26257	-3.61037	0.00137314	0.0129612
TcIL3000.A.H_000596400.1	-4.02321	4.73261	-3.60977	0.00137547	0.0129693
TcIL3000.A.H_000498600.1	-2.89657	6.12401	-3.60837	0.00137867	0.0129857
TcIL3000.A.H_000479400.1	2.39378	5.59483	3.60658	0.0013836	0.0130081
TcIL3000.A.H_001014600.1	2.14646	6.74932	3.60644	0.001384	0.0130081
TcIL3000.A.H_000511300.1	-2.65975	6.08478	-3.60317	0.00139312	0.0130793
TcIL3000.A.H_000198300.1	-3.29396	-1.03585	-3.60268	0.00139453	0.0130793
TcIL3000.A.H_000090200.1	-3.60604	-1.3238	-3.60102	0.00139934	0.0131104
TcIL3000.A.H_000997900.1	-3.61568	5.09983	-3.59856	0.00140628	0.0131615
TcIL3000.A.H_000222100.1	-6.78905	1.06665	-3.5934	0.00144908	0.0135478
TcIL3000.A.H_001017300.1	2.20137	7.38667	3.5711	0.00148572	0.0138757
TcIL3000.A.H_000653400.1	2.09143	6.44053	3.5699	0.0014893	0.0138943
TcIL3000.A.H_000963400:snoRNA	2.70686	1.74786	3.56523	0.00150333	0.0140104
TcIL3000.A.H_000560600.1	2.58655	2.5905	3.55965	0.00152024	0.0141532
TcIL3000.A.H_000141700.1	-3.13723	4.61872	-3.55861	0.00152345	0.0141681
TcIL3000.A.H_000363400.1	2.01427	7.48605	3.55725	0.00152759	0.0141916
TcIL3000.A.H_000461100.1	2.19765	5.93231	3.55647	0.00153	0.0141991
TcIL3000.A.H_000508400.1	2.37352	4.70082	3.55506	0.00153432	0.0142242
TcIL3000.A.H_000087300.1	-2.80165	4.62666	-3.55369	0.00153856	0.0142486
TcIL3000.A.H_000757400.1	-3.39498	5.18941	-3.5532	0.00154017	0.0142486
TcIL3000.A.H_000633000.1	-2.96152	5.78221	-3.54861	0.00155435	0.0143648
TcIL3000.A.H_000149800.1	2.98506	2.25712	3.54146	0.00157683	0.0145572
TcIL3000.A.H_000221700.1	-7.29318	0.874887	-3.55166	0.00158879	0.0146524
TcIL3000.A.H_000829000.1	2.28961	6.85839	3.53317	0.00160328	0.0147705
TcIL3000.A.H_000148100.1	-2.77809	3.93921	-3.53003	0.00161342	0.0148432
TcIL3000.A.H_000254100.1	-4.44906	0.395559	-3.53039	0.00161452	0.0148432
TcIL3000.A.H_000262900.1	-3.29174	3.105	-3.52318	0.00163583	0.0150235
TcIL3000.A.H_000234800.1	-2.76237	3.75346	-3.51932	0.0016485	0.0151241
TcIL3000.A.H_000178500.1	-4.04015	0.194106	-3.51445	0.00166567	0.0152645
TcIL3000.A.H_000035400.1	-3.8117	-1.1081	-3.51384	0.00166726	0.0152645
TcIL3000.A.H_000129000.1	-5.44485	-0.140722	-3.50961	0.00169179	0.0154731
TcIL3000.A.H_000476800.1	2.15439	6.21364	3.50461	0.00169792	0.0155131
TcIL3000.A.H_000932500.1	2.56119	6.39328	3.50053	0.0017119	0.0156246
TcIL3000.A.H_000551200.1	2.37662	7.11966	3.49815	0.0017201	0.0156832
TcIL3000.A.H_000648300.1	2.32106	7.0513	3.49596	0.00172768	0.0157361
TcIL3000.A.H_000306800.1	-3.65965	3.33789	-3.49095	0.00174553	0.0158824
TcIL3000.A.H_000851900.1	-2.86378	6.03081	-3.48898	0.00175211	0.0159258
TcIL3000.A.H_001009000.1	-3.79281	1.4693	-3.48575	0.00176405	0.0160179
TcIL3000.A.H_000811500.1	2.82233	3.70548	3.47049	0.00181842	0.0164946
TcIL3000.A.H_000690600.1	2.18039	8.45254	3.46931	0.00182271	0.0165165
TcIL3000.A.H_000596600.1	-4.98719	2.0909	-3.46978	0.00182777	0.0165454
TcIL3000.A.H_001031900.1	-3.83893	4.53356	-3.46405	0.00184277	0.0166504
TcIL3000.A.H_000044200.1	-5.34297	-0.173787	-3.46673	0.00184313	0.0166504
TcIL3000.A.H_000132500.1	-3.62659	0.870669	-3.46202	0.00184998	0.0166951
TcIL3000.A.H_000567800.1	-4.17998	3.7337	-3.46055	0.0018567	0.0167234
TcIL3000.A.H_000920800.1	2.30787	7.17208	3.46006	0.00185689	0.0167234
TcIL3000.A.H_000770800.1	-3.32787	3.29933	-3.45863	0.00186238	0.0167558
TcIL3000.A.H_000838300.1	2.35116	6.6216	3.45616	0.00187154	0.0167835
TcIL3000.A.H_000462700.1	-3.97269	4.70279	-3.4561	0.00187275	0.0167835
TcIL3000.A.H_000183500.1	-3.11297	2.55024	-3.45567	0.00187343	0.0167835
TcIL3000.A.H_000512900.1	2.32429	5.84698	3.45545	0.0018742	0.0167835
TcIL3000.A.H_000554400.1	-2.26227	6.32989	-3.45525	0.00187496	0.0167835
TcIL3000.A.H_000217200.1	2.73517	3.64373	3.44704	0.00190613	0.0170452
TcIL3000.A.H_000583700.1	-3.12012	6.06647	-3.44275	0.00192269	0.0171749
TcIL3000.A.H_000905600.1	2.17566	5.26675	3.44226	0.00192452	0.0171749
TcIL3000.A.H_000679200.1	-3.53459	2.43334	-3.44071	0.00193083	0.0172138
TcIL3000.A.H_000121700.1	-3.50519	-0.384833	-3.4371	0.00194485	0.0173213
TcIL3000.A.H_000579900.1	-3.54671	0.729343	-3.43588	0.00194969	0.0173469
TcIL3000.A.H_000602200.1	-3.70152	5.21901	-3.43487	0.00195385	0.0173664
TcIL3000.A.H_000121800.1	-3.6466	-0.276208	-3.43417	0.00195651	0.0173726
TcIL3000.A.H_000158400.1	-3.86043	2.39573	-3.43175	0.00196643	0.0174432
TcIL3000.A.H_000559200.1	2.21269	7.04882	3.43038	0.00197104	0.0174665
TcIL3000.A.H_000430100.1	-2.52521	7.90004	-3.42781	0.00198127	0.0175288
TcIL3000.A.H_000546900.1	2.2297	4.6058	3.42761	0.00198204	0.0175288
TcIL3000.A.H_000121300.1	-5.75223	-0.0215765	-3.4287	0.00199702	0.0176437
TcIL3000.A.H_000252700.1	-3.62907	5.30435	-3.41559	0.00203094	0.0179254
TcIL3000.A.H_000404400.1	2.40518	3.70073	3.41353	0.00203892	0.0179779
TcIL3000.A.H_000980000.1	2.18435	6.05604	3.41091	0.0020497	0.0180549
TcIL3000.A.H_000049200.1	-3.5446	4.85849	-3.40961	0.00205538	0.0180869
TcIL3000.A.H_000208900.1	2.52932	2.84849	3.40858	0.00205935	0.0181038
TcIL3000.A.H_000873100.1	2.60559	7.43855	3.40365	0.00207983	0.0182657
TcIL3000.A.H_000464900.1	2.13175	7.11034	3.39974	0.00209624	0.0183916
TcIL3000.A.H_000861000.1	-2.65724	4.64136	-3.39504	0.00211614	0.0185477
TcIL3000.A.H_000206600.1	-3.04674	4.5275	-3.39433	0.00211919	0.018556
TcIL3000.A.H_000529500.1	2.46406	7.67556	3.39227	0.00212798	0.0186145
TcIL3000.A.H_000032300.1	-6.00812	1.38145	-3.3896	0.00216711	0.0189381
TcIL3000.A.H_001015100.1	2.22727	5.76131	3.38034	0.00217962	0.0190286
TcIL3000.A.H_000261600.1	-6.00577	0.210137	-3.38598	0.00218298	0.0190391
TcIL3000.A.H_000044800.1	2.18361	7.01774	3.37864	0.00218707	0.019056
TcIL3000.A.H_000086200.1	-2.79077	5.71996	-3.37408	0.0022072	0.0192124
TcIL3000.A.H_000103900.1	-2.93109	2.39428	-3.37225	0.00221538	0.0192646
TcIL3000.A.H_000206700.1	-2.88853	3.39593	-3.37174	0.00221764	0.0192653
TcIL3000.A.H_000491000.1	2.65299	9.10517	3.36663	0.00224054	0.0194452
TcIL3000.A.H_000988900.1	-2.62854	6.01614	-3.36319	0.00225606	0.0195606
TcIL3000.A.H_000237800.1	-2.80586	4.45167	-3.3618	0.0022624	0.0195964
TcIL3000.A.H_000007300.1	-2.4242	7.1956	-3.36027	0.00226934	0.0196373
TcIL3000.A.H_000655600.1	-3.85714	4.46319	-3.35962	0.00227333	0.0196525
TcIL3000.A.H_000310100.1	-3.99889	1.16485	-3.35486	0.00229566	0.0198261
TcIL3000.A.H_000402500.1	2.46996	6.48111	3.35393	0.00229844	0.0198308
TcIL3000.A.H_000509300.1	2.76371	1.3129	3.35332	0.0023013	0.0198361
TcIL3000.A.H_000444200.1	-3.26916	-0.699368	-3.34903	0.00232134	0.0199894
TcIL3000.A.H_000297400.1	2.30239	5.03957	3.34814	0.00232534	0.0200043
TcIL3000.A.H_000880000.1	2.84845	5.25816	3.34441	0.00234287	0.0201274
TcIL3000.A.H_000778600.1	-3.40273	-1.52742	-3.34378	0.00234609	0.0201274
TcIL3000.A.H_000165900.1	-3.40313	2.93535	-3.34369	0.00234648	0.0201274
TcIL3000.A.H_000464400.1	-3.41856	4.81134	-3.336	0.00238307	0.0204213
TcIL3000.A.H_000439700.1	-3.17791	0.288067	-3.32951	0.00241419	0.020668
TcIL3000.A.H_000041100.1	-2.91286	6.5615	-3.32759	0.00242345	0.0207272
TcIL3000.A.H_000272100.1	-4.11671	-0.226946	-3.32563	0.00243523	0.0208078
TcIL3000.A.H_000075000.1	-7.04099	1.20582	-3.33583	0.00245325	0.0209415
TcIL3000.A.H_000885700.1	2.18253	5.39804	3.31978	0.00246178	0.0209941
TcIL3000.A.H_000773800.1	-2.54747	5.07302	-3.31246	0.00249826	0.0212846
TcIL3000.A.H_000416600.1	-2.78591	4.70308	-3.30862	0.00251764	0.0214291
TcIL3000.A.H_000061800.1	-3.68198	4.66309	-3.30436	0.00254004	0.0215989
TcIL3000.A.H_000748800.1	-2.8576	5.16691	-3.30063	0.00255838	0.021734
TcIL3000.A.H_000627000.1	-3.43268	5.74206	-3.29595	0.00258291	0.0219212
TcIL3000.A.H_001032300.1	2.48523	5.58403	3.2943	0.00259113	0.0219699
TcIL3000.A.H_000464500.1	-2.77847	6.21963	-3.29342	0.00259576	0.0219881
TcIL3000.A.H_000684200.1	2.15784	6.5279	3.28969	0.00261525	0.022132
TcIL3000.A.H_000337600.1	1.99948	7.76241	3.28052	0.00266393	0.0225223
TcIL3000.A.H_000285500.1	-2.85535	3.04112	-3.27951	0.00266931	0.0225373
TcIL3000.A.H_000261800.1	-3.65847	6.51336	-3.27937	0.0026708	0.0225373
TcIL3000.A.H_000029700.1	-7.82946	2.52854	-3.29844	0.00268762	0.0226517
TcIL3000.A.H_000647500.1	-3.6377	3.23142	-3.2759	0.00268949	0.0226517
TcIL3000.A.H_000171000.1	-3.42236	1.35415	-3.27265	0.00270673	0.0227694
TcIL3000.A.H_000743300.1	-2.22541	6.94193	-3.27224	0.00270862	0.0227694
TcIL3000.A.H_000457000.1	-3.5015	4.60643	-3.27106	0.00271547	0.0228053
TcIL3000.A.H_000103000.1	-2.74786	3.50263	-3.2701	0.0027203	0.0228241
TcIL3000.A.H_000145500.1	-3.41311	-1.55075	-3.26328	0.00275815	0.023103
TcIL3000.A.H_000014500.1	-2.61546	5.91013	-3.26311	0.00275876	0.023103
TcIL3000.A.H_000131300.1	-3.46755	2.24141	-3.25033	0.00283098	0.0236853
TcIL3000.A.H_000734200.1	-2.63468	5.34055	-3.24954	0.00283503	0.0236887
TcIL3000.A.H_000594600.1	2.17817	5.7165	3.24924	0.00283674	0.0236887
TcIL3000.A.H_000992200.1	2.27745	6.85326	3.24784	0.00284473	0.0237329
TcIL3000.A.H_000200700.1	2.44168	4.54982	3.24596	0.00285549	0.0238002
TcIL3000.A.H_000410600.1	-4.085	4.56551	-3.24297	0.00287542	0.0239438
TcIL3000.A.H_000750400.1	-2.25181	6.48734	-3.24031	0.0028881	0.0240267
TcIL3000.A.H_000425200.1	-4.42522	3.00641	-3.2401	0.00289493	0.0240609
TcIL3000.A.H_000225500.1	-3.36165	-0.597757	-3.23362	0.0029275	0.0243087
TcIL3000.A.H_000041000.1	-2.52434	8.31386	-3.23276	0.00293222	0.0243088
TcIL3000.A.H_000911600.1	-4.51618	3.46954	-3.23379	0.00293302	0.0243088
TcIL3000.A.H_000177500.1	-2.50486	5.86111	-3.22838	0.00295817	0.024476
TcIL3000.A.H_000183200.1	-3.25534	1.40612	-3.22831	0.00295878	0.024476
TcIL3000.A.H_000297900.1	-2.80408	6.36766	-3.22782	0.0029615	0.024476
TcIL3000.A.H_000053400.1	-3.48379	1.82922	-3.22741	0.00296442	0.0244772
TcIL3000.A.H_000438500.1	-3.49921	1.47486	-3.22025	0.0030074	0.0248089
TcIL3000.A.H_000944000.1	2.08244	6.4379	3.21654	0.00302935	0.0249667
TcIL3000.A.H_000087500.1	-3.00349	3.0672	-3.21444	0.00304219	0.0250492
TcIL3000.A.H_000174700.1	-3.75039	1.22269	-3.20517	0.0031006	0.0255064
TcIL3000.A.H_000841700.1	-3.70662	4.12865	-3.20149	0.00312347	0.0256583
TcIL3000.A.H_000352700.1	2.17947	7.11707	3.20108	0.00312488	0.0256583
TcIL3000.A.H_000173000.1	-2.8229	2.39548	-3.19948	0.003135	0.0257175
TcIL3000.A.H_000639000.1	-3.03051	0.230184	-3.19701	0.00315063	0.0258218
TcIL3000.A.H_000035300.1	-7.82974	1.15248	-3.21986	0.00315632	0.0258444
TcIL3000.A.H_000041800.1	-3.25384	6.74094	-3.19309	0.00317569	0.0259789
TcIL3000.A.H_000267600.1	-4.41196	3.24834	-3.18962	0.00320421	0.0261879
TcIL3000.A.H_000616700.1	-3.66946	2.53168	-3.18495	0.00322884	0.0263649
TcIL3000.A.H_000996900.1	-2.27428	7.21384	-3.18221	0.00324558	0.0264576
TcIL3000.A.H_000779300.1	2.12938	7.36431	3.18212	0.00324618	0.0264576
TcIL3000.A.H_001028500.1	-3.57333	4.2847	-3.17371	0.00330227	0.0268899
TcIL3000.A.H_000103400.1	2.54923	3.30154	3.16275	0.00337487	0.0274557
TcIL3000.A.H_001015700.1	-3.20484	2.10065	-3.15982	0.00339501	0.0275942
TcIL3000.A.H_000921300.1	-2.10633	7.81623	-3.15446	0.00343149	0.0278651
TcIL3000.A.H_000246000.1	2.47977	3.80758	3.15136	0.00345295	0.0280136
TcIL3000.A.H_000156400.1	2.509	7.4209	3.15049	0.00345893	0.0280201
TcIL3000.A.H_000338600.1	2.17561	5.74548	3.15033	0.00346009	0.0280201
TcIL3000.A.H_000285700.1	-2.7455	3.88398	-3.14679	0.00348477	0.0281941
TcIL3000.A.H_000517800.1	2.06623	5.80174	3.14323	0.00350972	0.02837
TcIL3000.A.H_000196600.1	3.18449	-1.41961	3.14198	0.00351877	0.0284171
TcIL3000.A.H_000964300:snoRNA	3.21853	2.53897	3.14149	0.00352222	0.028419
TcIL3000.A.H_000875600.1	-2.71006	6.55186	-3.13742	0.00355087	0.0286107
TcIL3000.A.H_000826600.1	2.18808	7.07827	3.1372	0.00355245	0.0286107
TcIL3000.A.H_000836400.1	-2.78869	5.59441	-3.13314	0.00358152	0.0288185
TcIL3000.A.H_000852300.1	-2.41914	9.55236	-3.12271	0.00365726	0.0294011
TcIL3000.A.H_000032500.1	-2.60832	5.31144	-3.12018	0.00367589	0.0295241
TcIL3000.A.H_000161200.1	-3.90282	5.81827	-3.11863	0.00368999	0.0296104
TcIL3000.A.H_000162800.1	-4.20958	-1.03194	-3.11471	0.00372203	0.0298405
TcIL3000.A.H_001029700.1	-3.57969	2.24047	-3.10254	0.00380931	0.0305124
TcIL3000.A.H_000491500.1	-2.90586	4.77648	-3.09944	0.00383202	0.0306666
TcIL3000.A.H_000495900.1	-3.62618	-1.20914	-3.0973	0.00384976	0.0307806
TcIL3000.A.H_000930000.1	-2.90207	5.96007	-3.09589	0.00385937	0.0308296
TcIL3000.A.H_000725300.1	2.25444	7.07246	3.09422	0.00387231	0.030905
TcIL3000.A.H_000677800.1	2.31601	5.88347	3.0934	0.00387869	0.030928
TcIL3000.A.H_000714900.1	2.25674	5.50174	3.08191	0.00396906	0.03162
TcIL3000.A.H_000472800.1	-3.41203	-1.00194	-3.07984	0.00398623	0.0317282
TcIL3000.A.H_000442200.1	1.95855	7.39678	3.0747	0.00402683	0.0320225
TcIL3000.A.H_000490600.1	2.81858	5.12765	3.07028	0.00406264	0.0322783
TcIL3000.A.H_000976800.1	2.48376	4.30401	3.06654	0.00409316	0.0324915
TcIL3000.A.H_000984900.1	1.91352	8.54856	3.06008	0.00414653	0.0328856
TcIL3000.A.H_000317600.1	2.03341	8.95901	3.05932	0.00415279	0.0329058
TcIL3000.A.H_000721700.1	-2.11616	7.58464	-3.05404	0.00419696	0.0332259
TcIL3000.A.H_000249500.1	-4.32867	-0.79199	-3.05331	0.00421204	0.0333154
TcIL3000.A.H_000143600.1	-3.28908	-1.36492	-3.05018	0.00422997	0.0334273
TcIL3000.A.H_000217300.1	2.85104	0.410947	3.04345	0.00428698	0.0338476
TcIL3000.A.H_000424600.1	-2.5213	6.44917	-3.04021	0.00431484	0.0340372
TcIL3000.A.H_000925000.1	2.13709	9.72649	3.03956	0.00432049	0.0340513
TcIL3000.A.H_000907400.1	2.27037	7.34044	3.03809	0.00433323	0.0341213
TcIL3000.A.H_000534800.1	-2.79535	5.18778	-3.03263	0.00438083	0.0344654
TcIL3000.A.H_000480400.1	1.99422	6.03043	3.0308	0.00439687	0.0345608
TcIL3000.A.H_000179800.1	-3.25148	2.72329	-3.03009	0.00440356	0.0345827
TcIL3000.A.H_000570000.1	-2.66367	5.97453	-3.027	0.0044305	0.0347633
TcIL3000.A.H_000991800.1	-2.32369	4.87301	-3.02425	0.00445495	0.0349241
TcIL3000.A.H_000085400.1	-2.49534	5.64399	-3.02136	0.00448082	0.0350958
TcIL3000.A.H_000205300.1	-3.08941	-1.66567	-3.02091	0.00448502	0.0350975
TcIL3000.A.H_000903800.1	-3.49333	2.36268	-3.01898	0.0045033	0.0352094
TcIL3000.A.H_000414700.1	-2.74619	6.24284	-3.01318	0.00455476	0.0355803
TcIL3000.A.H_000599800.1	2.16801	7.52825	3.00794	0.00460271	0.0359231
TcIL3000.A.H_000234700.1	-3.34754	1.9032	-3.00542	0.00462665	0.0360441
TcIL3000.A.H_000254300.1	-3.25528	-0.0194879	-3.00507	0.00462971	0.0360441
TcIL3000.A.H_000185200.1	-2.9048	4.98049	-3.00495	0.00463046	0.0360441
TcIL3000.A.H_000410700.1	-3.47626	1.4173	-3.00425	0.00463797	0.0360709
TcIL3000.A.H_000924600.1	-2.9051	5.93122	-3.00203	0.00465751	0.0361909
TcIL3000.A.H_000690800.1	2.06305	6.98636	2.99053	0.00476587	0.0370004
TcIL3000.A.H_000226900.1	2.37922	3.64493	2.9827	0.00484105	0.0375262
TcIL3000.A.H_000086700.1	-5.56938	5.97967	-2.98917	0.00484209	0.0375262
TcIL3000.A.H_000253700.1	-4.13	1.93083	-2.97948	0.00488003	0.0377871
TcIL3000.A.H_000620800.1	2.11159	5.5211	2.97779	0.00488881	0.0378219
TcIL3000.A.H_000086000.1	-2.94632	3.69831	-2.97653	0.00490118	0.0378844
TcIL3000.A.H_000955300.1	-2.22327	7.15253	-2.9751	0.00491512	0.0379424
TcIL3000.A.H_000642900.1	2.38944	7.15654	2.97488	0.00491726	0.0379424
TcIL3000.A.H_000575000.1	2.01617	5.75251	2.97428	0.00492316	0.0379547
TcIL3000.A.H_000459100.1	-2.78087	5.20221	-2.97223	0.00494349	0.0380782
TcIL3000.A.H_000398400.1	-2.54658	6.92046	-2.97036	0.00496193	0.038187
TcIL3000.A.H_000903700.1	-3.37352	4.45909	-2.9649	0.0050173	0.0385795
TcIL3000.A.H_000471300.1	-2.68918	3.82633	-2.96336	0.00503187	0.0386579
TcIL3000.A.H_000263800.1	-5.05778	1.0308	-2.96506	0.0050531	0.0387873
TcIL3000.A.H_000934600.1	1.93478	9.3265	2.95969	0.00506884	0.0388743
TcIL3000.A.H_000787400.1	1.9772	7.29834	2.95502	0.00511633	0.0391918
TcIL3000.A.H_001028100.1	2.76131	6.91065	2.95475	0.0051191	0.0391918
TcIL3000.A.H_000014300.1	-3.2394	5.86844	-2.9542	0.00512523	0.0392047
TcIL3000.A.H_000197700.1	-4.01634	-1.00102	-2.9529	0.00514465	0.0393192
TcIL3000.A.H_000133700.1	-2.98264	3.95086	-2.95106	0.00515717	0.0393808
TcIL3000.A.H_000415500.1	2.13961	7.06934	2.94465	0.00522336	0.0398518
TcIL3000.A.H_000579300.1	-3.88422	-1.08865	-2.94214	0.00525453	0.040055
TcIL3000.A.H_000599500.1	1.92329	7.10557	2.94089	0.00526275	0.0400831
TcIL3000.A.H_000147800.1	2.70099	2.69648	2.93879	0.00528486	0.0401832
TcIL3000.A.H_000214100.1	-2.66035	4.41705	-2.93878	0.00528499	0.0401832
TcIL3000.A.H_000856400.1	-2.73368	4.82987	-2.9348	0.00532719	0.0404692
TcIL3000.A.H_000569400.1	-2.3606	6.54277	-2.93253	0.00535129	0.0406174
TcIL3000.A.H_000951700.1	-4.40107	0.303563	-2.92377	0.00546194	0.0414217
TcIL3000.A.H_000284100.1	-2.29925	6.85232	-2.92091	0.00547682	0.0414989
TcIL3000.A.H_000797100.1	-2.46935	6.25089	-2.91792	0.00550959	0.0417114
TcIL3000.A.H_000246700.1	2.76889	1.29194	2.91735	0.00551598	0.041724
TcIL3000.A.H_000296400.1	3.2503	0.583752	2.91425	0.00555071	0.0419508
TcIL3000.A.H_000956000.1	2.14651	6.4257	2.91347	0.00555872	0.0419755
TcIL3000.A.H_000549800.1	2.03039	7.89093	2.91088	0.0055875	0.0421568
TcIL3000.A.H_000767100.1	1.94726	6.75052	2.90946	0.00560336	0.0422404
TcIL3000.A.H_000080700.1	-5.50775	-0.0516128	-2.91527	0.00561445	0.0422879
TcIL3000.A.H_000063600.1	-5.83453	0.0725327	-2.90872	0.00571684	0.0430224
TcIL3000.A.H_000826700.1	2.11311	6.15379	2.89553	0.00576121	0.0433194
TcIL3000.A.H_000060300.1	-3.1491	-1.66074	-2.89471	0.00577106	0.0433566
TcIL3000.A.H_000525300.1	-3.56871	4.32801	-2.89325	0.00578975	0.04346
TcIL3000.A.H_000281800.1	-3.7638	2.54251	-2.88599	0.00587614	0.0440711
TcIL3000.A.H_000280000.1	-3.26876	2.91231	-2.87567	0.00599448	0.0449162
TcIL3000.A.H_000900800.1	2.00187	7.09947	2.87491	0.00600278	0.0449162
TcIL3000.A.H_000593800.1	-2.69874	6.84786	-2.8748	0.00600408	0.0449162
TcIL3000.A.H_000874400.1	-3.4863	3.95436	-2.86785	0.00608969	0.0455181
TcIL3000.A.H_000510900.1	2.30505	8.81222	2.86482	0.00612462	0.0457405
TcIL3000.A.H_000332900.1	-2.82639	5.39352	-2.86403	0.0061343	0.0457741
TcIL3000.A.H_000185100.1	-3.18088	3.76744	-2.86281	0.00614977	0.0458509
TcIL3000.A.H_000214500.1	-2.68082	4.09458	-2.85985	0.00618545	0.0460479
TcIL3000.A.H_000916300.1	1.95556	7.56934	2.85975	0.00618662	0.0460479
TcIL3000.A.H_000816000.1	2.03353	6.48867	2.85658	0.0062258	0.0463004
TcIL3000.A.H_000769000.1	1.86701	7.59495	2.8489	0.00632165	0.0469468
TcIL3000.A.H_000980600.1	-2.75587	4.30088	-2.84877	0.00632334	0.0469468
TcIL3000.A.H_000677300.1	-2.89043	5.71497	-2.84168	0.00641333	0.047575
TcIL3000.A.H_000705500.1	1.90451	7.92202	2.83942	0.00644202	0.0477477
TcIL3000.A.H_000429200.1	-3.35952	1.95976	-2.83771	0.00646541	0.0478809
TcIL3000.A.H_000440600.1	-3.25514	0.650449	-2.83669	0.00647805	0.0479343
TcIL3000.A.H_000567900.1	2.09869	6.44184	2.83614	0.00648419	0.0479396
TcIL3000.A.H_000896400.1	-2.43387	5.84406	-2.83413	0.00651015	0.0480913
TcIL3000.A.H_000811600.1	2.61394	3.22564	2.83352	0.0065181	0.0481098
TcIL3000.A.H_000006000.1	-3.05532	1.71409	-2.8305	0.00655767	0.0483615
TcIL3000.A.H_000782300.1	2.25131	6.1676	2.82714	0.00660119	0.0486418
TcIL3000.A.H_000508600.1	2.21231	4.50382	2.82004	0.00669499	0.0492919
TcIL3000.A.H_000174200.1	-3.83859	0.34996	-2.82006	0.00670163	0.0492997
TcIL3000.A.H_000591500.1	2.09237	5.76139	2.81864	0.00671367	0.0493472
TcIL3000.A.H_000344800.1	2.81118	11.2719	2.81546	0.00675626	0.0496189
TcIL3000.A.H_000843200.1	1.97645	7.96414	2.81455	0.00676845	0.0496672
TcIL3000.A.H_000031500.1	-5.57206	0.243577	-2.82128	0.00678831	0.049756
TcIL3000.A.H_000196400.1	2.46368	2.56722	2.81281	0.00679181	0.049756
TcIL3000.A.H_000866900.1	2.03981	7.79759	2.81171	0.00680673	0.0498239
TcIL3000.A.H_000715300.1	-2.37696	6.11103	-2.81061	0.00682164	0.0498917
TcIL3000.A.H_000515300.1	1.99322	6.13861	2.80638	0.00687903	0.0502699
TcIL3000.A.H_000425600.1	1.9179	7.23359	2.80547	0.00689152	0.0503195
TcIL3000.A.H_000293800.1	2.06446	6.37654	2.80463	0.00690305	0.050362
TcIL3000.A.H_000027900.1	-5.62438	0.0249341	-2.8114	0.00693004	0.0505173
TcIL3000.A.H_000878300.1	2.16829	6.20737	2.79974	0.00697038	0.0507694
TcIL3000.A.H_000885600.1	2.01261	6.40643	2.79779	0.0069974	0.0509242
TcIL3000.A.H_000925700.1	-3.8445	3.89718	-2.79068	0.00710469	0.0516625
TcIL3000.A.H_000018700.1	-2.17848	9.49856	-2.78922	0.00711738	0.0517122
TcIL3000.A.H_000620900.1	-2.52448	5.6963	-2.7881	0.00713321	0.0517787
TcIL3000.A.H_000161700.1	2.75127	2.51116	2.78759	0.00714052	0.0517787
TcIL3000.A.H_000015900.1	-2.11944	8.37191	-2.78733	0.00714412	0.0517787
TcIL3000.A.H_000016600.1	-3.38449	4.66089	-2.78508	0.00717798	0.0519815
TcIL3000.A.H_000472900.1	-2.5718	1.87801	-2.78451	0.00718421	0.051984
TcIL3000.A.H_000441600.1	-2.69664	2.05006	-2.77825	0.00727402	0.0525908
TcIL3000.A.H_000341700.1	2.32019	5.82634	2.77374	0.00733921	0.0530187
TcIL3000.A.H_000394400.1	-2.33313	6.92066	-2.77242	0.00735843	0.0531141
TcIL3000.A.H_000216200.1	-2.82057	6.62742	-2.76705	0.00743741	0.0536405
TcIL3000.A.H_000732800.1	-3.11056	5.52116	-2.76125	0.00752384	0.0542195
TcIL3000.A.H_000632200.1	-3.19816	4.67456	-2.76004	0.00754217	0.0543073
TcIL3000.A.H_000777100.1	-6.467	0.393566	-2.77463	0.00758648	0.0545708
TcIL3000.A.H_000776800.1	-3.61323	-1.34726	-2.75702	0.00759112	0.0545708
TcIL3000.A.H_000192500.1	-2.85199	5.12366	-2.75551	0.00760939	0.0546577
TcIL3000.A.H_000110000.1	-3.91396	-0.481484	-2.7489	0.00772056	0.0554112
TcIL3000.A.H_000065800.1	-2.27671	5.84471	-2.74048	0.00783896	0.0562077
TcIL3000.A.H_000622000.1	-2.35288	5.81818	-2.74005	0.00784557	0.0562077
TcIL3000.A.H_000425100.1	-3.59507	2.66823	-2.74004	0.00785062	0.0562077
TcIL3000.A.H_000854800.1	2.02536	6.33491	2.73873	0.00786622	0.0562737
TcIL3000.A.H_000969200.1	-2.70911	6.30013	-2.73623	0.00790522	0.056507
TcIL3000.A.H_000041300.1	1.96498	7.082	2.73465	0.00792985	0.0566372
TcIL3000.A.H_000636000.1	-2.34088	6.81506	-2.73387	0.00794214	0.0566791
TcIL3000.A.H_000129300.1	-3.06613	-1.59464	-2.73304	0.00795579	0.0567307
TcIL3000.A.H_000678400.1	3.04909	4.80485	2.72865	0.00802519	0.0571795
TcIL3000.A.H_000542500.1	2.19837	5.96662	2.72788	0.00803674	0.0572156
TcIL3000.A.H_000385000.1	-3.01026	4.17903	-2.727	0.00805124	0.0572727
TcIL3000.A.H_000872300.1	-3.60746	3.87441	-2.72617	0.00806921	0.0573543
TcIL3000.A.H_000839700.1	-2.40082	7.72573	-2.72536	0.00807688	0.0573627
TcIL3000.A.H_001021100.1	-2.99342	5.17992	-2.72295	0.00811594	0.0575938
TcIL3000.A.H_000626200.1	2.12207	5.37397	2.71922	0.0081755	0.0579699
TcIL3000.A.H_000032400.1	-4.18	1.70027	-2.71976	0.0081892	0.0580205
TcIL3000.A.H_000508500.1	2.19834	4.54515	2.71587	0.00822979	0.0582614
TcIL3000.A.H_000271900.1	-4.81834	2.55676	-2.71746	0.00826961	0.0584964
TcIL3000.A.H_000258300.1	-3.16087	-1.39132	-2.71108	0.00830907	0.0586936
TcIL3000.A.H_000243300.1	-2.36255	4.70979	-2.71092	0.00831078	0.0586936
TcIL3000.A.H_000065100.1	-3.05191	-1.62374	-2.70965	0.00833228	0.0587985
TcIL3000.A.H_000827500.1	1.97706	6.77329	2.70456	0.00841569	0.0593397
TcIL3000.A.H_000051800.1	-3.26086	-1.5056	-2.69629	0.00855604	0.0602812
TcIL3000.A.H_000710000.1	-3.16812	4.52975	-2.69277	0.00861506	0.0606167
TcIL3000.A.H_000197300.1	2.37837	8.22	2.69257	0.00861738	0.0606167
TcIL3000.A.H_000170200.1	2.29085	3.92138	2.69015	0.00865853	0.0608577
TcIL3000.A.H_000596500.1	-3.62818	2.01649	-2.68884	0.00868749	0.0610127
TcIL3000.A.H_000287200.1	2.14318	4.34539	2.68691	0.00871401	0.0611135
TcIL3000.A.H_000265800.1	-4.36351	-0.734844	-2.68889	0.00871568	0.0611135
TcIL3000.A.H_000619700.1	2.10262	5.57817	2.68507	0.00874567	0.0612751
TcIL3000.A.H_000584500.1	2.26209	5.88506	2.68092	0.00881756	0.0617299
TcIL3000.A.H_000733600.1	-2.31717	7.63046	-2.66986	0.00901187	0.0630403
TcIL3000.A.H_000490100.1	-3.13034	3.3195	-2.6676	0.00905333	0.0632802
TcIL3000.A.H_000249600.1	-4.14434	-0.880545	-2.66355	0.00915037	0.0639079
TcIL3000.A.H_000049300.1	3.62131	1.13114	2.65747	0.00924176	0.0644952
TcIL3000.A.H_000241700.1	2.9841	0.210749	2.65433	0.0092924	0.0647974
TcIL3000.A.H_000990800.1	-2.26914	6.78379	-2.65252	0.00932491	0.0649728
TcIL3000.A.H_000984000.1	-2.69252	5.74513	-2.64947	0.00938124	0.0653139
TcIL3000.A.H_000845100.1	2.63367	2.10967	2.64422	0.00947867	0.0659402
TcIL3000.A.H_000551900.1	-3.12753	6.18929	-2.6325	0.00970076	0.0674321
TcIL3000.A.H_000743400.1	2.01696	6.72168	2.62864	0.00977342	0.0678837
TcIL3000.A.H_000760100.1	-2.20829	5.13178	-2.62498	0.00984394	0.0683199
TcIL3000.A.H_000308100.1	-2.06029	6.64317	-2.62085	0.00992415	0.0688225
TcIL3000.A.H_000189600.1	-3.19422	5.56804	-2.62034	0.00993583	0.0688495
TcIL3000.A.H_000398500.1	-3.34131	4.53904	-2.61862	0.00997092	0.0690385
TcIL3000.A.H_000280900.1	-2.38817	6.10469	-2.61579	0.0100231	0.0693023
TcIL3000.A.H_000042900.1	-4.04756	-0.0291483	-2.61699	0.0100247	0.0693023
TcIL3000.A.H_000360700.1	-2.51005	5.80544	-2.6076	0.0101855	0.0703258
TcIL3000.A.H_000598300.1	-3.29701	2.54239	-2.60759	0.0101887	0.0703258
TcIL3000.A.H_000533900.1	-2.06241	7.53221	-2.60242	0.0102896	0.0709667
TcIL3000.A.H_000178100.1	-3.64772	0.160838	-2.59939	0.0103608	0.071402
TcIL3000.A.H_000380700.1	-3.32464	0.697088	-2.59303	0.0104842	0.0721966
TcIL3000.A.H_000348100.1	-2.29315	5.89663	-2.58873	0.0105695	0.0727269
TcIL3000.A.H_000858100.1	-2.40396	6.53237	-2.584	0.010668	0.0733478
TcIL3000.A.H_000865200.1	-2.87259	4.95868	-2.57972	0.0107582	0.0739103
TcIL3000.A.H_000050500.1	-3.22775	4.37946	-2.57617	0.0108352	0.0743816
TcIL3000.A.H_000626900.1	-2.63029	7.04726	-2.57401	0.0108788	0.074623
TcIL3000.A.H_000007900.1	-3.06258	1.23971	-2.57197	0.0109234	0.0748708
TcIL3000.A.H_000774100.1	-2.45212	5.45706	-2.56791	0.0110094	0.0754013
TcIL3000.A.H_000966300:snoRNA	2.37803	2.27301	2.56443	0.0110845	0.0758574
TcIL3000.A.H_000221900.1	-4.72458	-0.562482	-2.56651	0.0111384	0.0761669
TcIL3000.A.H_000560500.1	-2.49424	4.54255	-2.5588	0.0112073	0.0765792
TcIL3000.A.H_000594000.1	1.96568	6.03363	2.55686	0.0112499	0.0768105
TcIL3000.A.H_000539500.1	-2.679	4.56725	-2.556	0.0112689	0.0768806
TcIL3000.A.H_000117000.1	-2.57712	3.40721	-2.55244	0.0113474	0.0773565
TcIL3000.A.H_000286100.1	-2.5002	4.81372	-2.55154	0.0113674	0.0774336
TcIL3000.A.H_000266900.1	-2.84344	6.4711	-2.54956	0.0114118	0.0776758
TcIL3000.A.H_000777200.1	-4.97442	-0.392123	-2.55415	0.0114528	0.0778949
TcIL3000.A.H_000775000.1	-2.09219	6.55495	-2.54492	0.0115155	0.0782609
TcIL3000.A.H_000352500.1	2.50876	6.04225	2.54316	0.0115551	0.0784697
TcIL3000.A.H_000532900.1	-3.05582	2.92629	-2.54226	0.0115768	0.0785569
TcIL3000.A.H_000157500.1	2.44101	-0.860396	2.53989	0.0116291	0.0788513
TcIL3000.A.H_000706600.1	1.94224	6.9432	2.53894	0.0116506	0.0789366
TcIL3000.A.H_000688700.1	-2.88261	4.65865	-2.53542	0.0117314	0.0794232
TcIL3000.A.H_000697100.1	2.15636	9.82743	2.52724	0.0119197	0.0806362
TcIL3000.A.H_000719000.1	-2.24739	6.76831	-2.52672	0.0119317	0.0806555
TcIL3000.A.H_000403500.1	-3.86196	2.68124	-2.52364	0.0120274	0.08124
TcIL3000.A.H_000417800.1	2.17219	5.74033	2.51217	0.012275	0.082849
TcIL3000.A.H_000208000.1	2.31809	7.8422	2.51113	0.0122998	0.0829278
TcIL3000.A.H_000964600:snoRNA	2.73628	1.67502	2.51091	0.0123054	0.0829278
TcIL3000.A.H_001014300.1	1.96614	6.8345	2.50938	0.0123418	0.0831099
TcIL3000.A.H_000052100.1	-4.58256	-0.659702	-2.50817	0.012471	0.0839155
TcIL3000.A.H_000071000.1	-2.60997	5.23053	-2.50253	0.0125076	0.0840977
TcIL3000.A.H_000109200.1	2.60118	0.388912	2.50084	0.0125488	0.0843105
TcIL3000.A.H_000756300.1	-3.03674	2.46668	-2.49409	0.0127163	0.0853709
TcIL3000.A.H_000254400.1	-3.5478	1.98293	-2.49328	0.0127461	0.0855063
TcIL3000.A.H_000802000.1	-2.8195	4.63702	-2.49202	0.0127664	0.0855777
TcIL3000.A.H_000292200.1	-3.08626	3.01233	-2.48966	0.0128266	0.0859159
TcIL3000.A.H_000560400.1	2.00336	8.83593	2.48847	0.0128545	0.0860373
TcIL3000.A.H_001034900.1	-2.08279	6.87295	-2.48266	0.0130004	0.0869481
TcIL3000.A.H_000389700.1	-2.51838	3.76739	-2.48026	0.0130612	0.0872765
TcIL3000.A.H_000744300.1	-2.12155	6.29998	-2.47975	0.0130741	0.0872765
TcIL3000.A.H_000186200.1	-3.16759	2.59115	-2.47967	0.0130791	0.0872765
TcIL3000.A.H_000878900.1	2.13342	7.53152	2.47267	0.0132551	0.0883841
TcIL3000.A.H_000995900.1	1.99917	6.04012	2.47227	0.0132654	0.0883858
TcIL3000.A.H_000769500.1	1.84372	8.28921	2.47057	0.0133091	0.0886101
TcIL3000.A.H_000354300.1	2.04266	6.2235	2.46777	0.0133816	0.089026
TcIL3000.A.H_000882600.1	1.94583	6.4018	2.46699	0.0134019	0.0890941
TcIL3000.A.H_000285100.1	-3.00193	5.42747	-2.46326	0.0135008	0.0896322
TcIL3000.A.H_000487600.1	-3.20068	-1.57986	-2.46312	0.0135068	0.0896322
TcIL3000.A.H_000655800.1	-2.5789	3.69756	-2.46273	0.0135133	0.0896322
TcIL3000.A.H_000846100.1	1.92699	6.8152	2.45925	0.0136046	0.09017
TcIL3000.A.H_000330900.1	1.96026	5.58485	2.45783	0.0136423	0.090352
TcIL3000.A.H_000775300.1	1.87062	6.58932	2.4565	0.0136774	0.0905164
TcIL3000.A.H_001004400.1	-2.87612	7.40239	-2.44629	0.0139517	0.0922374
TcIL3000.A.H_000031700.1	-7.80445	1.19968	-2.49227	0.0139583	0.0922374
TcIL3000.A.H_000664500.1	1.8567	7.13014	2.44234	0.0140579	0.0928265
TcIL3000.A.H_000187300.1	-7.0206	0.804597	-2.4702	0.0142349	0.0939248
TcIL3000.A.H_000319700.1	-2.59145	6.05076	-2.4351	0.0142563	0.0939959
TcIL3000.A.H_000225000.1	-2.70103	4.31846	-2.43411	0.0142838	0.0941068
TcIL3000.A.H_000841800.1	-2.63462	3.06455	-2.43023	0.0143914	0.0947452
TcIL3000.A.H_000635500.1	2.16623	5.34615	2.42376	0.0145724	0.0958127
TcIL3000.A.H_000284900.1	2.08637	7.7172	2.42366	0.0145752	0.0958127
TcIL3000.A.H_000631300.1	2.01923	6.9756	2.42139	0.0146392	0.0961614
TcIL3000.A.H_000965200:snoRNA	2.43678	1.72622	2.41939	0.0146959	0.0964625
TcIL3000.A.H_000736300.1	-2.16414	6.02434	-2.4185	0.0147212	0.0965564
TcIL3000.A.H_000222800.1	-2.72689	0.598077	-2.41747	0.014751	0.0966802
TcIL3000.A.H_000203000.1	-3.31854	1.63395	-2.41657	0.0147834	0.0968211
TcIL3000.A.H_000611500.1	-3.10289	2.86524	-2.40718	0.0150497	0.0984919
TcIL3000.A.H_000918400.1	2.36005	4.33263	2.40431	0.01513	0.0989444
TcIL3000.A.H_000871800.1	2.23927	7.07555	2.40206	0.0151958	0.0993007
TcIL3000.A.H_000390100.1	-2.38108	5.55878	-2.40007	0.0152543	0.0996099
TcIL3000.A.H_000939700.1	-2.73963	3.08046	-2.39737	0.0153343	0.100058
TcIL3000.A.H_000375300.1	2.02332	6.2517	2.39038	0.0155418	0.101337
TcIL3000.A.H_000950900.1	-2.95206	4.02543	-2.38795	0.0156164	0.101696
TcIL3000.A.H_000966400.1	-3.19263	4.13391	-2.38796	0.0156198	0.101696
TcIL3000.A.H_000958500.1	1.83691	7.18587	2.38553	0.0156879	0.101997
TcIL3000.A.H_000397500.1	-3.0277	-1.55007	-2.38557	0.0156891	0.101997
TcIL3000.A.H_000611400.1	2.26836	5.18682	2.38204	0.0157936	0.1026
TcIL3000.A.H_000445300.1	-2.35596	2.72643	-2.3783	0.0159076	0.103265
TcIL3000.A.H_000167200.1	-2.16304	6.53374	-2.37637	0.0159668	0.103573
TcIL3000.A.H_000504700.1	1.97	5.65795	2.37507	0.0160068	0.103756
TcIL3000.A.H_001025100.1	-1.96523	7.43165	-2.3697	0.0161729	0.104757
TcIL3000.A.H_000358200.1	1.94102	6.47531	2.36692	0.0162597	0.105241
TcIL3000.A.H_000689900.1	-2.11362	8.4267	-2.36604	0.0162871	0.105342
TcIL3000.A.H_001008800.1	-2.24357	5.38293	-2.36547	0.016305	0.10538
TcIL3000.A.H_000683800.1	1.8675	8.40915	2.36233	0.0164036	0.10594
TcIL3000.A.H_000339600.1	-2.58944	5.58218	-2.35832	0.0165307	0.106683
TcIL3000.A.H_000336800.1	-2.22965	6.85352	-2.35407	0.0166661	0.107478
TcIL3000.A.H_000198100.1	1.92504	5.43727	2.35187	0.0167365	0.107853
TcIL3000.A.H_000553600.1	1.92878	7.47465	2.35136	0.0167528	0.10788
TcIL3000.A.H_000793100.1	-3.23559	3.42466	-2.34977	0.0168112	0.108177
TcIL3000.A.H_000520600.1	2.05332	5.45224	2.34715	0.0168889	0.108598
TcIL3000.A.H_000648800.1	-3.31151	-0.916945	-2.34665	0.0169149	0.108686
TcIL3000.A.H_000757100.1	2.31929	5.32323	2.3459	0.0169293	0.108699
TcIL3000.A.H_000271700.1	-3.47065	2.30609	-2.34574	0.0169517	0.108764
TcIL3000.A.H_000612400.1	-2.87112	4.99919	-2.33963	0.0171355	0.109864
TcIL3000.A.H_000263900.1	-3.66917	0.400109	-2.33378	0.0173594	0.111219
TcIL3000.A.H_000108400.1	-4.11192	0.0631471	-2.32683	0.01765	0.112999
TcIL3000.A.H_000478300.1	-1.86976	9.89986	-2.32248	0.0177062	0.113276
TcIL3000.A.H_000574600.1	-2.76184	-1.776	-2.32172	0.0177326	0.113363
TcIL3000.A.H_000982900.1	-2.57275	5.53466	-2.32102	0.0177558	0.113429
TcIL3000.A.H_000417300.1	2.06754	4.59469	2.31981	0.0177968	0.113585
TcIL3000.A.H_000223600.1	-3.59806	0.30967	-2.32037	0.0178059	0.113585
TcIL3000.A.H_000080400.1	-2.27316	5.04962	-2.3168	0.0178996	0.114085
TcIL3000.A.H_000518400.1	-2.15034	6.88479	-2.31649	0.0179101	0.114085
TcIL3000.A.H_000422000.1	-2.79052	4.03701	-2.31598	0.0179285	0.11412
TcIL3000.A.H_000161000.1	-2.43334	7.70772	-2.31526	0.0179523	0.114171
TcIL3000.A.H_000650200.1	2.03522	5.48133	2.31496	0.0179625	0.114171
TcIL3000.A.H_000866000.1	-2.32453	6.51166	-2.31211	0.0180608	0.114714
TcIL3000.A.H_000394800.1	2.04065	7.9274	2.31028	0.0181238	0.115031
TcIL3000.A.H_000279000.1	1.98672	8.10705	2.30938	0.0181551	0.115148
TcIL3000.A.H_000027300.1	-4.1261	-0.832714	-2.31068	0.0182097	0.115411
TcIL3000.A.H_000112500.1	-4.08821	0.0506618	-2.30961	0.0182404	0.115523
TcIL3000.A.H_000497100.1	-2.03349	6.52685	-2.30089	0.0184517	0.116777
TcIL3000.A.H_000943900.1	1.96483	6.05664	2.29874	0.0185277	0.117174
TcIL3000.A.H_000579400.1	-3.40528	-1.33313	-2.29393	0.018716	0.11828
TcIL3000.A.H_000826100.1	2.04924	5.41341	2.29068	0.0188148	0.118819
TcIL3000.A.H_000140600.1	-3.8171	-1.06766	-2.2908	0.0188665	0.119061
TcIL3000.A.H_000947400.1	-2.38099	5.48103	-2.28841	0.0188963	0.119164
TcIL3000.A.H_000381200.1	2.31601	6.99134	2.28639	0.0189691	0.119538
TcIL3000.A.H_000033200.1	-4.30641	-0.215392	-2.28653	0.0191154	0.120374
TcIL3000.A.H_000451400.1	2.03983	5.34961	2.27857	0.0192538	0.121159
TcIL3000.A.H_000238500.1	-2.62708	2.75109	-2.27359	0.0194376	0.122229
TcIL3000.A.H_000046700.1	1.9472	6.47194	2.27135	0.0195203	0.122643
TcIL3000.A.H_000805400.1	2.01807	5.59951	2.27105	0.0195313	0.122643
TcIL3000.A.H_000580100.1	-3.01443	-0.920749	-2.2701	0.0195708	0.122804
TcIL3000.A.H_000973900.1	-3.21859	2.15356	-2.2671	0.0196885	0.123455
TcIL3000.A.H_000759100.1	-3.01335	4.21937	-2.26546	0.0197441	0.123716
TcIL3000.A.H_000126200.1	2.5888	0.300232	2.26004	0.0199448	0.124884
TcIL3000.A.H_000017100.1	2.3523	7.36382	2.25645	0.0200811	0.125649
TcIL3000.A.H_000489300.1	3.94895	0.373724	2.25601	0.020185	0.126132
TcIL3000.A.H_000254000.1	-3.46277	3.27562	-2.25433	0.0201869	0.126132
TcIL3000.A.H_000954900.1	-2.21731	5.52678	-2.24755	0.0204231	0.127429
TcIL3000.A.H_000970200.1	2.11291	8.81078	2.24754	0.0204233	0.127429
TcIL3000.A.H_000337400.1	1.94357	5.75591	2.24683	0.0204508	0.127511
TcIL3000.A.H_000977600.1	-2.16859	6.04497	-2.24365	0.0205746	0.128192
TcIL3000.A.H_000035700.1	-2.88614	0.637816	-2.24198	0.0206423	0.128523
TcIL3000.A.H_000719600.1	1.93386	5.84453	2.2414	0.0206626	0.128534
TcIL3000.A.H_000489700.1	-2.44008	6.15943	-2.24092	0.0206813	0.128534
TcIL3000.A.H_000206800.1	-2.61419	-1.3725	-2.24077	0.0206876	0.128534
TcIL3000.A.H_000816900.1	-3.08544	3.57805	-2.23971	0.0207353	0.128706
TcIL3000.A.H_000780500.1	-2.24116	5.79856	-2.23931	0.0207444	0.128706
TcIL3000.A.H_000033000.1	-5.42676	2.48631	-2.2514	0.0209418	0.129839
TcIL3000.A.H_000211200.1	-3.1422	5.82956	-2.23164	0.0210568	0.130461
TcIL3000.A.H_000913000.1	-2.78948	2.97067	-2.2309	0.0210792	0.130508
TcIL3000.A.H_000101800.1	4.21483	-0.736656	2.23313	0.0211492	0.130849
TcIL3000.A.H_000549400.1	-2.27166	6.63213	-2.22775	0.0212035	0.131094
TcIL3000.A.H_000350100.1	-2.24216	7.38682	-2.22723	0.0212245	0.131132
TcIL3000.A.H_000615800.1	-2.4706	7.26564	-2.22266	0.0214089	0.132148
TcIL3000.A.H_000203200.1	-2.29388	5.88831	-2.22241	0.0214189	0.132148
TcIL3000.A.H_000634600.1	1.90555	7.22266	2.20744	0.0220334	0.135785
TcIL3000.A.H_000484400.1	-2.32718	2.89772	-2.2073	0.0220391	0.135785
TcIL3000.A.H_000288100.1	-6.30134	0.426655	-2.237	0.0221432	0.136331
TcIL3000.A.H_000206900.1	-2.71977	-1.89488	-2.20106	0.0223012	0.137208
TcIL3000.A.H_000080800.1	-4.44406	-0.578232	-2.20676	0.0223192	0.137223
TcIL3000.A.H_000955700.1	-2.67008	3.54033	-2.19801	0.0224295	0.137806
TcIL3000.A.H_000701100.1	-2.14271	7.13069	-2.19674	0.0224827	0.138037
TcIL3000.A.H_000461500.1	-2.29419	5.84047	-2.19521	0.0225478	0.13834
TcIL3000.A.H_000281400.1	-2.49617	6.92593	-2.18862	0.0228295	0.139971
TcIL3000.A.H_000326200.1	-3.09529	3.63082	-2.18799	0.0228653	0.139992
TcIL3000.A.H_000210400.1	2.53261	1.80283	2.18745	0.0228799	0.139992
TcIL3000.A.H_000428300.1	1.80128	6.50812	2.18743	0.0228804	0.139992
TcIL3000.A.H_000191300.1	-2.75645	-1.49988	-2.1867	0.0229132	0.140096
TcIL3000.A.H_000194200.1	-3.44393	-1.40464	-2.18213	0.023143	0.141403
TcIL3000.A.H_000216600.1	-2.83776	2.09714	-2.17573	0.0233922	0.142818
TcIL3000.A.H_000374600.1	1.97774	6.32084	2.17534	0.023407	0.142818
TcIL3000.A.H_000883700.1	-2.16972	5.39638	-2.17149	0.0235769	0.143733
TcIL3000.A.H_000317800.1	1.85721	6.14172	2.17121	0.0235895	0.143733
TcIL3000.A.H_000502200.1	-2.29651	6.15709	-2.16947	0.0236666	0.144103
TcIL3000.A.H_000536500.1	-1.93355	7.53753	-2.16437	0.0238941	0.145389
TcIL3000.A.H_000154500.1	2.03178	5.77415	2.15861	0.024154	0.146869
TcIL3000.A.H_000777800.1	-3.46663	1.89665	-2.15789	0.0242261	0.147206
TcIL3000.A.H_000601500.1	1.88982	7.03113	2.15011	0.0245421	0.149024
TcIL3000.A.H_000043900.1	-3.54015	-1.21196	-2.15058	0.0245709	0.149096
TcIL3000.A.H_000629500.1	-3.16057	3.27562	-2.14778	0.0246633	0.149554
TcIL3000.A.H_000082300.1	-3.34184	-1.339	-2.14544	0.0247854	0.150191
TcIL3000.A.H_000213400.1	-6.65981	1.34612	-2.1846	0.0248797	0.15066
TcIL3000.A.H_000224000.1	-2.99714	-1.56612	-2.14029	0.0250042	0.15131
TcIL3000.A.H_000461400.1	-2.87943	5.43787	-2.13863	0.0250788	0.151657
TcIL3000.A.H_000412800.1	-2.38252	5.31288	-2.13073	0.0254483	0.153786
TcIL3000.A.H_000811700.1	2.37201	2.57092	2.1276	0.0255974	0.154582
TcIL3000.A.H_000406000.1	2.01772	4.99953	2.12441	0.0257502	0.155399
TcIL3000.A.H_000812500.1	2.19402	1.0409	2.11945	0.0259898	0.156679
TcIL3000.A.H_000158700.1	-2.41388	-1.10469	-2.11929	0.025998	0.156679
TcIL3000.A.H_000131100.1	-2.75488	4.33075	-2.11709	0.0261064	0.157226
TcIL3000.A.H_000923500.1	-2.1492	7.26395	-2.11632	0.0261418	0.157332
TcIL3000.A.H_000973100.1	-2.41149	5.80071	-2.11561	0.0261767	0.157434
TcIL3000.A.H_000801900.1	1.88247	6.25653	2.11342	0.0262839	0.157971
TcIL3000.A.H_000964000:snoRNA	2.52613	1.46671	2.11198	0.0263546	0.158289
TcIL3000.A.H_001000200.1	2.12672	6.90684	2.10663	0.0266186	0.159678
TcIL3000.A.H_000842000.1	-2.70163	7.30514	-2.10659	0.026622	0.159678
TcIL3000.A.H_000010500.1	-9.10406	1.91367	-2.19522	0.0266839	0.15994
TcIL3000.A.H_000922400.1	-1.95469	7.41697	-2.10333	0.0267823	0.160421
TcIL3000.A.H_000061700.1	1.97701	5.82556	2.10172	0.0268627	0.160794
TcIL3000.A.H_000962600:snoRNA	2.09952	3.61686	2.10025	0.0269363	0.161125
TcIL3000.A.H_000137700.1	-3.21475	2.28788	-2.10012	0.026965	0.16117
TcIL3000.A.H_000399400.1	-2.3002	3.29611	-2.09938	0.0269802	0.16117
TcIL3000.A.H_001002400.1	-2.12337	7.39384	-2.0955	0.0271753	0.162226
TcIL3000.A.H_000420700.1	-2.60846	5.37651	-2.09322	0.0272915	0.162809
TcIL3000.A.H_000653800.1	-2.5056	4.99873	-2.09116	0.0273961	0.163323
TcIL3000.A.H_000186100.1	-2.57277	-1.9951	-2.0899	0.0274604	0.163596
TcIL3000.A.H_000880900.1	-2.07681	6.7498	-2.08544	0.0276883	0.164843
TcIL3000.A.H_000284000.1	1.97347	6.40817	2.08258	0.0278357	0.165608
TcIL3000.A.H_000397100.1	-2.77235	0.339283	-2.08185	0.0278761	0.165711
TcIL3000.A.H_000135300.1	-2.97144	6.92817	-2.08168	0.0278905	0.165711
TcIL3000.A.H_000964900:snoRNA	2.4461	1.58281	2.0803	0.027954	0.165977
TcIL3000.A.H_000597000.1	2.02415	5.61705	2.07409	0.0282773	0.167784
TcIL3000.A.H_000918900.1	2.04727	8.51461	2.07036	0.0284736	0.168835
TcIL3000.A.H_000153600.1	-2.42633	-0.441748	-2.06668	0.0286685	0.169819
TcIL3000.A.H_000043000.1	2.81252	2.77812	2.06657	0.0286779	0.169819
TcIL3000.A.H_000547500.1	-2.8301	5.12949	-2.06547	0.0287369	0.16997
TcIL3000.A.H_000544100.1	-2.06616	7.61565	-2.0653	0.0287419	0.16997
TcIL3000.A.H_000872200.1	-3.32578	1.38657	-2.06453	0.0288214	0.170326
TcIL3000.A.H_000547100.1	-2.65121	5.70716	-2.06258	0.0288882	0.170607
TcIL3000.A.H_000210200.1	-2.55189	0.507941	-2.0614	0.0289505	0.17086
TcIL3000.A.H_000066800.1	-2.77157	-1.74169	-2.05574	0.0292576	0.172558
TcIL3000.A.H_000643000.1	-2.82191	2.67884	-2.05527	0.0292844	0.172584
TcIL3000.A.H_000120400.1	-5.48937	0.0018368	-2.07913	0.0293013	0.172584
TcIL3000.A.H_000114300.1	-5.07623	-0.234659	-2.07025	0.0294061	0.173087
TcIL3000.A.H_000661100.1	-2.24951	4.13318	-2.05179	0.0294687	0.17334
TcIL3000.A.H_000879500.1	1.81726	6.99655	2.04547	0.0298145	0.175257
TcIL3000.A.H_000821700.1	1.91991	5.70492	2.04486	0.0298484	0.17534
TcIL3000.A.H_000662900.1	1.89496	7.79676	2.0443	0.0298793	0.175359
TcIL3000.A.H_001013500.1	1.96799	5.7434	2.04408	0.0298914	0.175359
TcIL3000.A.H_000707400.1	-2.40159	5.47201	-2.04348	0.0299245	0.175437
TcIL3000.A.H_000246400.1	2.17313	-1.15788	2.03744	0.0302599	0.177285
TcIL3000.A.H_000618500.1	-2.51787	4.60809	-2.03637	0.0303197	0.177518
TcIL3000.A.H_000135600.1	-2.44339	0.0644441	-2.03148	0.0305942	0.179007
TcIL3000.A.H_000754700.1	-2.44353	4.50891	-2.02939	0.0307123	0.179578
TcIL3000.A.H_000756900.1	-2.63127	3.81058	-2.02852	0.0307627	0.179754
TcIL3000.A.H_000017500.1	-2.72105	4.16312	-2.02703	0.0308484	0.180136
TcIL3000.A.H_000336400.1	-2.30959	4.05025	-2.0266	0.0308699	0.180143
TcIL3000.A.H_000963700:snoRNA	2.48765	1.53054	2.02512	0.0309544	0.1805
TcIL3000.A.H_000076000.1	-5.53459	0.0213709	-2.05118	0.0309721	0.1805
TcIL3000.A.H_000463800.1	-2.19053	5.64814	-2.02216	0.0311231	0.181261
TcIL3000.A.H_000744700.1	-2.44415	3.98276	-2.01928	0.031289	0.182107
TcIL3000.A.H_000484300.1	-2.46597	1.93556	-2.01499	0.0315366	0.183427
TcIL3000.A.H_000145600.1	-2.94673	-1.73855	-2.01445	0.0315781	0.183548
TcIL3000.A.H_000156900.1	1.96865	5.24359	2.00439	0.0321553	0.18678
TcIL3000.A.H_000194300.1	-2.80925	-1.73398	-2.00376	0.0321979	0.186904
TcIL3000.A.H_000547800.1	-2.59982	5.67372	-2.00272	0.0322553	0.187114
TcIL3000.A.H_000178000.1	-2.60474	5.5802	-1.99903	0.0324743	0.188261
TcIL3000.A.H_000594200.1	-2.64516	6.42671	-1.9857	0.033277	0.192788
TcIL3000.A.H_000412500.1	2.20074	3.6365	1.98136	0.0335403	0.194187
TcIL3000.A.H_000535500.1	1.82531	6.77094	1.98006	0.0336201	0.194392
TcIL3000.A.H_000555300.1	1.82021	7.28692	1.97989	0.0336303	0.194392
TcIL3000.A.H_000052400.1	-6.2139	0.391302	-2.0219	0.0336554	0.194392
TcIL3000.A.H_000324000.1	-2.39887	4.98801	-1.97935	0.0336637	0.194392
TcIL3000.A.H_000962300:snoRNA	2.04522	4.51663	1.97671	0.0338263	0.195203
TcIL3000.A.H_000065700.1	-2.43938	0.64968	-1.97437	0.0339715	0.195913
TcIL3000.A.H_000679500.1	-2.37564	4.33528	-1.97011	0.0342364	0.197312
TcIL3000.A.H_000226300.1	2.31646	1.70977	1.96857	0.0343323	0.197735
TcIL3000.A.H_000774200.1	1.94829	6.44855	1.96755	0.0343965	0.197976
TcIL3000.A.H_000797500.1	-2.88344	5.08856	-1.96682	0.0344521	0.198167
TcIL3000.A.H_000842700.1	-2.10085	6.46522	-1.96622	0.0344799	0.198197
TcIL3000.A.H_000219900.1	-2.6761	5.30468	-1.96476	0.0345748	0.198614
TcIL3000.A.H_000709700.1	2.01271	6.25163	1.96191	0.0347519	0.199502
TcIL3000.A.H_000460700.1	1.93863	7.1635	1.95842	0.0349733	0.200643
TcIL3000.A.H_000932300.1	1.89343	7.33263	1.95217	0.0353733	0.202805
TcIL3000.A.H_000688400.1	-2.82264	2.27368	-1.95105	0.0354528	0.20313
TcIL3000.A.H_000456700.1	-2.162	6.82867	-1.9505	0.0354807	0.203158
TcIL3000.A.H_001021700.1	1.90821	6.70221	1.94163	0.0360569	0.206323
TcIL3000.A.H_000939900.1	-2.36302	4.08311	-1.94059	0.036125	0.206579
TcIL3000.A.H_000752100.1	2.01502	6.13219	1.93856	0.0362587	0.207209
TcIL3000.A.H_000092100.1	-2.29619	3.94889	-1.93635	0.0364041	0.207906
TcIL3000.A.H_000966900.1	1.95839	6.34852	1.93528	0.0364744	0.208173
TcIL3000.A.H_000160200.1	-8.8138	1.80726	-2.03306	0.0366034	0.208774
TcIL3000.A.H_000444300.1	-2.21149	2.58654	-1.93051	0.0367913	0.20971
TcIL3000.A.H_000650800.1	2.00344	7.49868	1.92661	0.0370518	0.211059
TcIL3000.A.H_000824300.1	-2.15264	5.21476	-1.92412	0.0372192	0.211876
TcIL3000.A.H_000030800.1	-3.38387	-1.26024	-1.92329	0.0373687	0.21259
TcIL3000.A.H_000692800.1	-2.76927	2.64573	-1.92112	0.0374289	0.212795
TcIL3000.A.H_000826000.1	1.97601	5.47126	1.91923	0.0375501	0.213347
TcIL3000.A.H_000393200.1	-1.97721	6.64994	-1.90896	0.0382531	0.217202
TcIL3000.A.H_000404700.1	1.87228	5.6636	1.90527	0.0385088	0.218514
TcIL3000.A.H_000215200.1	2.10687	4.71133	1.9009	0.0388134	0.220035
TcIL3000.A.H_000681200.1	1.93825	5.54322	1.90042	0.0388469	0.220035
TcIL3000.A.H_000777600.1	-3.38338	-1.25038	-1.90183	0.0388517	0.220035
TcIL3000.A.H_000754800.1	-2.60327	3.47892	-1.89832	0.0389968	0.220716
TcIL3000.A.H_000827400.1	1.99722	5.40496	1.89706	0.039083	0.221062
TcIL3000.A.H_000040300.1	-3.57525	-1.19613	-1.89172	0.0396453	0.224099
TcIL3000.A.H_000916800.1	1.87982	5.68304	1.88578	0.0398838	0.225253
TcIL3000.A.H_000943500.1	-1.92924	6.27559	-1.88555	0.0399005	0.225253
TcIL3000.A.H_000188700.1	-2.79964	2.86941	-1.88153	0.0401999	0.226798
TcIL3000.A.H_001026200.1	-2.67923	5.64479	-1.88043	0.0402742	0.227073
TcIL3000.A.H_000051500.1	-2.2655	3.95593	-1.87996	0.0403035	0.227093
TcIL3000.A.H_000142000.1	-3.44395	5.39996	-1.87993	0.0404427	0.227732
TcIL3000.A.H_000474400.1	1.77877	6.93419	1.87703	0.0405155	0.227997
TcIL3000.A.H_000673600.1	1.88633	7.01345	1.87612	0.0405818	0.228224
TcIL3000.A.H_000109300.1	-2.28911	3.58237	-1.87497	0.0406663	0.228554
TcIL3000.A.H_000726400.1	-1.95686	7.614	-1.87417	0.0407245	0.228637
TcIL3000.A.H_000632500.1	-2.09873	6.53767	-1.87405	0.0407328	0.228637
TcIL3000.A.H_000708000.1	2.13146	4.86538	1.87323	0.040793	0.228775
TcIL3000.A.H_000150100.1	2.03103	3.48491	1.87301	0.0408091	0.228775
TcIL3000.A.H_000085300.1	-2.11186	5.43742	-1.87054	0.0409904	0.229645
TcIL3000.A.H_000038100.1	-2.27215	-0.54485	-1.86455	0.0414325	0.231975
TcIL3000.A.H_000199200.1	-2.43246	-1.63208	-1.86407	0.0414689	0.232032
TcIL3000.A.H_000918500.1	2.32663	4.67776	1.86157	0.041654	0.23292
TcIL3000.A.H_000664900.1	-2.38643	6.9414	-1.85554	0.0421058	0.235297
TcIL3000.A.H_000605200.1	-1.90895	6.48089	-1.85108	0.0424421	0.236929
TcIL3000.A.H_000502100.1	-2.12662	6.12158	-1.85096	0.0424514	0.236929
TcIL3000.A.H_000476000.1	1.84506	5.78748	1.84849	0.0426391	0.237826
TcIL3000.A.H_000557700.1	2.0262	7.00113	1.84743	0.0427201	0.238127
TcIL3000.A.H_000166200.1	-1.93478	8.03115	-1.84412	0.0429726	0.239384
TcIL3000.A.H_000678500.1	2.54067	3.35032	1.84369	0.0430081	0.239396
TcIL3000.A.H_000629600.1	-1.98583	5.9176	-1.84339	0.043029	0.239396
TcIL3000.A.H_000861200.1	-2.26421	4.80848	-1.84076	0.0432316	0.240372
TcIL3000.A.H_000177700.1	-2.32394	4.23996	-1.83677	0.0435402	0.241935
TcIL3000.A.H_000369200.1	-3.18323	3.55244	-1.83582	0.0436877	0.242603
TcIL3000.A.H_000323600.1	2.03222	6.2356	1.83251	0.0438711	0.243468
TcIL3000.A.H_000995700.1	-1.87082	7.39586	-1.83216	0.0438987	0.243468
TcIL3000.A.H_000175800.1	-3.16959	-1.4084	-1.83176	0.0440014	0.243885
TcIL3000.A.H_000472700.1	-2.30652	3.58816	-1.83037	0.0440386	0.243938
TcIL3000.A.H_000521600.1	1.85462	5.73582	1.82938	0.0441162	0.244215
TcIL3000.A.H_000650300.1	-2.15503	7.34713	-1.82595	0.0443863	0.245556
TcIL3000.A.H_000718300.1	1.88586	6.24211	1.82352	0.0445777	0.246461
TcIL3000.A.H_000700700.1	-2.95308	3.49016	-1.82254	0.0446866	0.246908
TcIL3000.A.H_000233500.1	-2.39772	0.280091	-1.8098	0.0456769	0.252222
TcIL3000.A.H_000409100.1	1.80246	7.51259	1.80808	0.0458157	0.252741
TcIL3000.A.H_000325000.1	-2.02092	6.00011	-1.80793	0.045828	0.252741
TcIL3000.A.H_001016100.1	-2.31269	7.51364	-1.80658	0.0459383	0.253191
TcIL3000.A.H_000309800.1	-2.65972	4.84847	-1.80567	0.0460182	0.253473
TcIL3000.A.H_000765600.1	1.91068	5.2672	1.80409	0.0461403	0.253987
TcIL3000.A.H_000624500.1	2.0063	5.06823	1.8032	0.0462132	0.25423
TcIL3000.A.H_000466600.1	-2.61972	6.09275	-1.80164	0.0463456	0.254683
TcIL3000.A.H_000191900.1	-2.40918	0.233029	-1.8015	0.0463531	0.254683
TcIL3000.A.H_000297700.1	1.9929	5.33096	1.8011	0.0463856	0.254686
TcIL3000.A.H_000316500.1	-2.06492	5.28716	-1.80078	0.0464113	0.254686
TcIL3000.A.H_000837900.1	-2.61117	2.94522	-1.79394	0.0469812	0.257653
TcIL3000.A.H_000397400.1	-2.30846	7.64181	-1.7894	0.0473545	0.259445
TcIL3000.A.H_000131200.1	-2.69404	3.6716	-1.78936	0.0473667	0.259445
TcIL3000.A.H_000523800.1	1.9321	6.46516	1.78546	0.0476844	0.261024
TcIL3000.A.H_000962800:snoRNA	2.11698	1.97924	1.78439	0.0477747	0.261356
TcIL3000.A.H_000784600.1	-2.71369	4.91016	-1.78378	0.0478365	0.261532
TcIL3000.A.H_000420000.1	1.95377	5.84122	1.78285	0.047904	0.261739
TcIL3000.A.H_000386100.1	-2.50868	-1.87881	-1.77789	0.048327	0.263798
TcIL3000.A.H_000512700.1	-2.09937	3.84362	-1.7777	0.0483405	0.263798
TcIL3000.A.H_000591600.1	1.83875	6.55358	1.77591	0.0484929	0.264466
TcIL3000.A.H_000500900.1	1.85615	6.27673	1.77433	0.048628	0.264893
TcIL3000.A.H_000028300.1	-2.51027	3.49462	-1.77433	0.0486312	0.264893
TcIL3000.A.H_000287000.1	1.91208	4.3597	1.77095	0.0489185	0.266087
TcIL3000.A.H_000318200.1	-2.22896	6.40838	-1.77089	0.0489235	0.266087
TcIL3000.A.H_000878200.1	-1.94216	6.54708	-1.77069	0.0489407	0.266087
TcIL3000.A.H_000465300.1	-2.53809	3.35704	-1.77027	0.04898	0.266137
TcIL3000.A.H_000522500.1	-2.49525	3.71808	-1.76858	0.049125	0.26676
TcIL3000.A.H_000921400.1	1.97795	6.71597	1.76718	0.0492436	0.267015
TcIL3000.A.H_000640500.1	-2.8249	-1.06682	-1.7674	0.0492469	0.267015
TcIL3000.A.H_000578400.1	-4.61678	0.197732	-1.7868	0.0492626	0.267015
TcIL3000.A.H_000689700.1	-2.15878	6.28296	-1.7647	0.0494581	0.267911
TcIL3000.A.H_000179300.1	-3.67737	-1.09283	-1.76911	0.0494955	0.267949
TcIL3000.A.H_000318700.1	1.95419	5.3041	1.76278	0.0496257	0.268489
TcIL3000.A.H_000928100.1	-2.38478	6.46916	-1.76233	0.0496651	0.268538
TcIL3000.A.H_000820800.1	-2.18191	5.91346	-1.76	0.0498677	0.269469
TcIL3000.A.H_000487500.1	-2.37577	-0.54242	-1.75793	0.0500499	0.270186
TcIL3000.A.H_000505000.1	1.92845	6.06043	1.75779	0.0500616	0.270186
TcIL3000.A.H_001025300.1	-1.82115	7.47311	-1.75444	0.0503567	0.271613
TcIL3000.A.H_001036800.1	2.15475	-0.58178	1.75294	0.0504891	0.27216
TcIL3000.A.H_000027800.1	-3.41822	-1.23496	-1.75363	0.0506659	0.272947
TcIL3000.A.H_000070500.1	-2.48182	1.70338	-1.74872	0.0508661	0.273859
TcIL3000.A.H_000120300.1	-2.94949	0.546107	-1.74658	0.0511004	0.274878
TcIL3000.A.H_000524300.1	-1.86818	6.9408	-1.74587	0.0511176	0.274878
TcIL3000.A.H_000360600.1	1.79492	6.53706	1.7431	0.0513657	0.276044
TcIL3000.A.H_000292000.1	-2.04201	4.28334	-1.74078	0.0515746	0.276998
TcIL3000.A.H_000747600.1	-2.28552	6.68625	-1.73999	0.0516462	0.277214
TcIL3000.A.H_000746600.1	1.87282	6.48777	1.73894	0.0517408	0.277553
TcIL3000.A.H_000482700.1	-2.19091	3.20743	-1.73646	0.0519648	0.278585
TcIL3000.A.H_000027200.1	-4.45263	-0.522756	-1.75383	0.0520051	0.278633
TcIL3000.A.H_000048900.1	-2.15629	3.65676	-1.73367	0.0522189	0.279604
TcIL3000.A.H_001034300.1	1.84251	6.57274	1.73333	0.0522497	0.279604
TcIL3000.A.H_000961000.1	-1.84031	6.92213	-1.73287	0.0522915	0.279658
TcIL3000.A.H_000644100.1	-1.95295	7.4156	-1.73001	0.0525525	0.280884
TcIL3000.A.H_000755700.1	1.93816	5.74328	1.72311	0.0531886	0.284112
TcIL3000.A.H_000864500.1	1.84805	6.07069	1.72181	0.0533087	0.284582
TcIL3000.A.H_000530800.1	-1.96346	6.50423	-1.72133	0.0533533	0.284648
TcIL3000.A.H_000583300.1	-2.41993	5.35292	-1.72039	0.0534427	0.284953
TcIL3000.A.H_000198000.1	2.08499	4.91692	1.71972	0.0535029	0.285102
TcIL3000.A.H_000274600.1	-2.55992	2.40987	-1.71816	0.053654	0.285394
TcIL3000.A.H_000432200.1	-2.17062	4.11293	-1.71795	0.0536677	0.285394
TcIL3000.A.H_000446300.1	-2.17855	4.73156	-1.71785	0.0536777	0.285394
TcIL3000.A.H_000218600.1	1.92745	3.96597	1.71775	0.0536871	0.285394
TcIL3000.A.H_000283700.1	-2.05006	6.19657	-1.7155	0.053897	0.286338
TcIL3000.A.H_000031900.1	-3.89541	0.961833	-1.72326	0.0539727	0.286568
TcIL3000.A.H_000221400.1	1.82219	6.23318	1.71291	0.0541399	0.287283
TcIL3000.A.H_000253900.1	-2.72703	0.579397	-1.71234	0.0542117	0.287491
TcIL3000.A.H_000015800.1	1.8176	6.53986	1.71033	0.0543831	0.288227
TcIL3000.A.H_000018500.1	-2.21283	4.798	-1.70674	0.0547235	0.289857
TcIL3000.A.H_000987500.1	-2.59792	3.58185	-1.70596	0.0548047	0.290113
TcIL3000.A.H_000400400.1	-2.3184	5.28775	-1.70533	0.0548571	0.290217
TcIL3000.A.H_000885100.1	-2.98008	3.74341	-1.70319	0.0551283	0.291384
TcIL3000.A.H_000645200.1	1.76125	6.64178	1.70227	0.0551482	0.291384
TcIL3000.A.H_000064600.1	-2.5339	3.61747	-1.70203	0.0551766	0.291384
TcIL3000.A.H_000075600.1	-5.53096	0.0677872	-1.7417	0.0558261	0.294638
TcIL3000.A.H_000480500.1	1.79078	6.5235	1.69445	0.0559002	0.294853
TcIL3000.A.H_000919200.1	-2.49566	4.14959	-1.69372	0.0559752	0.294963
TcIL3000.A.H_000400600.1	2.00911	4.87376	1.69355	0.0559879	0.294963
TcIL3000.A.H_000135200.1	-2.74572	4.49011	-1.69288	0.0560751	0.295246
TcIL3000.A.H_000855700.1	-1.90235	7.21689	-1.69127	0.0562087	0.295774
TcIL3000.A.H_000186700.1	1.94579	4.0509	1.69009	0.0563235	0.296201
TcIL3000.A.H_000791400.1	-2.11624	6.30061	-1.68835	0.0564928	0.296768
TcIL3000.A.H_000761700.1	-1.87538	8.11686	-1.68829	0.0564985	0.296768
TcIL3000.A.H_000205700.1	-2.5756	3.77016	-1.68463	0.056865	0.298359
TcIL3000.A.H_000567700.1	-2.50845	3.18223	-1.68427	0.0568974	0.298359
TcIL3000.A.H_000835300.1	-2.49545	3.87252	-1.68421	0.0569026	0.298359
TcIL3000.A.H_000932900.1	1.85149	8.1974	1.68285	0.0570322	0.298861
TcIL3000.A.H_000910800.1	-2.06755	5.76117	-1.67748	0.0575624	0.30146
TcIL3000.A.H_000047300.1	1.93824	7.13907	1.67568	0.0577411	0.302217
TcIL3000.A.H_000371200.1	-2.04431	4.90811	-1.67348	0.0579605	0.303186
TcIL3000.A.H_000294600.1	-2.25234	4.2148	-1.67048	0.0582613	0.304559
TcIL3000.A.H_001006500.1	1.85389	5.90092	1.67017	0.058292	0.304559
TcIL3000.A.H_000605900.1	-2.00285	6.32573	-1.66862	0.0584472	0.30519
TcIL3000.A.H_000758000.1	-2.60527	4.42046	-1.6666	0.0586615	0.306128
TcIL3000.A.H_000219500.1	-4.02713	-0.812891	-1.67692	0.0588418	0.306888
TcIL3000.A.H_000820400.1	-2.02409	4.64789	-1.66365	0.0589488	0.307264
TcIL3000.A.H_000748400.1	-2.62238	6.04655	-1.66313	0.0590135	0.30742
TcIL3000.A.H_000675200.1	-2.16734	3.87046	-1.66092	0.0592256	0.308343
TcIL3000.A.H_000876900.1	1.86943	5.48709	1.65972	0.0593479	0.308798
TcIL3000.A.H_000696900.1	1.90752	7.9942	1.65859	0.0594631	0.309215
TcIL3000.A.H_000165800.1	-1.985	7.27623	-1.658	0.0595231	0.309345
TcIL3000.A.H_000699900.1	1.85192	5.59511	1.65209	0.0601291	0.312311
TcIL3000.A.H_000730100.1	-2.4834	0.553008	-1.65065	0.0602824	0.312923
TcIL3000.A.H_000995500.1	-2.22003	6.22578	-1.64813	0.0605388	0.314069
TcIL3000.A.H_000710900.1	-2.07643	7.72162	-1.64567	0.0607944	0.31521
TcIL3000.A.H_000712300.1	2.03762	2.37585	1.64452	0.0609136	0.315643
TcIL3000.A.H_000422700.1	3.36563	-1.00912	1.64576	0.0611396	0.316629
TcIL3000.A.H_000444900.1	-2.48666	6.12844	-1.64167	0.061217	0.316843
TcIL3000.A.H_000314600.1	-2.06003	3.9106	-1.63988	0.0613992	0.3176
TcIL3000.A.H_000300000.1	1.82508	5.24818	1.63401	0.0620173	0.32061
TcIL3000.A.H_000179600.1	1.82103	6.07022	1.62837	0.0626168	0.323399
TcIL3000.A.H_000596800.1	-2.27231	4.82028	-1.62825	0.06263	0.323399
TcIL3000.A.H_000962900:snoRNA	2.00022	2.82405	1.62532	0.062943	0.324826
TcIL3000.A.H_000182200.1	-2.3918	2.14234	-1.62258	0.0632393	0.32604
TcIL3000.A.H_000342600.1	1.78018	7.13543	1.62193	0.063307	0.32604
TcIL3000.A.H_000298700.1	1.99916	3.80094	1.62191	0.0633099	0.32604
TcIL3000.A.H_000716900.1	-2.66386	3.7703	-1.62195	0.063326	0.32604
TcIL3000.A.H_000264700.1	-2.33335	3.09805	-1.6214	0.0633653	0.326052
TcIL3000.A.H_000239500.1	1.84588	5.10003	1.6184	0.063689	0.327527
TcIL3000.A.H_000226100.1	2.12025	3.20514	1.61496	0.0640623	0.329256
TcIL3000.A.H_000597200.1	-2.00515	5.39575	-1.61383	0.0641855	0.329697
TcIL3000.A.H_000441000.1	-2.1181	3.65465	-1.61306	0.0642693	0.329936
TcIL3000.A.H_000590300.1	-1.93582	5.05563	-1.61061	0.0645369	0.331117
TcIL3000.A.H_000968300.1	-2.36943	3.01331	-1.60629	0.0650139	0.333371
TcIL3000.A.H_000402700.1	-2.20205	4.81335	-1.60488	0.0651676	0.333965
TcIL3000.A.H_000950800.1	-2.31761	3.63609	-1.60409	0.0652558	0.334223
TcIL3000.A.H_000739200.1	-1.99127	5.23538	-1.60331	0.0653403	0.334288
TcIL3000.A.H_000405000.1	1.74033	7.19634	1.60328	0.065344	0.334288
TcIL3000.A.H_000278200.1	1.82286	6.53581	1.6028	0.0653967	0.334363
TcIL3000.A.H_000006300.1	-2.03564	5.67691	-1.59587	0.0661691	0.338117
TcIL3000.A.H_000433000.1	-2.17096	4.334	-1.59462	0.0663086	0.338634
TcIL3000.A.H_000488100.1	-4.23752	-0.73391	-1.61171	0.0666067	0.339849
TcIL3000.A.H_000605100.1	-2.53417	5.02221	-1.59191	0.0666234	0.339849
TcIL3000.A.H_000637400.1	-2.49274	4.77391	-1.59115	0.0667055	0.339904
TcIL3000.A.H_000552200.1	-1.93416	6.75931	-1.59104	0.0667112	0.339904
TcIL3000.A.H_000887300.1	-2.53473	4.94694	-1.58657	0.067227	0.342335
TcIL3000.A.H_000271400.1	2.06851	3.72749	1.58594	0.0672876	0.342446
TcIL3000.A.H_000640000.1	-2.67338	-1.38307	-1.58541	0.067376	0.342698
TcIL3000.A.H_000037400.1	-2.07573	6.5279	-1.58434	0.0674692	0.342949
TcIL3000.A.H_000216300.1	-2.3279	5.82718	-1.58406	0.0675029	0.342949
TcIL3000.A.H_000223900.1	-2.66565	-1.58312	-1.58386	0.0675507	0.342994
TcIL3000.A.H_000456500.1	-2.41004	4.06023	-1.58107	0.0678464	0.344298
TcIL3000.A.H_000582700.1	-2.51669	3.82267	-1.58065	0.0679006	0.344375
TcIL3000.A.H_000649800.1	-2.68206	5.42871	-1.57631	0.0684199	0.346684
TcIL3000.A.H_000320200.1	-1.91634	5.64336	-1.57591	0.0684343	0.346684
TcIL3000.A.H_000302300.1	-1.96666	6.85252	-1.57507	0.0685307	0.346866
TcIL3000.A.H_000754200.1	-1.99845	9.41445	-1.57492	0.0685488	0.346866
TcIL3000.A.H_000553700.1	-1.99781	6.75299	-1.57141	0.0689541	0.348485
TcIL3000.A.H_000848900.1	1.82137	6.56906	1.57141	0.0689544	0.348485
TcIL3000.A.H_000048500.1	1.87721	5.69571	1.57113	0.0689871	0.348485
TcIL3000.A.H_001018600.1	-1.91204	5.34066	-1.57024	0.0690903	0.348807
TcIL3000.A.H_000159700.1	2.6991	-0.825363	1.56839	0.0693415	0.349876
TcIL3000.A.H_000496900.1	-2.14273	4.01439	-1.56692	0.0694761	0.350355
TcIL3000.A.H_000909700.1	-2.53219	5.12539	-1.56636	0.0695538	0.350447
TcIL3000.A.H_000935400.1	2.09283	6.80962	1.56609	0.0695738	0.350447
TcIL3000.A.H_000139200.1	-4.31726	-0.618676	-1.58866	0.0696449	0.350605
TcIL3000.A.H_000935700.1	-2.04347	7.00992	-1.56393	0.0698262	0.351318
TcIL3000.A.H_000791500.1	1.96602	7.0007	1.56163	0.0700961	0.352475
TcIL3000.A.H_000057300.1	-2.5275	-1.96021	-1.55893	0.0704256	0.353931
TcIL3000.A.H_000499500.1	-1.90399	8.13618	-1.55773	0.0705552	0.35438
TcIL3000.A.H_000797000.1	-1.94385	5.37342	-1.55603	0.070757	0.355192
TcIL3000.A.H_000327600.1	-2.02808	7.11071	-1.5554	0.0708317	0.355365
TcIL3000.A.H_000534600.1	-2.00313	7.07842	-1.55489	0.0708916	0.355464
TcIL3000.A.H_000562200.1	-2.18763	-2.09387	-1.54815	0.0716963	0.359295
TcIL3000.A.H_000523100.1	-2.11727	6.47693	-1.54745	0.0717796	0.359509
TcIL3000.A.H_000175700.1	-2.31905	1.38823	-1.54655	0.0718898	0.359856
TcIL3000.A.H_000661500.1	-2.58722	4.86762	-1.5419	0.0724686	0.362548
TcIL3000.A.H_000746200.1	-2.1779	5.68176	-1.54084	0.0725759	0.36288
TcIL3000.A.H_000387700.1	-2.0603	6.18165	-1.53875	0.0728298	0.363943
TcIL3000.A.H_000966100:snoRNA	2.21912	1.35119	1.53696	0.0730479	0.364827
TcIL3000.A.H_000145000.1	-2.37045	2.23112	-1.53581	0.0731904	0.365332
TcIL3000.A.H_000174100.1	-2.19834	-0.243541	-1.5349	0.0732991	0.365668
TcIL3000.A.H_000052500.1	-2.98698	0.377995	-1.53415	0.0735735	0.366829
TcIL3000.A.H_000416200.1	-1.99653	5.58726	-1.53033	0.0738578	0.368039
TcIL3000.A.H_001010300.1	-2.50536	4.69787	-1.52956	0.0739653	0.368367
TcIL3000.A.H_000850300.1	1.77603	7.48597	1.52889	0.0740349	0.368506
TcIL3000.A.H_000076100.1	-4.22395	-0.654269	-1.5476	0.0745829	0.371025
TcIL3000.A.H_000792000.1	-1.89674	5.1531	-1.5231	0.0747507	0.37165
TcIL3000.A.H_000716400.1	-2.29775	4.97564	-1.51423	0.07586	0.376954
TcIL3000.A.H_000941700.1	1.81061	5.66604	1.51331	0.0759746	0.377311
TcIL3000.A.H_000829200.1	-2.26543	4.14311	-1.51127	0.0762326	0.378379
TcIL3000.A.H_000756600.1	1.82262	5.16179	1.50973	0.0764263	0.379076
TcIL3000.A.H_001003500.1	-1.8016	6.96076	-1.50947	0.0764588	0.379076
TcIL3000.A.H_000401800.1	-2.17818	2.52364	-1.50498	0.0770287	0.381687
TcIL3000.A.H_000970300.1	1.79166	6.75755	1.50439	0.0771037	0.381758
TcIL3000.A.H_000393600.1	1.91302	6.69738	1.50419	0.0771295	0.381758
TcIL3000.A.H_001016500.1	-2.40978	5.19844	-1.5005	0.0776069	0.383907
TcIL3000.A.H_000716300.1	-1.89937	7.08306	-1.49741	0.0779969	0.38562
TcIL3000.A.H_000086400.1	2.39922	3.61996	1.49671	0.0780941	0.385885
TcIL3000.A.H_000255700.1	1.99444	3.05344	1.49592	0.0781892	0.386138
TcIL3000.A.H_000160000.1	-2.45646	-1.92468	-1.49311	0.0785636	0.387771
TcIL3000.A.H_000554600.1	-1.92195	5.86888	-1.49026	0.0789211	0.389318
TcIL3000.A.H_000702000.1	-2.01354	6.34692	-1.48861	0.0791358	0.390159
TcIL3000.A.H_000541800.1	1.86509	7.1583	1.48636	0.0794303	0.391392
TcIL3000.A.H_001003600.1	1.90369	5.18321	1.48234	0.0799559	0.393763
TcIL3000.A.H_000855500.1	1.97272	4.39294	1.47722	0.0806313	0.396868
TcIL3000.A.H_000434100.1	1.82047	7.49516	1.47566	0.0808378	0.397663
TcIL3000.A.H_000965800:snoRNA	2.21137	1.32035	1.46904	0.081721	0.401784
TcIL3000.A.H_000099800.1	-2.90828	3.89761	-1.46983	0.0818087	0.401991
TcIL3000.A.H_000530300.1	1.84346	5.57443	1.46713	0.0819757	0.402588
TcIL3000.A.H_000766100.1	-2.35216	0.079112	-1.46578	0.0821612	0.403274
TcIL3000.A.H_000570500.1	-2.5505	4.24889	-1.46533	0.082244	0.403457
TcIL3000.A.H_000027500.1	-3.55798	-1.0278	-1.47364	0.082448	0.404233
TcIL3000.A.H_000505400.1	1.85382	5.40757	1.46158	0.0827219	0.405351
TcIL3000.A.H_000941900.1	-1.96221	7.08401	-1.45988	0.0829521	0.406254
TcIL3000.A.H_000239900.1	-1.94037	4.30504	-1.45886	0.0830903	0.406705
TcIL3000.A.H_000663600.1	-2.10223	7.24144	-1.45844	0.0831474	0.406759
TcIL3000.A.H_000105200.1	-2.22562	1.97543	-1.45722	0.0833151	0.407354
TcIL3000.A.H_000678800.1	1.98821	6.06705	1.44901	0.0844356	0.412604
TcIL3000.A.H_000668600.1	-2.14046	4.04245	-1.44867	0.0844835	0.41261
TcIL3000.A.H_000458400.1	-2.50672	2.51396	-1.4475	0.0846655	0.41327
TcIL3000.A.H_000943300.1	-2.41256	5.13876	-1.44436	0.085088	0.415104
TcIL3000.A.H_000175900.1	-2.66318	4.17831	-1.44094	0.0856182	0.417459
TcIL3000.A.H_000214800.1	1.94222	6.65718	1.43979	0.0857111	0.417491
TcIL3000.A.H_000275500.1	-2.48479	4.02911	-1.43988	0.0857192	0.417491
TcIL3000.A.H_000151200.1	2.04154	0.775686	1.43858	0.0858802	0.418045
TcIL3000.A.H_000457200.1	1.87402	3.75253	1.43623	0.0862073	0.419406
TcIL3000.A.H_000387800.1	-2.28608	4.94887	-1.43445	0.0864597	0.420403
TcIL3000.A.H_000635200.1	-2.12911	5.56927	-1.43363	0.0865729	0.420721
TcIL3000.A.H_000359300.1	-2.42548	4.31969	-1.43185	0.0868356	0.421766
TcIL3000.A.H_000346200.1	1.7389	6.06778	1.42843	0.0873044	0.42381
TcIL3000.A.H_000141900.1	-2.91042	4.33954	-1.42913	0.0874566	0.424316
TcIL3000.A.H_000302700.1	-2.39414	5.29273	-1.42597	0.087663	0.425084
TcIL3000.A.H_000760900.1	-2.52404	3.48699	-1.425	0.0878201	0.425612
TcIL3000.A.H_000860200.1	-2.42812	-1.54972	-1.42311	0.0880727	0.426602
TcIL3000.A.H_000692500.1	-1.94471	5.49028	-1.4169	0.0889456	0.430594
TcIL3000.A.H_001027100.1	-1.80771	6.61485	-1.4161	0.089061	0.430917
TcIL3000.A.H_000046400.1	-1.95971	5.13807	-1.41527	0.0891805	0.431259
TcIL3000.A.H_000204300.1	-2.56523	1.78821	-1.41375	0.0894424	0.432289
TcIL3000.A.H_000925500.1	-2.46934	3.48446	-1.4123	0.0896304	0.43296
TcIL3000.A.H_000293000.1	-2.1735	3.75326	-1.41176	0.0896867	0.432996
TcIL3000.A.H_000846000.1	-2.34478	3.4084	-1.40936	0.0900416	0.434471
TcIL3000.A.H_000545800.1	-2.01347	5.46002	-1.40096	0.0912587	0.439885
TcIL3000.A.H_001035500.1	-2.24423	2.83525	-1.40094	0.0912631	0.439885
TcIL3000.A.H_000524000.1	-1.9438	6.07442	-1.39933	0.0914979	0.440777
TcIL3000.A.H_000759200.1	-2.43012	3.91598	-1.39853	0.091632	0.441182
TcIL3000.A.H_000145200.1	-2.32496	4.72628	-1.39527	0.0921022	0.443204
TcIL3000.A.H_000957500.1	-1.77969	9.44002	-1.3934	0.0923712	0.444257
TcIL3000.A.H_000501700.1	-2.36983	1.62354	-1.38881	0.0930635	0.447343
TcIL3000.A.H_000320300.1	-2.10956	4.68498	-1.3882	0.0931443	0.447488
TcIL3000.A.H_000386900.1	-2.81892	1.60651	-1.38904	0.0932344	0.447677
TcIL3000.A.H_000749300.1	-1.91333	5.40317	-1.38607	0.0934615	0.448524
TcIL3000.A.H_000402000.1	-2.34619	4.05026	-1.38441	0.0937194	0.449312
TcIL3000.A.H_000047500.1	-1.95833	5.34507	-1.3843	0.0937274	0.449312
TcIL3000.A.H_000713700.1	1.73384	6.69975	1.38041	0.0943114	0.451566
TcIL3000.A.H_000275600.1	-2.38809	4.66588	-1.38038	0.0943298	0.451566
TcIL3000.A.H_001011400.1	1.90237	4.21557	1.38015	0.0943509	0.451566
TcIL3000.A.H_000233600.1	-2.26931	3.00551	-1.37527	0.095092	0.454866
TcIL3000.A.H_000642700.1	1.9513	5.66094	1.37427	0.0952385	0.455192
TcIL3000.A.H_000100300.1	-3.141	-1.41335	-1.37919	0.0952632	0.455192
TcIL3000.A.H_000049000.1	-2.16293	3.50601	-1.37367	0.0953318	0.455274
TcIL3000.A.H_000377200.1	-2.34564	3.7407	-1.36887	0.0960724	0.458563
TcIL3000.A.H_000582800.1	-2.68149	4.1488	-1.36908	0.0961511	0.45869
TcIL3000.A.H_000899100.1	-2.27621	5.61706	-1.3662	0.096475	0.459988
TcIL3000.A.H_000116600.1	-3.31878	-1.35458	-1.37368	0.0966238	0.460448
TcIL3000.A.H_000469000.1	1.81784	6.50349	1.35285	0.0985362	0.469308
TcIL3000.A.H_000446500.1	-2.18763	5.65768	-1.3515	0.0987485	0.470066
TcIL3000.A.H_000817300.1	-2.24144	3.51063	-1.35081	0.0988583	0.470335
TcIL3000.A.H_000351000.1	-2.01252	4.13408	-1.34932	0.0990887	0.471178
TcIL3000.A.H_000439500.1	1.95249	0.91534	1.34747	0.0993774	0.472297
TcIL3000.A.H_000375800.1	-2.38932	5.1824	-1.34698	0.0994726	0.472318
TcIL3000.A.H_000442900.1	1.7193	7.03027	1.34677	0.0994888	0.472318
TcIL3000.A.H_001022300.1	-2.36533	4.77715	-1.3461	0.0996082	0.472631
TcIL3000.A.H_000025800.1	-2.51354	-1.65717	-1.34425	0.0999344	0.473654
TcIL3000.A.H_000709200.1	-1.77599	6.51224	-1.34325	0.100043	0.473654
TcIL3000.A.H_000254700.1	1.85021	5.456	1.34282	0.100111	0.473654
TcIL3000.A.H_000998800.1	-2.19722	4.95393	-1.34267	0.100137	0.473654
TcIL3000.A.H_000528400.1	-1.89209	7.14243	-1.34236	0.100184	0.473654
TcIL3000.A.H_000752700.1	-1.85297	6.58719	-1.34204	0.100234	0.473654
TcIL3000.A.H_000724600.1	1.80115	8.0636	1.34196	0.100247	0.473654
TcIL3000.A.H_000618100.1	-1.95707	5.62588	-1.34192	0.100253	0.473654
TcIL3000.A.H_000767200.1	-1.88692	6.37925	-1.34088	0.100419	0.474184
TcIL3000.A.H_000223100.1	-2.09611	4.83245	-1.33867	0.100769	0.475405
TcIL3000.A.H_000150500.1	-2.00783	0.145994	-1.33857	0.100785	0.475405
TcIL3000.A.H_000962700:snoRNA	1.91462	3.19569	1.33806	0.100866	0.475534
TcIL3000.A.H_000072300.1	2.00966	-0.685108	1.33716	0.101009	0.475954
TcIL3000.A.H_000117700.1	-2.11183	2.42563	-1.33543	0.101285	0.476999
TcIL3000.A.H_000006400.1	1.95295	3.21679	1.335	0.101353	0.477003
TcIL3000.A.H_000437700.1	-2.59475	-0.902675	-1.33505	0.101436	0.477003
TcIL3000.A.H_000531500.1	-2.32219	4.68578	-1.33447	0.101447	0.477003
TcIL3000.A.H_000343800.1	-2.35024	2.96437	-1.33039	0.102106	0.479842
TcIL3000.A.H_000666800.1	-1.90945	6.3783	-1.32552	0.102875	0.4832
TcIL3000.A.H_000515100.1	-1.9097	5.08655	-1.32422	0.103086	0.483935
TcIL3000.A.H_000027700.1	-3.20815	2.47497	-1.3294	0.103483	0.485541
TcIL3000.A.H_000438200.1	-3.08782	-1.38906	-1.32672	0.103561	0.485649
TcIL3000.A.H_000969800.1	-1.77878	6.85296	-1.32055	0.103681	0.485952
TcIL3000.A.H_000262000.1	-2.42651	4.22886	-1.3192	0.103931	0.486865
TcIL3000.A.H_000184400.1	-2.11326	5.53973	-1.31817	0.104069	0.487256
TcIL3000.A.H_000802300.1	1.8433	5.40786	1.31473	0.10463	0.489515
TcIL3000.A.H_000267500.1	-2.81625	3.36325	-1.3166	0.104663	0.489515
TcIL3000.A.H_000160300.1	-3.71361	-0.0958768	-1.33564	0.104742	0.489629
TcIL3000.A.H_000947700.1	-1.98186	6.59208	-1.3114	0.105177	0.491402
TcIL3000.A.H_000725700.1	-2.33422	4.94092	-1.31085	0.105282	0.491633
TcIL3000.A.H_000044000.1	-2.6423	0.140572	-1.31038	0.10549	0.492342
TcIL3000.A.H_000601100.1	1.89992	7.94456	1.30866	0.105628	0.492728
TcIL3000.A.H_000760400.1	-1.92018	6.98401	-1.30765	0.105795	0.493244
TcIL3000.A.H_000157000.1	1.80791	4.54525	1.30431	0.106348	0.495564
TcIL3000.A.H_000817200.1	1.70814	6.79801	1.30222	0.106696	0.496919
TcIL3000.A.H_000296700.1	-2.70146	4.72397	-1.30271	0.106826	0.497209
TcIL3000.A.H_000545200.1	1.80964	5.77796	1.30117	0.10687	0.497209
TcIL3000.A.H_000019500.1	-2.56695	4.90034	-1.30059	0.107065	0.497853
TcIL3000.A.H_001017200.1	1.71168	6.70876	1.29822	0.107363	0.498975
TcIL3000.A.H_000370100.1	-2.27661	3.94592	-1.29052	0.108666	0.504764
TcIL3000.A.H_000172000:tRNA	2.51808	-1.78537	1.28814	0.109135	0.506678
TcIL3000.A.H_000466300.1	1.7912	5.43936	1.28288	0.109952	0.510203
TcIL3000.A.H_000054600.1	-3.99524	0.844057	-1.31527	0.11029	0.511503
TcIL3000.A.H_000026300.1	-2.99273	2.44167	-1.28379	0.110624	0.512757
TcIL3000.A.H_000157200.1	1.83856	4.01911	1.27864	0.110677	0.512757
TcIL3000.A.H_000515700.1	1.83117	6.44983	1.27232	0.111762	0.517252
TcIL3000.A.H_000982800.1	-1.99439	6.24924	-1.27231	0.111764	0.517252
TcIL3000.A.H_000350300.1	1.70268	7.12703	1.27089	0.11201	0.518119
TcIL3000.A.H_000873900.1	1.71867	6.71397	1.27019	0.112131	0.51841
TcIL3000.A.H_000976200.1	1.70159	7.1966	1.26379	0.113242	0.523271
TcIL3000.A.H_000080600.1	-2.69122	-1.65523	-1.26269	0.113698	0.525104
TcIL3000.A.H_000420600.1	1.78968	6.1751	1.26038	0.113839	0.525481
TcIL3000.A.H_000559300.1	-2.27844	5.15337	-1.2533	0.115096	0.531005
TcIL3000.A.H_000998900.1	-2.23013	4.13293	-1.25191	0.115336	0.531811
TcIL3000.A.H_000257400.1	-2.28827	-1.51714	-1.25164	0.115391	0.531811
TcIL3000.A.H_000613900.1	-2.4475	4.20003	-1.25097	0.115556	0.532294
TcIL3000.A.H_000680700.1	-2.3837	3.63723	-1.24975	0.115749	0.532906
TcIL3000.A.H_000364400.1	1.71429	6.541	1.2489	0.115863	0.533151
TcIL3000.A.H_000568200.1	-2.4027	4.40817	-1.2476	0.116138	0.534136
TcIL3000.A.H_000436900.1	-3.6003	-0.965148	-1.26792	0.116517	0.535387
TcIL3000.A.H_000042800.1	-1.77004	6.99533	-1.24515	0.116531	0.535387
TcIL3000.A.H_000783100.1	-1.96729	5.27958	-1.24064	0.117337	0.53881
TcIL3000.A.H_000886200.1	-2.08456	6.1043	-1.23635	0.11811	0.542081
TcIL3000.A.H_000565700.1	-1.94969	5.91097	-1.23465	0.118416	0.543199
TcIL3000.A.H_000455300.1	-2.39204	6.09098	-1.23357	0.118656	0.54402
TcIL3000.A.H_000392800.1	-1.89894	5.7759	-1.23244	0.118816	0.544469
TcIL3000.A.H_000031400.1	-3.13775	-1.40809	-1.24117	0.118906	0.544602
TcIL3000.A.H_000145300.1	-2.23564	3.98158	-1.23054	0.119168	0.54552
TcIL3000.A.H_000749000.1	1.71629	6.41482	1.22961	0.119328	0.545968
TcIL3000.A.H_000299800.1	-1.81165	5.93866	-1.22866	0.119501	0.546477
TcIL3000.A.H_000467800.1	1.81457	3.7351	1.22423	0.12031	0.54989
TcIL3000.A.H_000198500.1	-2.10583	-1.68722	-1.22122	0.120862	0.552128
TcIL3000.A.H_000673000.1	1.72814	6.95496	1.21972	0.121137	0.5531
TcIL3000.A.H_000986700.1	1.77751	6.6741	1.21886	0.121294	0.553531
TcIL3000.A.H_000644000.1	-1.89518	7.40202	-1.21721	0.121599	0.554247
TcIL3000.A.H_000133400.1	-2.13949	1.55825	-1.21714	0.121614	0.554247
TcIL3000.A.H_000945200.1	-2.2074	-1.15601	-1.21702	0.121641	0.554247
TcIL3000.A.H_000512600.1	-1.97742	5.18619	-1.21665	0.121702	0.554247
TcIL3000.A.H_000795400.1	-1.84287	5.64781	-1.21589	0.121843	0.554601
TcIL3000.A.H_000684900.1	1.71664	6.36744	1.21349	0.122286	0.55633
TcIL3000.A.H_000635000.1	-1.74203	7.48067	-1.21313	0.122352	0.556348
TcIL3000.A.H_000123900.1	-1.84511	6.38324	-1.21256	0.122459	0.556547
TcIL3000.A.H_000502900.1	-2.03956	5.36329	-1.21117	0.122717	0.557284
TcIL3000.A.H_000691200.1	-1.86541	5.30149	-1.211	0.122748	0.557284
TcIL3000.A.H_000100200.1	-3.2605	0.453027	-1.22393	0.122877	0.557587
TcIL3000.A.H_000584600.1	1.74583	7.08107	1.20652	0.123583	0.5605
TcIL3000.A.H_000504600.1	1.78754	5.78206	1.20557	0.12376	0.561014
TcIL3000.A.H_000742200.1	-1.95745	4.96336	-1.20475	0.123913	0.561422
TcIL3000.A.H_000835100.1	-1.94949	3.92734	-1.20278	0.124283	0.562808
TcIL3000.A.H_000914400.1	-2.24531	3.78219	-1.1999	0.124838	0.565035
TcIL3000.A.H_000224900.1	-2.14787	4.25686	-1.19943	0.124917	0.565102
TcIL3000.A.H_000426100.1	-2.40588	5.09776	-1.19882	0.125092	0.565605
TcIL3000.A.H_000796700.1	-1.77734	7.61291	-1.19666	0.125436	0.566866
TcIL3000.A.H_000628500.1	-2.18055	4.4918	-1.19511	0.125735	0.567689
TcIL3000.A.H_000967200.1	1.76641	6.17518	1.19501	0.125746	0.567689
TcIL3000.A.H_000972200.1	-1.93444	5.15077	-1.18569	0.12752	0.575404
TcIL3000.A.H_000347200.1	-1.85373	7.00824	-1.18379	0.127884	0.576752
TcIL3000.A.H_000533000.1	1.76227	6.22223	1.18157	0.128311	0.578319
TcIL3000.A.H_000212200.1	1.9973	1.66568	1.1813	0.128363	0.578319
TcIL3000.A.H_000895300.1	1.78839	8.02562	1.18082	0.128456	0.578443
TcIL3000.A.H_000618600.1	-1.85784	6.05474	-1.17881	0.128843	0.57989
TcIL3000.A.H_000446200.1	-1.91186	6.50725	-1.17641	0.129306	0.581678
TcIL3000.A.H_000309400.1	-2.0229	3.53894	-1.17502	0.129575	0.582592
TcIL3000.A.H_000040900.1	-1.8485	8.31346	-1.17119	0.130317	0.585632
TcIL3000.A.H_000485600.1	-2.22862	5.4611	-1.16944	0.130674	0.586937
TcIL3000.A.H_000579700.1	-3.32693	4.09824	-1.18572	0.131099	0.588546
TcIL3000.A.H_000317400.1	-2.31995	3.47262	-1.16249	0.132061	0.592566
TcIL3000.A.H_000816400.1	-2.35005	3.07348	-1.16112	0.132345	0.593537
TcIL3000.A.H_000950100.1	-2.49822	4.01596	-1.16111	0.132466	0.59378
TcIL3000.A.H_000789900.1	1.74418	5.49185	1.15958	0.132593	0.594044
TcIL3000.A.H_000433700.1	1.75609	6.82486	1.15744	0.133013	0.595628
TcIL3000.A.H_000370700.1	-2.39178	3.33481	-1.15586	0.13341	0.597099
TcIL3000.A.H_000963500:snoRNA	1.8495	2.74525	1.15467	0.133563	0.597482
TcIL3000.A.H_000933200.1	1.77832	6.9361	1.15352	0.133791	0.598198
TcIL3000.A.H_000086500.1	-2.56908	-0.298028	-1.15296	0.134196	0.599708
TcIL3000.A.H_000426600.1	1.7721	6.23451	1.15063	0.134365	0.600161
TcIL3000.A.H_000387300.1	-1.72067	7.47068	-1.14997	0.134496	0.600277
TcIL3000.A.H_000049500.1	-2.49832	-1.22384	-1.15078	0.134527	0.600277
TcIL3000.A.H_000810900.1	-1.96393	5.33019	-1.14411	0.13567	0.605068
TcIL3000.A.H_000602600.1	1.71419	7.16317	1.14162	0.136169	0.60699
TcIL3000.A.H_000455900.1	-1.93868	5.36508	-1.13995	0.136504	0.608177
TcIL3000.A.H_000310300.1	-2.12185	4.74324	-1.13889	0.136723	0.608843
TcIL3000.A.H_000283900.1	-1.89332	6.2668	-1.13671	0.137159	0.610408
TcIL3000.A.H_000102900.1	-2.2567	2.37117	-1.13658	0.137212	0.610408
TcIL3000.A.H_000878600.1	-1.90177	5.36419	-1.13385	0.137738	0.612377
TcIL3000.A.H_000814400.1	1.80444	6.23992	1.13327	0.137856	0.612377
TcIL3000.A.H_000046500.1	1.80037	6.64359	1.13324	0.137863	0.612377
TcIL3000.A.H_000489400.1	1.77607	6.66903	1.13234	0.138045	0.61288
TcIL3000.A.H_000781600.1	-1.73167	7.25221	-1.13196	0.138123	0.612915
TcIL3000.A.H_000704800.1	-1.99596	6.67553	-1.1305	0.138421	0.613929
TcIL3000.A.H_000777300.1	-2.89489	-0.835617	-1.1372	0.138511	0.614022
TcIL3000.A.H_000034800.1	-2.22673	-0.844873	-1.12858	0.138831	0.614938
TcIL3000.A.H_000663400.1	1.69406	6.44973	1.12836	0.138857	0.614938
TcIL3000.A.H_000041600.1	1.76465	5.06694	1.12359	0.139832	0.618944
TcIL3000.A.H_000085000.1	-1.87014	5.94313	-1.12244	0.14007	0.619687
TcIL3000.A.H_000790100.1	-1.85187	5.65187	-1.12027	0.140514	0.621344
TcIL3000.A.H_000605500.1	1.71747	6.05826	1.11946	0.140683	0.621623
[truncated: 6,836 more rows]

## Sheet: DESeq-MPvsBSF
	baseMean	log2FoldChange	lfcSE	stat	pvalue	padj
TcIL3000.A.H_000288600.1	1652.24	11.2708	0.411368	21.4755	2.64e-102	1.12e-99
TcIL3000.A.H_000966200:snoRNA	69.2978	8.60067	0.677334	9.89056	4.57e-23	2.38e-21
TcIL3000.A.H_000126400:rRNA	1393.95	8.41653	0.351361	19.7016	2.09e-86	7.49e-84
TcIL3000.A.H_000237000.1	1196.66	8.18584	0.269095	24.7879	1.21e-135	1.03e-132
TcIL3000.A.H_000711300:rRNA	20512.3	7.35312	0.24894	23.6264	2.07e-123	1.38e-120
TcIL3000.A.H_000397800:rRNA	16036.6	7.24775	0.340473	17.0412	4.06e-65	7.29e-63
TcIL3000.A.H_000436400:rRNA	22588.2	7.15012	0.239827	23.67	7.35e-124	5.28e-121
TcIL3000.A.H_000158300.1	2838.86	6.79513	0.315457	16.9238	3.01e-64	5.29e-62
TcIL3000.A.H_000209700.1	86.7073	6.79468	0.708913	7.449	9.4e-14	2.68e-12
TcIL3000.A.H_000021400:rRNA	20703.8	6.73293	0.27683	19.0332	9.05e-81	2.82e-78
TcIL3000.A.H_000125900:rRNA	25766.7	6.63621	0.279876	18.4839	2.78e-76	7.63e-74
TcIL3000.A.H_000150200.1	3444.49	6.6086	0.299685	17.1812	3.67e-66	6.86e-64
TcIL3000.A.H_000490700.1	3015.2	6.57558	0.158933	31.9922	1.4e-224	4.35e-221
TcIL3000.A.H_001036500:rRNA	14195	6.56974	0.277897	18.3736	2.14e-75	5.25e-73
TcIL3000.A.H_000131600:rRNA	25295.3	6.51723	0.275944	18.3126	6.57e-75	1.57e-72
TcIL3000.A.H_000190000:rRNA	26198.4	6.45155	0.276407	18.0448	8.66e-73	2.02e-70
TcIL3000.A.H_000330800.1	22265	6.35454	0.191559	25.4318	1.12e-142	1.16e-139
TcIL3000.A.H_000212800.1	18.4943	6.34485	0.784647	6.52666	6.73e-11	1.49e-09
TcIL3000.A.H_000212400.1	19.6861	6.33965	0.788379	6.50445	7.8e-11	1.72e-09
TcIL3000.A.H_000208300.1	7575.9	6.31805	0.272613	17.8008	6.97e-71	1.55e-68
TcIL3000.A.H_000383400.1	20659	6.2954	0.221222	21.7808	3.53e-105	1.65e-102
TcIL3000.A.H_000808300.1	6543.87	6.28892	0.144774	33.1408	7.68e-241	3.59e-237
TcIL3000.A.H_000558900.1	342236	6.11451	0.13687	33.7793	3.97e-250	3.71e-246
TcIL3000.A.H_000994000:rRNA	5417.79	6.10398	0.292141	15.8963	6.72e-57	9.8e-55
TcIL3000.A.H_000877300.1	10014.3	6.07869	0.263968	17.4699	2.43e-68	4.82e-66
TcIL3000.A.H_000034200.1	55.0009	6.03809	0.488907	9.24365	2.38e-20	1.06e-18
TcIL3000.A.H_000342100.1	8131.15	5.99481	0.257151	17.6	2.46e-69	5.11e-67
TcIL3000.A.H_000213200.1	17.7032	5.982	0.731889	5.98834	2.12e-09	4.05e-08
TcIL3000.A.H_000134400:rRNA	31127.7	5.89992	0.316649	14.047	8.03e-45	8.82e-43
TcIL3000.A.H_000213100.1	12.7627	5.89005	0.801205	5.93095	3.01e-09	5.67e-08
TcIL3000.A.H_000812300.1	38.8521	5.81841	0.468162	9.1155	7.83e-20	3.38e-18
TcIL3000.A.H_000185600:rRNA	3123.77	5.79059	0.309771	13.9965	1.64e-44	1.78e-42
TcIL3000.A.H_000914500.1	10766.2	5.78285	0.295234	14.6472	1.4e-48	1.68e-46
TcIL3000.A.H_000212600.1	10.9229	5.72654	0.806857	5.71359	1.11e-08	1.96e-07
TcIL3000.A.H_000437100.1	33.671	5.71561	0.736901	5.88135	4.07e-09	7.49e-08
TcIL3000.A.H_000289700.1	23134.7	5.66066	0.18552	22.5146	2.98e-112	1.64e-109
TcIL3000.A.H_000400100.1	13395.5	5.5799	0.155639	26.2866	2.73e-152	3.64e-149
TcIL3000.A.H_000274300.1	36227.8	5.5742	0.161172	25.3548	7.96e-142	7.43e-139
TcIL3000.A.H_000199900:rRNA	20459.7	5.5644	0.388519	10.6505	1.73e-26	1.02e-24
TcIL3000.A.H_000567000.1	16484.9	5.55877	0.219493	18.5955	3.49e-77	9.88e-75
TcIL3000.A.H_000861400.1	39.3056	5.53722	0.696251	6.04135	1.53e-09	2.95e-08
TcIL3000.A.H_000274400.1	24949.1	5.511	0.166299	24.1977	2.35e-129	1.83e-126
TcIL3000.A.H_000812400.1	53.6421	5.49462	0.419697	9.56987	1.07e-21	5.18e-20
TcIL3000.A.H_000633300.1	6991.87	5.48779	0.145089	27.5521	4.18e-167	6.5e-164
TcIL3000.A.H_000151500.1	14375.9	5.48618	0.25894	15.5175	2.64e-54	3.79e-52
TcIL3000.A.H_000489300.1	222.726	5.46072	0.719781	5.9615	2.5e-09	4.73e-08
TcIL3000.A.H_000236700.1	855.33	5.45816	0.306331	13.0611	5.49e-39	5.4e-37
TcIL3000.A.H_000158100.1	146.986	5.41693	0.325531	12.1388	6.58e-34	5.2e-32
TcIL3000.A.H_000181000:rRNA	21388.1	5.37466	0.352086	11.1753	5.39e-29	3.49e-27
TcIL3000.A.H_000388400.1	33865.5	5.3423	0.205778	18.7699	1.33e-78	4.01e-76
TcIL3000.A.H_000436500.1	38.1813	5.33613	0.593437	6.64547	3.02e-11	6.9e-10
TcIL3000.A.H_000213000.1	9.46221	5.32043	0.828724	5.19204	2.08e-07	3.18e-06
TcIL3000.A.H_000507600.1	7641.82	5.23941	0.320629	11.8169	3.19e-32	2.31e-30
TcIL3000.A.H_000628800.1	163.654	5.23312	0.542325	7.13861	9.43e-13	2.49e-11
TcIL3000.A.H_000567100.1	10134.8	5.19776	0.217303	17.1196	1.06e-65	1.94e-63
TcIL3000.A.H_000566700.1	7797.1	5.14607	0.206142	17.7847	9.28e-71	2.01e-68
TcIL3000.A.H_000567300.1	21352.3	5.14517	0.199283	18.3861	1.7e-75	4.29e-73
TcIL3000.A.H_000812200.1	49.9765	5.14357	0.49496	7.53935	4.72e-14	1.38e-12
TcIL3000.A.H_000072500.1	19.4173	5.12474	0.766811	4.9768	6.46e-07	9.25e-06
TcIL3000.A.H_000150000.1	741.632	5.11297	0.175213	20.6938	3.94e-95	1.53e-92
TcIL3000.A.H_000212500.1	9.437	5.10865	0.841252	4.94701	7.54e-07	1.07e-05
TcIL3000.A.H_000034600.1	23.34	5.10743	0.585269	6.29542	3.07e-10	6.27e-09
TcIL3000.A.H_000317900.1	5840.54	5.10706	0.225557	16.0987	2.61e-58	3.99e-56
TcIL3000.A.H_000389200.1	35917.3	5.10039	0.184411	19.6114	1.24e-85	4.27e-83
TcIL3000.A.H_000543500.1	4232.61	5.08731	0.215126	16.7769	3.6e-63	6.11e-61
TcIL3000.A.H_000327400.1	7954.17	5.04983	0.12825	27.7389	2.37e-169	4.42e-166
TcIL3000.A.H_000831900.1	10531.1	5.02596	0.222595	15.9462	3.03e-57	4.48e-55
TcIL3000.A.H_000386000:rRNA	1574.74	5.00532	0.29452	12.0416	2.15e-33	1.66e-31
TcIL3000.A.H_000566900.1	6955.89	4.97399	0.189394	18.4321	7.26e-76	1.88e-73
TcIL3000.A.H_000196700.1	11.6646	4.96617	0.653416	5.32154	1.03e-07	1.63e-06
TcIL3000.A.H_000150900.1	4496.63	4.91112	0.26582	12.9594	2.08e-38	2e-36
TcIL3000.A.H_000866200.1	8587.27	4.88574	0.172463	19.7133	1.66e-86	6.19e-84
TcIL3000.A.H_000212700.1	6.8368	4.87098	0.84669	4.62432	3.76e-06	4.8e-05
TcIL3000.A.H_000566800.1	14491.3	4.85529	0.190861	17.6704	7.08e-70	1.5e-67
TcIL3000.A.H_000217100.1	443.425	4.80558	0.299272	11.1847	4.84e-29	3.16e-27
TcIL3000.A.H_000033900.1	24.8218	4.80552	0.480194	7.00584	2.46e-12	6.16e-11
TcIL3000.A.H_000044500.1	6117.82	4.78033	0.153735	21.4101	1.08e-101	4.37e-99
TcIL3000.A.H_000321600.1	4865.97	4.77831	0.201969	16.3274	6.3e-60	1.01e-57
TcIL3000.A.H_000223500.1	70.2929	4.77518	0.441549	7.61413	2.65e-14	7.82e-13
TcIL3000.A.H_000576900.1	4957.88	4.76637	0.264093	12.4946	7.99e-36	6.72e-34
TcIL3000.A.H_000212900.1	6.90019	4.75096	0.853101	4.49804	6.86e-06	8.47e-05
TcIL3000.A.H_000288900.1	7770.14	4.74963	0.257239	12.7558	2.89e-37	2.6e-35
TcIL3000.A.H_000249100.1	7443.24	4.7453	0.202126	16.1519	1.1e-58	1.74e-56
TcIL3000.A.H_000122900.1	9390.36	4.74113	0.267081	12.2634	1.42e-34	1.15e-32
TcIL3000.A.H_000011900.1	92.3096	4.71269	0.341789	9.5423	1.4e-21	6.69e-20
TcIL3000.A.H_000051300.1	137.165	4.70908	0.602485	5.64373	1.66e-08	2.84e-07
TcIL3000.A.H_000520700.1	4519.67	4.70225	0.108592	29.539	9.08e-192	2.12e-188
TcIL3000.A.H_000597500.1	18686.6	4.67945	0.136717	23.3205	2.75e-120	1.71e-117
TcIL3000.A.H_000033500.1	25.1855	4.67315	0.601078	5.5234	3.32e-08	5.59e-07
TcIL3000.A.H_000243800.1	13.0727	4.66221	0.712615	4.70067	2.59e-06	3.37e-05
TcIL3000.A.H_000044400.1	4097.66	4.6283	0.182696	17.2095	2.25e-66	4.29e-64
TcIL3000.A.H_000242800.1	4749.65	4.62735	0.213099	14.7769	2.06e-49	2.53e-47
TcIL3000.A.H_000542300.1	1806.2	4.58099	0.259815	11.9821	4.41e-33	3.37e-31
TcIL3000.A.H_000198900.1	42.0109	4.56805	0.759178	4.52255	6.11e-06	7.63e-05
TcIL3000.A.H_000011400.1	92.9021	4.54244	0.335175	9.22469	2.84e-20	1.26e-18
TcIL3000.A.H_000415300.1	5276.85	4.51338	0.131642	22.9527	1.38e-116	8.07e-114
TcIL3000.A.H_000479800.1	9088.57	4.50393	0.136473	22.0757	5.41e-108	2.66e-105
TcIL3000.A.H_000946700.1	9199.81	4.47904	0.201679	14.8673	5.37e-50	6.69e-48
TcIL3000.A.H_000846500.1	4560.04	4.46614	0.167051	17.8351	3.77e-71	8.59e-69
TcIL3000.A.H_000676000.1	12154.1	4.42479	0.136588	21.478	2.5e-102	1.11e-99
TcIL3000.A.H_000533400.1	3273.3	4.40544	0.260613	11.2734	1.78e-29	1.18e-27
TcIL3000.A.H_000289600.1	2717.4	4.39178	0.218037	13.3665	9.49e-41	9.95e-39
TcIL3000.A.H_000675300.1	11668.2	4.38576	0.226057	12.8737	6.33e-38	5.96e-36
TcIL3000.A.H_000576800.1	10573.3	4.38129	0.251542	11.5751	5.51e-31	3.9e-29
TcIL3000.A.H_000433500.1	16.5884	4.35845	0.621447	4.87915	1.07e-06	1.49e-05
TcIL3000.A.H_000202000.1	255.219	4.34169	0.364877	7.96287	1.68e-15	5.41e-14
TcIL3000.A.H_000785100.1	5750.75	4.34012	0.197611	14.4662	1.98e-47	2.31e-45
TcIL3000.A.H_000712100.1	59.2974	4.33589	0.650046	4.71071	2.47e-06	3.23e-05
TcIL3000.A.H_000567200.1	7389.74	4.33536	0.190824	14.9493	1.57e-50	2.01e-48
TcIL3000.A.H_000838200.1	11507.1	4.32576	0.222287	12.8185	1.29e-37	1.19e-35
TcIL3000.A.H_000149500.1	32.8773	4.31753	0.703817	4.39616	1.1e-05	0.000132505
TcIL3000.A.H_000543800.1	6800.73	4.30854	0.251997	11.266	1.93e-29	1.27e-27
TcIL3000.A.H_000235800.1	8.06268	4.29165	0.717038	4.15936	3.19e-05	0.00035882
TcIL3000.A.H_000791100.1	6438.88	4.27275	0.158578	17.5605	4.94e-69	1e-66
TcIL3000.A.H_000433400.1	16.8337	4.26944	0.607374	4.84053	1.29e-06	1.77e-05
TcIL3000.A.H_000706200.1	4460.14	4.26645	0.24064	11.6115	3.6e-31	2.59e-29
TcIL3000.A.H_000818300.1	8.87144	4.26324	0.844598	3.94262	8.06e-05	0.000847939
TcIL3000.A.H_000208700.1	5799.45	4.26145	0.255971	10.911	1.02e-27	6.31e-26
TcIL3000.A.H_000785700.1	19352.4	4.25953	0.182206	15.2319	2.17e-52	2.98e-50
TcIL3000.A.H_001009300.1	3781.55	4.25443	0.239821	11.6001	4.11e-31	2.93e-29
TcIL3000.A.H_000560700.1	748.579	4.23925	0.297227	9.35936	8.02e-21	3.69e-19
TcIL3000.A.H_000150400.1	199.002	4.23464	0.320595	8.68347	3.84e-18	1.55e-16
TcIL3000.A.H_000198800.1	93.0049	4.23342	0.68166	4.40132	1.08e-05	0.000129558
TcIL3000.A.H_000601200.1	8781.48	4.2273	0.122306	22.357	1.03e-110	5.36e-108
TcIL3000.A.H_000611800.1	2603.65	4.22246	0.164683	16.6097	5.93e-62	9.88e-60
TcIL3000.A.H_000776400.1	611.271	4.21463	0.268611	10.2352	1.38e-24	7.62e-23
TcIL3000.A.H_000013500.1	168.263	4.21151	0.327403	8.43951	3.19e-17	1.18e-15
TcIL3000.A.H_000635100.1	3782.18	4.18794	0.211773	12.7937	1.78e-37	1.63e-35
TcIL3000.A.H_000048300.1	4957.08	4.18691	0.201481	13.4319	3.93e-41	4.22e-39
TcIL3000.A.H_000078300.1	6.9928	4.18133	0.811747	3.69339	0.000221283	0.0021533
TcIL3000.A.H_000577000.1	12860.9	4.17747	0.268344	10.1068	5.15e-24	2.78e-22
TcIL3000.A.H_000997700.1	9291.55	4.17358	0.138807	19.327	3.18e-83	1.06e-80
TcIL3000.A.H_000288800.1	1290.94	4.16551	0.182204	14.7158	5.1e-49	6.18e-47
TcIL3000.A.H_000577100.1	6740.87	4.15709	0.339461	7.9925	1.32e-15	4.33e-14
TcIL3000.A.H_000801400.1	4977.84	4.15516	0.204379	13.0889	3.81e-39	3.78e-37
TcIL3000.A.H_000509100.1	91.238	4.14874	0.346733	7.80523	5.94e-15	1.81e-13
TcIL3000.A.H_000151600.1	1159.89	4.13627	0.17752	14.9349	1.95e-50	2.46e-48
TcIL3000.A.H_000208500.1	9903.18	4.12321	0.255175	10.4026	2.41e-25	1.36e-23
TcIL3000.A.H_000597400.1	7845.97	4.11471	0.101494	25.8102	6.82e-147	7.96e-144
TcIL3000.A.H_000431900.1	36.2209	4.10879	0.717712	4.06653	4.77e-05	0.000518982
TcIL3000.A.H_000900900.1	4620.01	4.10375	0.181625	14.4224	3.74e-47	4.26e-45
TcIL3000.A.H_000661200.1	3283.69	4.08915	0.154955	16.7825	3.28e-63	5.67e-61
TcIL3000.A.H_000233200.1	17.3073	4.07325	0.83744	3.7467	0.000179173	0.00176235
TcIL3000.A.H_000646200.1	3209.65	4.06363	0.244167	10.6167	2.49e-26	1.46e-24
TcIL3000.A.H_000149700.1	17.5894	4.06288	0.830737	3.72873	0.000192448	0.0018845
TcIL3000.A.H_000532200.1	7065.92	4.05989	0.226399	11.4154	3.5e-30	2.39e-28
TcIL3000.A.H_000680400.1	2211.76	4.05106	0.136426	18.764	1.49e-78	4.34e-76
TcIL3000.A.H_000014000.1	1281.77	4.03681	0.289303	8.90827	5.18e-19	2.16e-17
TcIL3000.A.H_000237200.1	122.062	4.0214	0.286116	8.94946	3.57e-19	1.49e-17
TcIL3000.A.H_000474300.1	4907	4.01484	0.193383	13.0967	3.44e-39	3.45e-37
TcIL3000.A.H_000526900.1	2841.08	4.00756	0.204359	12.368	3.9e-35	3.22e-33
TcIL3000.A.H_000163600.1	2214.82	3.9974	0.167773	14.9655	1.23e-50	1.6e-48
TcIL3000.A.H_000307600.1	1766.38	3.99466	0.260793	9.69113	3.29e-22	1.65e-20
TcIL3000.A.H_000612500.1	3426.63	3.99177	0.248788	10.1352	3.85e-24	2.1e-22
TcIL3000.A.H_000369700.1	4964.37	3.9892	0.267696	9.42744	4.2e-21	1.96e-19
TcIL3000.A.H_000380300:tRNA	10.7183	3.98449	0.742335	3.75081	0.000176261	0.00173693
TcIL3000.A.H_000980300.1	3668.92	3.95553	0.270013	9.22422	2.86e-20	1.26e-18
TcIL3000.A.H_000962200:snoRNA	769.082	3.95374	0.25655	9.68829	3.38e-22	1.69e-20
TcIL3000.A.H_000367600.1	11676.5	3.9516	0.172854	14.2655	3.59e-46	3.99e-44
TcIL3000.A.H_000811900.1	133.149	3.95018	0.327585	7.63982	2.18e-14	6.42e-13
TcIL3000.A.H_000660200.1	2285.88	3.94514	0.199881	12.3285	6.36e-35	5.21e-33
TcIL3000.A.H_000983900.1	3787.75	3.94237	0.265383	9.33105	1.05e-20	4.77e-19
TcIL3000.A.H_000452200.1	3488.91	3.93239	0.207582	11.817	3.19e-32	2.31e-30
TcIL3000.A.H_000815200:tRNA	9.10204	3.93224	0.876534	3.81679	0.000135199	0.0013625
TcIL3000.A.H_000732200.1	38.9386	3.9229	0.423776	5.92786	3.07e-09	5.76e-08
TcIL3000.A.H_000242700.1	261.936	3.92104	0.273002	8.99924	2.27e-19	9.64e-18
TcIL3000.A.H_000860000.1	2150.03	3.91912	0.275996	8.89822	5.68e-19	2.33e-17
TcIL3000.A.H_000380400:tRNA	12.9488	3.90072	0.740035	3.64881	0.000263457	0.00253462
TcIL3000.A.H_000562100.1	13418.9	3.89693	0.236434	10.2513	1.17e-24	6.49e-23
TcIL3000.A.H_000812100.1	52.7623	3.89078	0.379693	6.48264	9.01e-11	1.98e-09
TcIL3000.A.H_000502300.1	2786.5	3.8748	0.185978	12.858	7.75e-38	7.23e-36
TcIL3000.A.H_000937300.1	6127.92	3.86535	0.197563	12.067	1.58e-33	1.23e-31
TcIL3000.A.H_000509400.1	187.671	3.85874	0.316731	7.6019	2.92e-14	8.56e-13
TcIL3000.A.H_000148600.1	69.3157	3.85118	0.396175	6.13006	8.78e-10	1.73e-08
TcIL3000.A.H_001007300.1	5790.78	3.84877	0.185394	12.7575	2.83e-37	2.56e-35
TcIL3000.A.H_000812000.1	66.5405	3.83306	0.416613	5.81171	6.18e-09	1.11e-07
TcIL3000.A.H_000971800.1	5168.62	3.82661	0.197167	11.8943	1.27e-32	9.46e-31
TcIL3000.A.H_000474200.1	2163.96	3.82593	0.231184	10.1717	2.65e-24	1.46e-22
TcIL3000.A.H_000255800.1	8257.02	3.81931	0.321618	7.36752	1.74e-13	4.84e-12
TcIL3000.A.H_000016500.1	2411.76	3.79956	0.298236	7.8551	3.99e-15	1.24e-13
TcIL3000.A.H_000150800.1	1729.12	3.79703	0.242276	9.59757	8.19e-22	3.98e-20
TcIL3000.A.H_000151700.1	536.125	3.79018	0.278571	8.35636	6.47e-17	2.34e-15
TcIL3000.A.H_001033300.1	2014.6	3.77154	0.181468	12.6045	2e-36	1.72e-34
TcIL3000.A.H_000151100.1	3869.05	3.76806	0.272823	8.44477	3.05e-17	1.14e-15
TcIL3000.A.H_000548700.1	2004.27	3.76376	0.197687	11.5455	7.78e-31	5.46e-29
TcIL3000.A.H_000789600.1	9305.03	3.757	0.156938	14.4562	2.29e-47	2.64e-45
TcIL3000.A.H_000552700.1	2010.87	3.74448	0.145961	15.4468	7.93e-54	1.1e-51
TcIL3000.A.H_000611000.1	4724.88	3.7329	0.210301	10.7184	8.35e-27	5.06e-25
TcIL3000.A.H_000226500.1	172.948	3.71685	0.529835	4.45824	8.26e-06	0.000100672
TcIL3000.A.H_000870400.1	5551.4	3.71636	0.201544	11.0933	1.35e-28	8.65e-27
TcIL3000.A.H_000962500:snoRNA	572.658	3.71368	0.288147	7.82298	5.16e-15	1.57e-13
TcIL3000.A.H_000151400.1	241.992	3.70033	0.401833	5.67596	1.38e-08	2.4e-07
TcIL3000.A.H_000701000.1	2411.13	3.69319	0.114201	19.259	1.19e-82	3.81e-80
TcIL3000.A.H_000392000.1	11976.3	3.68943	0.194264	11.3632	6.37e-30	4.25e-28
TcIL3000.A.H_000647000.1	3719.57	3.66833	0.199491	10.9648	5.64e-28	3.56e-26
TcIL3000.A.H_000543900.1	159.653	3.66189	0.383529	5.82496	5.71e-09	1.03e-07
TcIL3000.A.H_000527000.1	3111.02	3.66086	0.204695	10.6545	1.66e-26	9.94e-25
TcIL3000.A.H_000971700.1	2317.13	3.65611	0.151765	14.2791	2.95e-46	3.32e-44
TcIL3000.A.H_000527400.1	2425.75	3.63876	0.214405	10.0781	6.91e-24	3.68e-22
TcIL3000.A.H_000405500.1	2669.38	3.63167	0.314168	6.9379	3.98e-12	9.62e-11
TcIL3000.A.H_001001700.1	3250.96	3.5964	0.219877	9.64003	5.42e-22	2.66e-20
TcIL3000.A.H_000762900.1	3392.55	3.59078	0.138954	15.1128	1.33e-51	1.8e-49
TcIL3000.A.H_000208600.1	2389.87	3.58261	0.183397	11.4436	2.53e-30	1.74e-28
TcIL3000.A.H_000033700.1	12.7073	3.58097	0.76572	3.21507	0.00130412	0.011279
TcIL3000.A.H_000150700.1	2036.05	3.57576	0.169655	12.3164	7.39e-35	6e-33
TcIL3000.A.H_000233700.1	2078.71	3.56349	0.242274	8.63377	5.94e-18	2.37e-16
TcIL3000.A.H_000342400.1	1740.25	3.54142	0.178696	11.5095	1.18e-30	8.23e-29
TcIL3000.A.H_000738000.1	2501.12	3.53974	0.154217	13.3	2.31e-40	2.4e-38
TcIL3000.A.H_000806900.1	1209.77	3.5221	0.256397	8.01073	1.14e-15	3.76e-14
TcIL3000.A.H_000159100.1	93.5923	3.52135	0.298546	6.92021	4.51e-12	1.09e-10
TcIL3000.A.H_000508900.1	501.534	3.51956	0.257318	7.97362	1.54e-15	4.99e-14
TcIL3000.A.H_000197000.1	3128.36	3.49517	0.289567	7.03046	2.06e-12	5.21e-11
TcIL3000.A.H_000034300.1	14.1394	3.4886	0.721553	3.18382	0.00145347	0.0124325
TcIL3000.A.H_000200800.1	35556.3	3.48735	0.255868	7.89026	3.02e-15	9.51e-14
TcIL3000.A.H_001021900.1	3494.67	3.48734	0.250681	8.04845	8.39e-16	2.8e-14
TcIL3000.A.H_000403800.1	3644.84	3.46491	0.152972	12.9179	3.57e-38	3.4e-36
TcIL3000.A.H_000874600.1	6998.14	3.46471	0.165949	11.9185	9.49e-33	7.14e-31
TcIL3000.A.H_000811800.1	85.0886	3.44063	0.406056	4.98751	6.12e-07	8.79e-06
TcIL3000.A.H_000307900.1	4420.15	3.44047	0.234806	8.37697	5.43e-17	1.99e-15
TcIL3000.A.H_000577200.1	24.6582	3.43979	0.877013	3.23069	0.00123492	0.0107503
TcIL3000.A.H_000182400:tRNA	10.4513	3.43941	0.792418	2.96306	0.00304597	0.0240279
TcIL3000.A.H_000455000.1	2391.05	3.43905	0.120758	16.1149	2.01e-58	3.12e-56
TcIL3000.A.H_000043000.1	359.684	3.43745	0.647875	3.35264	0.000800458	0.00721031
TcIL3000.A.H_000797400.1	8521.6	3.42891	0.229095	8.52972	1.47e-17	5.63e-16
TcIL3000.A.H_000525100.1	2924.05	3.41432	0.257522	7.55784	4.1e-14	1.2e-12
TcIL3000.A.H_000024200.1	12.9502	3.40199	0.773204	2.93759	0.00330769	0.0258493
TcIL3000.A.H_000974700.1	1945.08	3.40057	0.211749	9.07742	1.11e-19	4.76e-18
TcIL3000.A.H_000340000.1	1123.84	3.37577	0.121748	15.4655	5.93e-54	8.39e-52
TcIL3000.A.H_000893900.1	6721.87	3.35898	0.10729	17.3777	1.22e-67	2.36e-65
TcIL3000.A.H_000858600.1	2859.25	3.33839	0.217315	8.56397	1.09e-17	4.25e-16
TcIL3000.A.H_000197200.1	2658.34	3.33548	0.290989	6.44888	1.13e-10	2.45e-09
TcIL3000.A.H_000943600.1	5588.32	3.33275	0.204312	9.06819	1.21e-19	5.16e-18
TcIL3000.A.H_000925900.1	6017.31	3.33085	0.226056	8.20757	2.26e-16	7.83e-15
TcIL3000.A.H_000322400.1	3230.79	3.32759	0.198371	9.30788	1.3e-20	5.91e-19
TcIL3000.A.H_000443200.1	1607.27	3.32379	0.169809	10.8215	2.72e-27	1.67e-25
TcIL3000.A.H_000151000.1	6809.41	3.32054	0.167974	10.9185	9.4e-28	5.85e-26
TcIL3000.A.H_000740600.1	2417.29	3.31209	0.236662	7.77067	7.81e-15	2.35e-13
TcIL3000.A.H_000419700.1	3134.86	3.30935	0.177921	10.2546	1.13e-24	6.31e-23
TcIL3000.A.H_000034000.1	10.2047	3.30589	0.732723	2.90759	0.0036422	0.0281366
TcIL3000.A.H_000201200.1	18245.6	3.2827	0.261203	6.95089	3.63e-12	8.89e-11
TcIL3000.A.H_000694400.1	3457.16	3.2773	0.213775	8.41645	3.88e-17	1.43e-15
TcIL3000.A.H_000246600.1	3663.94	3.2738	0.261962	6.89769	5.29e-12	1.26e-10
TcIL3000.A.H_000296400.1	61.5764	3.27013	0.612034	3.21694	0.00129565	0.0112266
TcIL3000.A.H_000508800.1	1956.93	3.26604	0.278712	6.47147	9.71e-11	2.13e-09
TcIL3000.A.H_000253400.1	569.802	3.26513	0.239888	7.47424	7.77e-14	2.24e-12
TcIL3000.A.H_000845100.1	128.237	3.26052	0.423677	4.3724	1.23e-05	0.00014684
TcIL3000.A.H_000757200.1	4957.56	3.25191	0.228003	7.79326	6.53e-15	1.98e-13
TcIL3000.A.H_000196800.1	6039.84	3.24439	0.282418	6.3133	2.73e-10	5.65e-09
TcIL3000.A.H_000072400.1	15.6845	3.24177	0.673959	2.97255	0.00295337	0.0233369
TcIL3000.A.H_000734500.1	5298.14	3.24103	0.240584	7.35245	1.95e-13	5.37e-12
TcIL3000.A.H_000769100.1	3422.48	3.23792	0.265289	6.67919	2.4e-11	5.56e-10
TcIL3000.A.H_000289000.1	4801.67	3.20805	0.180786	9.53445	1.51e-21	7.17e-20
TcIL3000.A.H_001010800.1	1243.94	3.20694	0.234871	7.38049	1.58e-13	4.43e-12
TcIL3000.A.H_000508700.1	334.716	3.2025	0.24096	7.18341	6.8e-13	1.81e-11
TcIL3000.A.H_000509300.1	68.5442	3.20039	0.394445	4.5116	6.43e-06	8.02e-05
TcIL3000.A.H_000963100:snoRNA	356.131	3.19096	0.267874	6.44416	1.16e-10	2.52e-09
TcIL3000.A.H_000718700.1	5011.22	3.18392	0.130082	13.007	1.12e-38	1.08e-36
TcIL3000.A.H_000492500.1	1758.51	3.18347	0.30144	5.73148	9.96e-09	1.77e-07
TcIL3000.A.H_001014200.1	3209.39	3.18049	0.198007	8.58198	9.33e-18	3.66e-16
TcIL3000.A.H_000526600.1	2979.01	3.17594	0.21429	7.92384	2.3e-15	7.36e-14
TcIL3000.A.H_000208400.1	8531.64	3.1655	0.168951	9.93855	2.83e-23	1.49e-21
TcIL3000.A.H_000964300:snoRNA	230.285	3.16418	0.593046	3.12512	0.00177735	0.0149157
TcIL3000.A.H_000280200.1	1099.69	3.15747	0.197727	8.47808	2.29e-17	8.65e-16
TcIL3000.A.H_000817800.1	11715.3	3.1506	0.243403	6.89842	5.26e-12	1.26e-10
TcIL3000.A.H_000215300.1	1767.79	3.14899	0.179281	9.2836	1.64e-20	7.35e-19
TcIL3000.A.H_000961900:snoRNA	335.803	3.14444	0.257238	6.51911	7.07e-11	1.56e-09
TcIL3000.A.H_000197100.1	3508.76	3.14254	0.284978	5.90184	3.59e-09	6.67e-08
TcIL3000.A.H_000256300.1	152.445	3.1378	0.261973	6.38078	1.76e-10	3.74e-09
TcIL3000.A.H_000200600.1	101.247	3.13754	0.36473	4.67605	2.92e-06	3.79e-05
TcIL3000.A.H_000484000.1	16510	3.13394	0.279553	5.98002	2.23e-09	4.25e-08
TcIL3000.A.H_000253100.1	43.8019	3.13356	0.408362	4.20077	2.66e-05	0.000304588
TcIL3000.A.H_000510800.1	3923.74	3.12641	0.122046	13.3845	7.45e-41	7.9e-39
TcIL3000.A.H_000648200.1	4711.29	3.12428	0.261553	6.33644	2.35e-10	4.92e-09
TcIL3000.A.H_000759900.1	2105.4	3.12414	0.258404	6.4102	1.45e-10	3.12e-09
TcIL3000.A.H_000890300.1	2039.05	3.12035	0.146596	11.1232	9.68e-29	6.23e-27
TcIL3000.A.H_000635600.1	2413.14	3.11739	0.133806	12.1515	5.63e-34	4.49e-32
TcIL3000.A.H_000483700.1	9072.01	3.10771	0.275498	5.96884	2.39e-09	4.53e-08
TcIL3000.A.H_001008600.1	4168.18	3.1022	0.208363	7.78934	6.74e-15	2.03e-13
TcIL3000.A.H_000049300.1	105.222	3.09391	0.671718	2.75593	0.00585259	0.0435537
TcIL3000.A.H_000878700.1	4795.25	3.09238	0.171477	9.36826	7.37e-21	3.41e-19
TcIL3000.A.H_000961600:snoRNA	322.963	3.08899	0.260248	6.23371	4.56e-10	9.2e-09
TcIL3000.A.H_000815500.1	7039.56	3.08509	0.179679	8.90772	5.21e-19	2.16e-17
TcIL3000.A.H_000259100.1	2210.49	3.08144	0.244777	6.57892	4.74e-11	1.07e-09
TcIL3000.A.H_000246500.1	1309.86	3.07577	0.237852	6.73993	1.58e-11	3.7e-10
TcIL3000.A.H_000259000.1	1211.52	3.07345	0.249396	6.42983	1.28e-10	2.76e-09
TcIL3000.A.H_000285000.1	1723.49	3.05955	0.310618	5.17199	2.32e-07	3.53e-06
TcIL3000.A.H_000303200.1	3608.89	3.05461	0.269707	5.89449	3.76e-09	6.96e-08
TcIL3000.A.H_000483600.1	9456.24	3.05309	0.273955	5.80157	6.57e-09	1.18e-07
TcIL3000.A.H_000601700.1	7752.45	3.05244	0.23657	6.6761	2.45e-11	5.67e-10
TcIL3000.A.H_000617900.1	1841.91	3.04691	0.246884	6.38503	1.71e-10	3.66e-09
TcIL3000.A.H_000378300.1	3209.53	3.03913	0.153335	10.111	4.94e-24	2.68e-22
TcIL3000.A.H_000246700.1	62.8893	3.03051	0.369938	4.32672	1.51e-05	0.00017923
TcIL3000.A.H_000483500.1	8549.35	3.02393	0.27631	5.64891	1.61e-08	2.76e-07
TcIL3000.A.H_000555100.1	2992.06	3.00981	0.183946	8.29599	1.08e-16	3.85e-15
TcIL3000.A.H_000626700.1	4423.33	3.00977	0.19397	7.87635	3.37e-15	1.06e-13
TcIL3000.A.H_000483800.1	10193.1	3.00795	0.274162	5.63277	1.77e-08	3.03e-07
TcIL3000.A.H_000793500.1	2460.93	3.00603	0.220212	6.94482	3.79e-12	9.22e-11
TcIL3000.A.H_000667900.1	3115.78	3.00597	0.187078	8.1397	3.96e-16	1.35e-14
TcIL3000.A.H_000783400.1	5057.62	3.00347	0.213924	7.13063	9.99e-13	2.63e-11
TcIL3000.A.H_000062900.1	517.558	3.0032	0.349928	4.46807	7.89e-06	9.64e-05
TcIL3000.A.H_000663100.1	3245.41	2.98493	0.213037	7.0727	1.52e-12	3.91e-11
TcIL3000.A.H_000560600.1	153.652	2.97673	0.353128	4.3596	1.3e-05	0.000155099
TcIL3000.A.H_000103400.1	243.29	2.96963	0.310603	4.88414	1.04e-06	1.46e-05
TcIL3000.A.H_000980500.1	2036.72	2.96855	0.282334	5.33829	9.38e-08	1.49e-06
TcIL3000.A.H_000484100.1	19430	2.96752	0.281679	5.34624	8.98e-08	1.43e-06
TcIL3000.A.H_000200700.1	588.4	2.96732	0.32268	4.70595	2.53e-06	3.29e-05
TcIL3000.A.H_000980400.1	2716.32	2.96252	0.198229	7.47303	7.84e-14	2.25e-12
TcIL3000.A.H_000508300.1	1152.77	2.95491	0.266689	5.58484	2.34e-08	3.96e-07
TcIL3000.A.H_000561100.1	48061.4	2.95259	0.248108	5.97412	2.31e-09	4.4e-08
TcIL3000.A.H_000283600.1	1084.16	2.94526	0.15439	9.43492	3.91e-21	1.83e-19
TcIL3000.A.H_000251900.1	15.0319	2.94525	0.473976	3.29711	0.000976857	0.00864078
TcIL3000.A.H_000484200.1	22216.1	2.9442	0.278073	5.3281	9.92e-08	1.58e-06
TcIL3000.A.H_000196900.1	1642.68	2.94042	0.292762	5.0625	4.14e-07	6.1e-06
TcIL3000.A.H_000342000.1	3330	2.9391	0.201051	7.25439	4.03e-13	1.09e-11
TcIL3000.A.H_000984100.1	1258.49	2.93812	0.214161	6.81844	9.2e-12	2.17e-10
TcIL3000.A.H_000669100.1	2322.16	2.91532	0.309208	4.72766	2.27e-06	2.99e-05
TcIL3000.A.H_000225800.1	209.557	2.91294	0.419226	3.57786	0.00034642	0.00327538
TcIL3000.A.H_000196500.1	194.804	2.91046	0.2871	5.05524	4.3e-07	6.33e-06
TcIL3000.A.H_000258900.1	5497.33	2.89755	0.24228	5.88504	3.98e-09	7.35e-08
TcIL3000.A.H_000549100.1	2290.79	2.89591	0.123114	11.3972	4.32e-30	2.9e-28
TcIL3000.A.H_000289900.1	6617.02	2.89433	0.188005	7.50636	6.08e-14	1.77e-12
TcIL3000.A.H_000147800.1	195.413	2.88729	0.515318	2.96071	0.00306926	0.0241504
TcIL3000.A.H_000965200:snoRNA	85.5538	2.87593	0.436144	3.37444	0.000739671	0.00670156
TcIL3000.A.H_000354000.1	5352.47	2.87147	0.175088	7.91678	2.44e-15	7.76e-14
TcIL3000.A.H_000293600.1	2076.28	2.86174	0.221028	6.26743	3.67e-10	7.48e-09
TcIL3000.A.H_000233300.1	63.1335	2.86171	0.432917	3.3621	0.000773512	0.00697431
TcIL3000.A.H_000197400.1	2230.54	2.85662	0.269214	5.16955	2.35e-07	3.57e-06
TcIL3000.A.H_000388500.1	6266.23	2.85627	0.246489	5.62114	1.9e-08	3.23e-07
TcIL3000.A.H_000422800.1	1650.08	2.85209	0.224933	6.11904	9.41e-10	1.84e-08
TcIL3000.A.H_000383200.1	15697.2	2.85064	0.315228	4.4382	9.07e-06	0.000110229
TcIL3000.A.H_000737100.1	4498.11	2.84774	0.224454	6.11227	9.82e-10	1.92e-08
TcIL3000.A.H_000430000.1	3316.27	2.83801	0.191905	7.06424	1.61e-12	4.14e-11
TcIL3000.A.H_000811500.1	305.42	2.83545	0.282264	4.86923	1.12e-06	1.56e-05
TcIL3000.A.H_000357200.1	5189.99	2.83387	0.210277	6.44428	1.16e-10	2.52e-09
TcIL3000.A.H_000038000.1	43.6631	2.83084	0.437521	3.27173	0.0010689	0.0094015
TcIL3000.A.H_000510200.1	2471.65	2.82688	0.261344	5.20322	1.96e-07	3e-06
TcIL3000.A.H_000641000.1	2663.78	2.8266	0.215364	6.26317	3.77e-10	7.67e-09
TcIL3000.A.H_001033400.1	2259.85	2.8265	0.156656	8.54256	1.31e-17	5.08e-16
TcIL3000.A.H_000872400.1	4363.72	2.82573	0.218552	6.17086	6.79e-10	1.35e-08
TcIL3000.A.H_000490600.1	870.858	2.82335	0.365539	3.80078	0.000144239	0.00144269
TcIL3000.A.H_000318000.1	2026.03	2.81796	0.235566	5.70843	1.14e-08	2.01e-07
TcIL3000.A.H_000409800.1	4954.66	2.81701	0.177997	7.48421	7.2e-14	2.08e-12
TcIL3000.A.H_000505600.1	3791.27	2.80029	0.133085	9.83385	8.05e-23	4.1e-21
TcIL3000.A.H_000372300.1	796.86	2.79763	0.270165	4.93463	8.03e-07	1.14e-05
TcIL3000.A.H_000452400.1	3535.34	2.78843	0.280405	4.7307	2.24e-06	2.95e-05
TcIL3000.A.H_000457100.1	2997.95	2.78538	0.257238	5.12108	3.04e-07	4.57e-06
TcIL3000.A.H_000798300.1	31732.5	2.78205	0.225972	5.78202	7.38e-09	1.32e-07
TcIL3000.A.H_000918100.1	2944.27	2.78081	0.180051	7.19967	6.04e-13	1.62e-11
TcIL3000.A.H_000289300.1	5566.65	2.78077	0.220805	5.90644	3.5e-09	6.5e-08
TcIL3000.A.H_000404400.1	294.558	2.77863	0.242444	5.39288	6.93e-08	1.12e-06
TcIL3000.A.H_000357400.1	3460.66	2.7739	0.152468	8.42811	3.51e-17	1.3e-15
TcIL3000.A.H_000234900.1	1686.28	2.77334	0.166942	7.70758	1.28e-14	3.81e-13
TcIL3000.A.H_000852400.1	4717.83	2.77311	0.198132	6.52045	7.01e-11	1.55e-09
TcIL3000.A.H_000688000.1	2841.13	2.76463	0.133546	9.53339	1.52e-21	7.21e-20
TcIL3000.A.H_000913200.1	1895.73	2.76072	0.257775	5.01536	5.29e-07	7.67e-06
TcIL3000.A.H_000293100.1	3601.48	2.75249	0.257177	4.99434	5.9e-07	8.52e-06
TcIL3000.A.H_000156400.1	3884	2.75198	0.25086	5.11184	3.19e-07	4.76e-06
TcIL3000.A.H_000963400:snoRNA	77.6687	2.75155	0.340101	3.85155	0.000117372	0.00119576
TcIL3000.A.H_000397200.1	313.5	2.75038	0.436422	3.0854	0.00203276	0.016832
TcIL3000.A.H_000723700.1	4990.12	2.74234	0.136101	9.19298	3.82e-20	1.67e-18
TcIL3000.A.H_000483900.1	79384.5	2.74098	0.280165	4.56508	4.99e-06	6.31e-05
TcIL3000.A.H_000014100.1	44.3732	2.74052	0.446685	3.00461	0.00265924	0.0213013
TcIL3000.A.H_000560000.1	1539.1	2.73887	0.31454	4.09208	4.28e-05	0.000469919
TcIL3000.A.H_000829100.1	1494.42	2.73846	0.198388	6.33815	2.33e-10	4.88e-09
TcIL3000.A.H_000636600.1	6082.43	2.73637	0.229351	5.50101	3.78e-08	6.3e-07
TcIL3000.A.H_000764700.1	2671.93	2.7302	0.134175	9.23266	2.64e-20	1.17e-18
TcIL3000.A.H_000538800.1	11219.6	2.72833	0.24563	5.11904	3.07e-07	4.61e-06
TcIL3000.A.H_000561300.1	14602.8	2.72735	0.267239	4.72184	2.34e-06	3.07e-05
TcIL3000.A.H_000809200.1	1485.2	2.72512	0.212647	5.86384	4.52e-09	8.24e-08
TcIL3000.A.H_000379300.1	1539.74	2.71402	0.253773	4.90634	9.28e-07	1.31e-05
TcIL3000.A.H_000611400.1	825.261	2.70864	0.276289	4.50913	6.51e-06	8.1e-05
TcIL3000.A.H_000755900.1	3528.78	2.70863	0.15784	7.73283	1.05e-14	3.15e-13
TcIL3000.A.H_000208900.1	172.6	2.70785	0.37257	3.42954	0.000604617	0.00551004
TcIL3000.A.H_000491000.1	12481.4	2.70322	0.276826	4.48043	7.45e-06	9.16e-05
TcIL3000.A.H_000279900.1	1068.93	2.70314	0.186631	6.53652	6.3e-11	1.4e-09
TcIL3000.A.H_000390500.1	1123.24	2.70031	0.326902	3.83206	0.000127077	0.00128621
TcIL3000.A.H_000379900.1	1175.73	2.69824	0.233747	5.23874	1.62e-07	2.49e-06
TcIL3000.A.H_000873100.1	3783.62	2.69613	0.195385	6.21549	5.12e-10	1.03e-08
TcIL3000.A.H_000919800.1	3189.36	2.69308	0.0731498	16.3452	4.71e-60	7.7e-58
TcIL3000.A.H_000621800.1	3420.2	2.69046	0.149536	8.03256	9.55e-16	3.17e-14
TcIL3000.A.H_000982300.1	1220.44	2.68858	0.325963	3.80604	0.000141209	0.00141694
TcIL3000.A.H_000356700.1	1185.15	2.68833	0.286442	4.28813	1.8e-05	0.000211775
TcIL3000.A.H_000173200.1	3492.21	2.68474	0.190279	6.31752	2.66e-10	5.52e-09
TcIL3000.A.H_000217300.1	30.7291	2.67908	0.449825	2.84812	0.00439789	0.0335578
TcIL3000.A.H_000149800.1	109.038	2.67547	0.346711	3.56033	0.000370394	0.00348088
TcIL3000.A.H_000966300:snoRNA	111.151	2.67345	0.334928	3.67359	0.000239167	0.00231525
TcIL3000.A.H_000149200.1	67.5389	2.67186	0.42337	2.97912	0.00289074	0.0229196
TcIL3000.A.H_000811600.1	209.141	2.66871	0.290185	4.17029	3.04e-05	0.000343283
TcIL3000.A.H_000759600.1	2048.5	2.65986	0.249984	4.76056	1.93e-06	2.57e-05
TcIL3000.A.H_000784000.1	1156.16	2.65849	0.168408	6.95986	3.41e-12	8.43e-11
TcIL3000.A.H_000527300.1	646.939	2.65547	0.232568	5.08053	3.76e-07	5.58e-06
TcIL3000.A.H_001028300.1	1948.72	2.6478	0.162785	7.12891	1.01e-12	2.66e-11
TcIL3000.A.H_000503400.1	1488.33	2.63961	0.19699	5.87998	4.1e-09	7.54e-08
TcIL3000.A.H_000215200.1	588.975	2.63289	0.304391	3.87063	0.000108555	0.0011169
TcIL3000.A.H_000692000.1	3532.62	2.63104	0.262702	4.43241	9.32e-06	0.000112937
TcIL3000.A.H_000932500.1	1805.06	2.62994	0.203258	5.6568	1.54e-08	2.65e-07
TcIL3000.A.H_000561900.1	124832	2.62926	0.264138	4.40284	1.07e-05	0.00012882
TcIL3000.A.H_000976800.1	434.83	2.62627	0.273305	4.25426	2.1e-05	0.000243753
TcIL3000.A.H_000560300.1	3207.79	2.62613	0.195576	5.85186	4.86e-09	8.82e-08
TcIL3000.A.H_000687600.1	1483.45	2.62546	0.144653	7.84948	4.18e-15	1.29e-13
TcIL3000.A.H_000880000.1	850.082	2.62321	0.286012	4.06627	4.78e-05	0.000518982
TcIL3000.A.H_000327200.1	2563.04	2.62183	0.256756	4.49333	7.01e-06	8.64e-05
TcIL3000.A.H_000907700.1	3612.06	2.61961	0.200266	5.68653	1.3e-08	2.27e-07
TcIL3000.A.H_000295600.1	8094.56	2.6133	0.190784	5.92671	3.09e-09	5.79e-08
TcIL3000.A.H_000593700.1	2743.02	2.6107	0.292978	3.93337	8.38e-05	0.000878289
TcIL3000.A.H_000984800.1	2302.76	2.60985	0.241741	4.70741	2.51e-06	3.27e-05
TcIL3000.A.H_000678000.1	1590.22	2.60461	0.119032	9.33685	9.92e-21	4.54e-19
TcIL3000.A.H_000794100.1	1979.72	2.59935	0.159885	6.95242	3.59e-12	8.82e-11
TcIL3000.A.H_000284900.1	4596.47	2.59646	0.263605	4.28692	1.81e-05	0.00021266
TcIL3000.A.H_000769700.1	1543.26	2.59593	0.229988	4.87598	1.08e-06	1.51e-05
TcIL3000.A.H_000073000.1	5685.86	2.58096	0.231213	4.78643	1.7e-06	2.28e-05
TcIL3000.A.H_000499300.1	5532.96	2.57821	0.22948	4.8088	1.52e-06	2.06e-05
TcIL3000.A.H_000552900.1	3565.07	2.57725	0.200453	5.47008	4.5e-08	7.42e-07
TcIL3000.A.H_000642900.1	3047.72	2.57577	0.227906	4.82989	1.37e-06	1.87e-05
TcIL3000.A.H_000648300.1	2912.68	2.57095	0.286553	3.87652	0.00010596	0.00109261
TcIL3000.A.H_000523400.1	5360.22	2.56805	0.262558	4.19479	2.73e-05	0.00031159
TcIL3000.A.H_000651300.1	459.371	2.56468	0.30366	3.65402	0.000258165	0.00248884
TcIL3000.A.H_000905600.1	817.58	2.5606	0.225271	4.81707	1.46e-06	1.98e-05
TcIL3000.A.H_000898500.1	1804.81	2.56058	0.187528	5.74547	9.17e-09	1.64e-07
TcIL3000.A.H_000349000.1	962.455	2.55979	0.318	3.48843	0.000485859	0.00448471
TcIL3000.A.H_000635500.1	892.964	2.55203	0.297922	3.67652	0.000236442	0.00229125
TcIL3000.A.H_000170200.1	326.683	2.5505	0.268921	4.03838	5.38e-05	0.000579989
TcIL3000.A.H_000949300.1	2296.62	2.54953	0.143619	7.37651	1.62e-13	4.55e-12
TcIL3000.A.H_000485300.1	1482.84	2.53989	0.160955	6.53774	6.25e-11	1.39e-09
TcIL3000.A.H_000733100.1	3196	2.53985	0.186089	5.67705	1.37e-08	2.39e-07
TcIL3000.A.H_000371600.1	1735.85	2.53777	0.21273	4.98078	6.33e-07	9.09e-06
TcIL3000.A.H_000700100.1	1238.73	2.53672	0.281504	3.81913	0.000133925	0.00135112
TcIL3000.A.H_000678400.1	623.848	2.53575	0.333543	3.26909	0.00107894	0.00948085
TcIL3000.A.H_000597700.1	3596.89	2.53351	0.123087	8.45533	2.78e-17	1.05e-15
TcIL3000.A.H_000025700.1	6.51279	2.53049	0.883036	2.92963	0.00339371	0.0264137
TcIL3000.A.H_000703600.1	4849.69	2.52614	0.125942	8.20771	2.25e-16	7.83e-15
TcIL3000.A.H_000480000.1	1507.8	2.52551	0.215723	4.85758	1.19e-06	1.65e-05
TcIL3000.A.H_000464700.1	1285.65	2.52227	0.144488	7.14432	9.04e-13	2.4e-11
TcIL3000.A.H_001028100.1	2601.32	2.51241	0.289005	3.6433	0.000269166	0.00258156
TcIL3000.A.H_000242600.1	805.219	2.51001	0.256544	4.06061	4.89e-05	0.000530481
TcIL3000.A.H_000747000.1	1495.6	2.50739	0.320152	3.3027	0.000957592	0.00851883
TcIL3000.A.H_000593900.1	1199.48	2.50469	0.169545	6.00709	1.89e-09	3.62e-08
TcIL3000.A.H_000859300.1	1699.86	2.49817	0.26024	3.96148	7.45e-05	0.000788994
TcIL3000.A.H_000962800:snoRNA	87.7092	2.489	0.368949	2.86864	0.00412239	0.0316367
TcIL3000.A.H_000149000.1	65.9047	2.48422	0.246086	4.12254	3.75e-05	0.000416798
TcIL3000.A.H_000508400.1	542.612	2.47697	0.236781	4.24115	2.22e-05	0.000257468
TcIL3000.A.H_000691300.1	4957.63	2.47542	0.147693	6.67487	2.47e-11	5.7e-10
TcIL3000.A.H_000017000.1	3014.94	2.47371	0.214719	4.63798	3.52e-06	4.52e-05
TcIL3000.A.H_000962300:snoRNA	497.99	2.47003	0.319814	3.19068	0.00141941	0.0121634
TcIL3000.A.H_000418100.1	1088.09	2.46032	0.202219	4.84625	1.26e-06	1.73e-05
TcIL3000.A.H_000885700.1	866.834	2.4542	0.216048	4.5208	6.16e-06	7.69e-05
TcIL3000.A.H_000805400.1	1006.98	2.45406	0.23978	4.09485	4.22e-05	0.000464889
TcIL3000.A.H_000255700.1	177.477	2.45382	0.327258	3.07462	0.00210773	0.0173911
TcIL3000.A.H_001019700.1	4349.03	2.44877	0.188319	5.12826	2.92e-07	4.41e-06
TcIL3000.A.H_000811700.1	126.057	2.4486	0.311984	3.19601	0.00139343	0.0119627
TcIL3000.A.H_000012800.1	1439.39	2.44572	0.228154	4.25523	2.09e-05	0.000243
TcIL3000.A.H_000197300.1	6371.54	2.4432	0.297945	3.31057	0.000931066	0.00829867
TcIL3000.A.H_000940800.1	2441.7	2.4417	0.114347	8.28995	1.13e-16	4.04e-15
TcIL3000.A.H_000402600.1	1674.44	2.4356	0.259388	3.7322	0.000189815	0.00186457
TcIL3000.A.H_000624500.1	718.672	2.435	0.311926	3.14996	0.00163291	0.0137779
TcIL3000.A.H_000920600.1	4157.63	2.42838	0.171029	5.50998	3.59e-08	6e-07
TcIL3000.A.H_000767500.1	2390.31	2.42783	0.20707	4.58021	4.65e-06	5.88e-05
TcIL3000.A.H_000388600.1	4416.7	2.42701	0.193179	4.89127	1e-06	1.41e-05
TcIL3000.A.H_000402500.1	1840.13	2.42673	0.23625	4.03663	5.42e-05	0.000583652
TcIL3000.A.H_000962600:snoRNA	261.345	2.42121	0.311058	3.11579	0.00183454	0.0153543
TcIL3000.A.H_000344800.1	52172.3	2.41367	0.289301	3.29859	0.000971734	0.00860363
TcIL3000.A.H_000918400.1	435.796	2.4118	0.336745	2.87348	0.00405979	0.0311819
TcIL3000.A.H_000468900.1	929.486	2.41126	0.198016	4.6971	2.64e-06	3.43e-05
TcIL3000.A.H_000355500.1	1852.28	2.41115	0.248299	3.78959	0.000150894	0.00150443
TcIL3000.A.H_000293200.1	2390.85	2.40781	0.239055	3.91281	9.12e-05	0.0009523
TcIL3000.A.H_000983100.1	1612.09	2.40766	0.196684	4.70943	2.48e-06	3.25e-05
TcIL3000.A.H_000529500.1	4167.8	2.40668	0.221509	4.1997	2.67e-05	0.00030528
TcIL3000.A.H_000984300.1	1003.87	2.40446	0.319629	2.9862	0.00282469	0.0224723
TcIL3000.A.H_000400600.1	613.915	2.39748	0.287744	3.25969	0.00111532	0.0097638
TcIL3000.A.H_001004600.1	1813.05	2.39598	0.186298	4.89892	9.64e-07	1.36e-05
TcIL3000.A.H_000826600.1	2746.73	2.39587	0.221935	4.14338	3.42e-05	0.000382469
TcIL3000.A.H_000780200.1	3868.15	2.39433	0.227938	4.0332	5.5e-05	0.000591561
TcIL3000.A.H_000154500.1	1123.18	2.39248	0.249085	3.70361	0.000212553	0.00207051
TcIL3000.A.H_000330200.1	2708.78	2.38758	0.20845	4.35796	1.31e-05	0.000156065
TcIL3000.A.H_000271400.1	276.102	2.38589	0.302163	3.0791	0.00207627	0.0171467
TcIL3000.A.H_000631400.1	4139.34	2.38262	0.177816	5.0487	4.45e-07	6.52e-06
TcIL3000.A.H_000543400.1	1265.81	2.37924	0.217199	4.15275	3.29e-05	0.000368465
TcIL3000.A.H_001017300.1	3370.08	2.37792	0.20785	4.3236	1.54e-05	0.000181561
TcIL3000.A.H_000657700.1	1279.45	2.37644	0.211238	4.25075	2.13e-05	0.000246982
TcIL3000.A.H_000453100.1	1253.36	2.37508	0.208533	4.29628	1.74e-05	0.000204916
TcIL3000.A.H_000559200.1	2661.92	2.37441	0.206227	4.33905	1.43e-05	0.000169684
TcIL3000.A.H_000352500.1	1354.39	2.37403	0.263094	3.4495	0.000561623	0.00513327
TcIL3000.A.H_000682100.1	921.524	2.37155	0.237056	3.79074	0.000150199	0.0014991
TcIL3000.A.H_000990200.1	2409.94	2.36953	0.209359	4.2537	2.1e-05	0.000244058
TcIL3000.A.H_000670200.1	1606.01	2.36777	0.208264	4.26694	1.98e-05	0.000230884
TcIL3000.A.H_000681200.1	945.444	2.366	0.237567	3.76005	0.000169879	0.0016768
TcIL3000.A.H_000831200.1	1379.46	2.36499	0.23476	3.79788	0.000145936	0.00145811
TcIL3000.A.H_000287200.1	423.434	2.36072	0.296042	3.05296	0.00226597	0.0185329
TcIL3000.A.H_000828000.1	775.353	2.36049	0.148342	5.87219	4.3e-09	7.87e-08
TcIL3000.A.H_000354300.1	1583.97	2.3604	0.322125	2.82841	0.00467804	0.0354923
TcIL3000.A.H_000308400.1	959.231	2.35782	0.253872	3.50174	0.000462229	0.00429206
TcIL3000.A.H_000196400.1	120.531	2.35602	0.272521	3.2769	0.00104955	0.00925749
TcIL3000.A.H_000838300.1	2095.69	2.35453	0.328241	2.7639	0.00571155	0.0425381
TcIL3000.A.H_000246000.1	295.185	2.35372	0.327984	2.76434	0.00570374	0.0425138
TcIL3000.A.H_000411800.1	1772.43	2.35184	0.152081	5.67391	1.4e-08	2.43e-07
TcIL3000.A.H_000757100.1	835.22	2.35073	0.306855	2.92153	0.00348319	0.0269976
TcIL3000.A.H_000785300.1	3219.22	2.34871	0.191043	4.53392	5.79e-06	7.25e-05
TcIL3000.A.H_000642100.1	1270.09	2.34836	0.170656	5.05321	4.34e-07	6.38e-06
TcIL3000.A.H_000301400.1	5503.02	2.34807	0.197241	4.3942	1.11e-05	0.000133534
TcIL3000.A.H_000994900.1	1600.76	2.34467	0.117059	7.27161	3.55e-13	9.69e-12
TcIL3000.A.H_000145800.1	1506.87	2.34461	0.177275	4.84949	1.24e-06	1.71e-05
TcIL3000.A.H_000584500.1	1168.23	2.34077	0.180918	4.7341	2.2e-06	2.9e-05
TcIL3000.A.H_000445800.1	2633.26	2.34065	0.158803	5.36957	7.89e-08	1.26e-06
TcIL3000.A.H_000451400.1	860.774	2.33881	0.325641	2.7352	0.0062342	0.0462094
TcIL3000.A.H_001032300.1	976.268	2.33838	0.264036	3.30302	0.00095649	0.00851715
TcIL3000.A.H_000180000.1	1756.93	2.33731	0.182367	4.67883	2.89e-06	3.74e-05
TcIL3000.A.H_000619700.1	950.643	2.33707	0.209935	4.08818	4.35e-05	0.000477331
TcIL3000.A.H_000599800.1	3665.86	2.33562	0.199014	4.29412	1.75e-05	0.000206395
TcIL3000.A.H_000217200.1	258.588	2.33469	0.31519	2.80232	0.00507362	0.0381523
TcIL3000.A.H_000672500.1	12786.6	2.33245	0.133379	6.30477	2.89e-10	5.95e-09
TcIL3000.A.H_000366800.1	959.11	2.33162	0.181054	4.68038	2.86e-06	3.72e-05
TcIL3000.A.H_000551200.1	2835.46	2.32721	0.268658	3.20913	0.00133138	0.0114722
TcIL3000.A.H_000329700.1	3959.17	2.32514	0.187061	4.5006	6.78e-06	8.38e-05
TcIL3000.A.H_000166100.1	2171.34	2.32274	0.16947	4.93598	7.97e-07	1.13e-05
TcIL3000.A.H_000675900.1	12228.4	2.32098	0.146975	5.65587	1.55e-08	2.66e-07
TcIL3000.A.H_000749700.1	1378.27	2.31689	0.203489	4.11236	3.92e-05	0.000434056
TcIL3000.A.H_000956000.1	1733.92	2.31648	0.251351	3.36996	0.000751803	0.00679828
TcIL3000.A.H_000508600.1	453.399	2.31645	0.23293	3.61842	0.000296408	0.0028208
TcIL3000.A.H_000871800.1	2666.76	2.31486	0.202055	4.12972	3.63e-05	0.000404949
TcIL3000.A.H_000517800.1	1106.97	2.31315	0.211331	3.94972	7.82e-05	0.000826922
TcIL3000.A.H_000208000.1	4706.64	2.31311	0.286316	2.97882	0.00289362	0.022923
TcIL3000.A.H_000173600.1	5269.49	2.31135	0.219147	3.80764	0.000140298	0.00141085
TcIL3000.A.H_000466300.1	904.368	2.31082	0.31571	2.72303	0.00646864	0.0477574
TcIL3000.A.H_001011400.1	385.792	2.30759	0.316808	2.70532	0.00682378	0.0499056
TcIL3000.A.H_000469000.1	1829.51	2.29933	0.261101	3.18779	0.00143364	0.012274
TcIL3000.A.H_000508500.1	464.274	2.29931	0.230915	3.57378	0.000351859	0.00332343
TcIL3000.A.H_000084800.1	1349.11	2.29213	0.260002	3.17257	0.00151098	0.0128383
TcIL3000.A.H_000541800.1	2896.62	2.29034	0.276113	2.99624	0.00273333	0.0218199
TcIL3000.A.H_000415200.1	1677.28	2.28943	0.208247	3.89089	9.99e-05	0.00103444
TcIL3000.A.H_000925000.1	16738.3	2.2894	0.215903	3.7599	0.00016998	0.0016768
TcIL3000.A.H_001031500.1	2813.48	2.28676	0.22457	3.61129	0.000304674	0.00289533
TcIL3000.A.H_000810600.1	1581.2	2.28416	0.172388	4.63157	3.63e-06	4.65e-05
TcIL3000.A.H_000686300.1	3692.08	2.28059	0.130785	6.03086	1.63e-09	3.14e-08
TcIL3000.A.H_000509500.1	3249.62	2.28045	0.144674	5.46361	4.67e-08	7.68e-07
TcIL3000.A.H_001015100.1	1097.68	2.27844	0.280848	2.90785	0.00363928	0.0281366
TcIL3000.A.H_000417800.1	1045.7	2.27818	0.201032	3.96744	7.26e-05	0.000771285
TcIL3000.A.H_000479400.1	933.007	2.27693	0.149989	5.25186	1.51e-07	2.33e-06
TcIL3000.A.H_000960500.1	3585.98	2.27604	0.142909	5.49856	3.83e-08	6.37e-07
TcIL3000.A.H_000642700.1	1013.55	2.27494	0.264488	3.05806	0.00222777	0.0182845
TcIL3000.A.H_000992200.1	2255.97	2.2707	0.192252	4.10106	4.11e-05	0.000453655
TcIL3000.A.H_000941300.1	2488.81	2.26585	0.184766	4.23361	2.3e-05	0.000265598
TcIL3000.A.H_000323900.1	2454.96	2.2616	0.159498	4.85117	1.23e-06	1.69e-05
TcIL3000.A.H_000829000.1	2320.64	2.26101	0.264122	3.00892	0.00262179	0.02111
TcIL3000.A.H_000690800.1	2451.66	2.26095	0.166713	4.64423	3.41e-06	4.39e-05
TcIL3000.A.H_000533600.1	2440.25	2.25671	0.141377	5.42001	5.96e-08	9.67e-07
TcIL3000.A.H_000594600.1	1028.19	2.254	0.218136	3.56138	0.000368909	0.00347042
TcIL3000.A.H_000482500.1	1305.19	2.2538	0.240211	3.25395	0.00113812	0.00995398
TcIL3000.A.H_000284000.1	1691.47	2.25301	0.258184	3.04163	0.002353	0.0191608
TcIL3000.A.H_000631300.1	2452.15	2.25148	0.204163	3.77881	0.000157579	0.00156536
TcIL3000.A.H_000042500.1	1744.96	2.24972	0.252447	3.09187	0.00198899	0.0165135
TcIL3000.A.H_000504700.1	977.905	2.24943	0.188125	4.07416	4.62e-05	0.00050346
TcIL3000.A.H_000948600.1	2071.36	2.24854	0.188585	4.05969	4.91e-05	0.000531957
TcIL3000.A.H_000365900.1	948.369	2.24696	0.15121	5.0125	5.37e-07	7.77e-06
TcIL3000.A.H_000878300.1	1450.01	2.24332	0.229756	3.34606	0.000819674	0.00736208
TcIL3000.A.H_000520100.1	3357.17	2.23836	0.237949	3.21773	0.00129208	0.0112165
TcIL3000.A.H_000782300.1	1445	2.23791	0.285984	2.71916	0.00654474	0.0480531
TcIL3000.A.H_000670100.1	1992.19	2.237	0.22012	3.45386	0.00055262	0.00506586
TcIL3000.A.H_000826700.1	1373.98	2.23317	0.18534	4.0449	5.23e-05	0.000564738
TcIL3000.A.H_000796000.1	2912.08	2.23215	0.242071	3.14109	0.00168323	0.014164
TcIL3000.A.H_000612600.1	1184.14	2.23088	0.134873	5.48368	4.17e-08	6.9e-07
TcIL3000.A.H_000546900.1	468.184	2.22877	0.176564	4.21309	2.52e-05	0.000289784
TcIL3000.A.H_000374600.1	1593.14	2.22853	0.272328	2.8074	0.00499426	0.0376465
TcIL3000.A.H_000340800.1	1233.34	2.21947	0.190664	3.86471	0.000111222	0.00113933
TcIL3000.A.H_000690100.1	2483.64	2.21782	0.174767	4.19091	2.78e-05	0.000316188
TcIL3000.A.H_000047300.1	2764.19	2.21679	0.244384	3.05093	0.00228133	0.0186422
TcIL3000.A.H_000358200.1	1753.15	2.21395	0.255567	2.91733	0.00353041	0.0273409
TcIL3000.A.H_000538600.1	1927.77	2.21316	0.152925	4.73641	2.18e-06	2.88e-05
TcIL3000.A.H_001014700.1	4438.83	2.21226	0.161506	4.48722	7.22e-06	8.88e-05
TcIL3000.A.H_000939800.1	2984.01	2.21214	0.131158	5.49219	3.97e-08	6.59e-07
TcIL3000.A.H_000705000.1	2464.9	2.20722	0.149122	4.81388	1.48e-06	2.01e-05
TcIL3000.A.H_000601500.1	2564.31	2.20662	0.248195	2.96697	0.00300755	0.0237449
TcIL3000.A.H_000917900.1	4776.43	2.20282	0.171069	4.19019	2.79e-05	0.000316807
TcIL3000.A.H_000690600.1	6753.5	2.19917	0.208649	3.45105	0.000558409	0.00511391
TcIL3000.A.H_000042300.1	997.314	2.19573	0.185636	3.83716	0.000124464	0.00126387
TcIL3000.A.H_000476000.1	1068.88	2.19423	0.225222	3.19118	0.00141694	0.0121534
TcIL3000.A.H_000293800.1	1584.14	2.1924	0.177589	3.98405	6.78e-05	0.000721741
TcIL3000.A.H_000542500.1	1205.96	2.18955	0.22133	3.22195	0.0012732	0.0110629
TcIL3000.A.H_000417300.1	467.666	2.1875	0.234279	3.04788	0.00230459	0.0188158
TcIL3000.A.H_000995900.1	1254.89	2.1843	0.186079	3.76684	0.000165324	0.00163606
TcIL3000.A.H_000895600.1	1704.01	2.17851	0.21715	3.2288	0.0012431	0.0108114
TcIL3000.A.H_000352700.1	2651.47	2.17214	0.199742	3.46097	0.000538229	0.00493879
TcIL3000.A.H_000512900.1	1113.49	2.16707	0.247154	2.81803	0.00483198	0.036571
TcIL3000.A.H_000852700.1	4217.32	2.16527	0.222121	3.10191	0.00192278	0.0160122
TcIL3000.A.H_000317600.1	9663.38	2.16372	0.249793	2.77757	0.00547678	0.0410187
TcIL3000.A.H_000714900.1	859.986	2.16006	0.193307	3.5075	0.000452337	0.00421278
TcIL3000.A.H_000363400.1	3404.05	2.15797	0.190945	3.5374	0.000404087	0.00378989
TcIL3000.A.H_000567900.1	1649.94	2.15352	0.194675	3.45046	0.000559633	0.00512009
TcIL3000.A.H_000900800.1	2593.94	2.15065	0.186238	3.58278	0.000339953	0.00321748
TcIL3000.A.H_000464900.1	2614.14	2.13722	0.198164	3.31061	0.000930943	0.00829867
TcIL3000.A.H_000575000.1	1004.02	2.13201	0.138573	4.6272	3.71e-06	4.74e-05
TcIL3000.A.H_000882600.1	1603.77	2.12286	0.214159	3.01155	0.00259916	0.0209459
TcIL3000.A.H_000510900.1	8460.77	2.12283	0.189914	3.37044	0.000750487	0.00679296
TcIL3000.A.H_000442200.1	3140.85	2.12007	0.151756	4.15845	3.2e-05	0.000359823
TcIL3000.A.H_000375300.1	1418.9	2.1164	0.158211	3.97167	7.14e-05	0.000758573
TcIL3000.A.H_000944000.1	1624.99	2.10834	0.192964	3.24496	0.00117467	0.0102641
TcIL3000.A.H_000765600.1	717.852	2.0941	0.192207	3.18309	0.00145712	0.0124522
TcIL3000.A.H_000943900.1	1231.7	2.07996	0.169497	3.50269	0.000460584	0.00428104
TcIL3000.A.H_000779300.1	3080.28	2.0779	0.202096	2.95655	0.00311098	0.0244374
TcIL3000.A.H_000420000.1	1074.92	2.07569	0.215501	2.77522	0.00551635	0.0412489
TcIL3000.A.H_000627500.1	2274.92	2.06523	0.15532	3.71327	0.000204599	0.00199719
TcIL3000.A.H_000706600.1	2282.27	2.05543	0.193667	2.96079	0.0030685	0.0241504
TcIL3000.A.H_000337600.1	3958.8	2.0467	0.122106	4.5354	5.75e-06	7.21e-05
TcIL3000.A.H_000134700.1	14.8408	2.04224	0.867597	3.14308	0.00167181	0.0140806
TcIL3000.A.H_000425600.1	2757.28	2.04065	0.155708	3.54662	0.000390207	0.00366339
TcIL3000.A.H_000827500.1	1994.66	2.01684	0.161221	3.28287	0.00102755	0.00908055
TcIL3000.A.H_000775300.1	1742.12	2.00581	0.128602	3.99464	6.48e-05	0.000692611
TcIL3000.A.H_000456000.1	3028.71	2.00317	0.13104	3.90227	9.53e-05	0.000991411
TcIL3000.A.H_000480400.1	1187.54	1.99853	0.159755	3.19726	0.00138739	0.0119218
TcIL3000.A.H_000515300.1	1281.15	1.99799	0.169772	3.01447	0.00257426	0.0208072
TcIL3000.A.H_000916300.1	3450.98	1.98965	0.17148	2.93737	0.00331011	0.0258493
TcIL3000.A.H_000984900.1	6758.66	1.98955	0.138862	3.59159	0.000328666	0.00311382
TcIL3000.A.H_000279000.1	4993.44	1.98315	0.16419	3.02096	0.00251973	0.0204471
TcIL3000.A.H_000041300.1	2452.44	1.96529	0.176425	2.72176	0.00649356	0.0478224
TcIL3000.A.H_000769000.1	3482.09	1.95122	0.169171	2.74807	0.00599477	0.0445763
TcIL3000.A.H_000843200.1	4481.46	1.94035	0.163329	2.77409	0.0055357	0.0413604
TcIL3000.A.H_000653400.1	1552.74	1.93324	0.160052	2.7832	0.00538249	0.0403773
TcIL3000.A.H_000038800.1	18.2798	1.92863	0.861947	3.17402	0.00150344	0.0128012
TcIL3000.A.H_000934600.1	11415.1	1.91634	0.141097	3.01797	0.00254474	0.0206142
TcIL3000.A.H_000239500.1	610.931	1.91524	0.156928	2.72154	0.00649795	0.0478224
TcIL3000.A.H_000628200.1	2789.72	1.87981	0.100827	3.81487	0.000136252	0.00137163
TcIL3000.A.H_000683800.1	5977.42	1.87878	0.119976	3.21423	0.00130795	0.0113016
TcIL3000.A.H_000943500.1	1374.91	-1.97049	0.161578	-2.98796	0.00280847	0.0223814
TcIL3000.A.H_000605200.1	1643.66	-2.07442	0.207438	-2.86718	0.0041415	0.0317572
TcIL3000.A.H_000721700.1	3470.82	-2.07819	0.150123	-3.92273	8.76e-05	0.000914912
TcIL3000.A.H_000922100.1	16525.8	-2.07908	0.182022	-3.26848	0.00108127	0.00949237
TcIL3000.A.H_000947700.1	1764.91	-2.09313	0.198692	-3.07995	0.00207034	0.0171128
TcIL3000.A.H_000534600.1	2505.42	-2.11473	0.213526	-2.981	0.00287313	0.0227993
TcIL3000.A.H_000754200.1	12660.6	-2.12585	0.208501	-3.1018	0.00192345	0.0160122
TcIL3000.A.H_000995500.1	1389.98	-2.1332	0.226422	-2.9055	0.00366673	0.0282793
TcIL3000.A.H_000533900.1	3438.59	-2.13592	0.19734	-3.31625	0.000912326	0.0081472
TcIL3000.A.H_000858100.1	1751.13	-2.14903	0.243975	-2.77709	0.00548473	0.0410453
TcIL3000.A.H_000629600.1	1122.9	-2.15449	0.202626	-3.32587	0.000881421	0.00787876
TcIL3000.A.H_000921100.1	2795.91	-2.15986	0.174433	-3.86628	0.000110509	0.00113451
TcIL3000.A.H_000760100.1	669.201	-2.16554	0.242282	-2.8611	0.00422176	0.032346
TcIL3000.A.H_000216300.1	1057.64	-2.17024	0.21185	-3.26487	0.00109514	0.00959611
TcIL3000.A.H_000350100.1	3196.34	-2.20349	0.240311	-3.04253	0.00234601	0.0191372
TcIL3000.A.H_000820400.1	485.303	-2.20545	0.247688	-2.96221	0.00305444	0.0240743
TcIL3000.A.H_000203200.1	1115.18	-2.2156	0.203743	-3.60904	0.000307331	0.00291762
TcIL3000.A.H_000109300.1	227.648	-2.21772	0.240958	-3.08699	0.00202192	0.0167572
TcIL3000.A.H_000634000.1	6581.03	-2.21916	0.255251	-2.94073	0.00327445	0.0256137
TcIL3000.A.H_000880900.1	2018.77	-2.22306	0.174858	-4.21746	2.47e-05	0.000284651
TcIL3000.A.H_000959900.1	5169.22	-2.22463	0.231775	-3.2379	0.00120413	0.0105018
TcIL3000.A.H_000444900.1	1350.08	-2.22635	0.267996	-2.84007	0.00451042	0.0343602
TcIL3000.A.H_000065800.1	1093.84	-2.22926	0.2355	-3.20997	0.0013275	0.0114494
TcIL3000.A.H_000177500.1	1109.18	-2.22957	0.241616	-3.1364	0.00171038	0.0143795
TcIL3000.A.H_000243300.1	504.182	-2.23661	0.279975	-2.7681	0.00563837	0.0420602
TcIL3000.A.H_001034900.1	2263.7	-2.25186	0.238349	-3.26811	0.00108267	0.00949575
TcIL3000.A.H_000424600.1	1686.29	-2.25203	0.240316	-3.24412	0.00117815	0.0102848
TcIL3000.A.H_000018500.1	548.557	-2.25394	0.292456	-2.7195	0.00653812	0.0480423
TcIL3000.A.H_000219900.1	774.237	-2.25807	0.29409	-2.72233	0.00648236	0.0477831
TcIL3000.A.H_000014500.1	1155.73	-2.27659	0.235551	-3.41044	0.000648573	0.00589337
TcIL3000.A.H_000284100.1	2238.79	-2.28837	0.224203	-3.6227	0.000291548	0.00278193
TcIL3000.A.H_000485100.1	1140.48	-2.29953	0.300312	-2.80671	0.00500504	0.0376974
TcIL3000.A.H_000397400.1	3948.15	-2.29988	0.276364	-3.02884	0.00245495	0.0199735
TcIL3000.A.H_000991800.1	553.687	-2.30711	0.198477	-4.15981	3.19e-05	0.000358547
TcIL3000.A.H_000262000.1	358.724	-2.31208	0.229956	-3.63581	0.00027711	0.00265502
TcIL3000.A.H_000560500.1	446.509	-2.31251	0.22726	-3.68227	0.000231167	0.00224247
TcIL3000.A.H_000360700.1	1105.83	-2.33881	0.248599	-3.49299	0.00047765	0.00441767
TcIL3000.A.H_000569400.1	1798.06	-2.34098	0.180813	-4.73541	2.19e-06	2.89e-05
TcIL3000.A.H_000430100.1	4733.16	-2.35	0.253101	-3.48037	0.000500728	0.00461279
TcIL3000.A.H_000554400.1	1563.57	-2.36816	0.182271	-4.84804	1.25e-06	1.72e-05
TcIL3000.A.H_000041000.1	6154.28	-2.36998	0.174504	-5.06863	4.01e-07	5.92e-06
TcIL3000.A.H_000103000.1	221.092	-2.37456	0.238652	-3.76861	0.000164159	0.00162626
TcIL3000.A.H_000861200.1	580.853	-2.37773	0.312855	-2.95517	0.00312496	0.0245266
TcIL3000.A.H_000007300.1	2885.82	-2.41355	0.189966	-4.89835	9.66e-07	1.36e-05
TcIL3000.A.H_000839700.1	4419.67	-2.41676	0.314558	-3.06809	0.00215434	0.0177287
TcIL3000.A.H_000630800.1	2277.04	-2.43127	0.141401	-6.65133	2.9e-11	6.64e-10
TcIL3000.A.H_000110100.1	1146.17	-2.43138	0.355104	-2.79879	0.00512945	0.0385411
TcIL3000.A.H_000413200.1	3103.94	-2.43699	0.250167	-3.86543	0.000110894	0.00113721
TcIL3000.A.H_000173000.1	113.817	-2.43773	0.357969	-2.77098	0.00558883	0.041724
TcIL3000.A.H_000750400.1	1807.41	-2.43832	0.247703	-3.90628	9.37e-05	0.000976192
TcIL3000.A.H_000507800.1	1701.27	-2.43991	0.339569	-2.93432	0.00334278	0.0260608
TcIL3000.A.H_000136300.1	2357.46	-2.44518	0.201883	-4.77843	1.77e-06	2.36e-05
TcIL3000.A.H_000472700.1	266.409	-2.44625	0.367979	-2.74184	0.00610955	0.0453574
TcIL3000.A.H_000529900.1	258.059	-2.45308	0.248257	-3.94809	7.88e-05	0.000831618
TcIL3000.A.H_000041800.1	2298.77	-2.46908	0.347914	-2.95785	0.00309797	0.0243558
TcIL3000.A.H_000570000.1	1294.79	-2.47812	0.280624	-3.62057	0.000293955	0.00280203
TcIL3000.A.H_000511300.1	1399.81	-2.48895	0.253455	-4.02188	5.77e-05	0.000620018
TcIL3000.A.H_000593800.1	2347.46	-2.49222	0.237986	-4.28233	1.85e-05	0.000216282
TcIL3000.A.H_000604000.1	2309.3	-2.50046	0.352455	-3.01189	0.00259626	0.0209459
TcIL3000.A.H_000754700.1	468.325	-2.50183	0.240704	-4.26875	1.97e-05	0.000229586
TcIL3000.A.H_000902800.1	435.272	-2.50784	0.28364	-3.68905	0.000225092	0.0021858
TcIL3000.A.H_000087300.1	538.302	-2.50854	0.365012	-2.9465	0.00321394	0.0251615
TcIL3000.A.H_000416600.1	578.644	-2.51019	0.380762	-2.83761	0.00454532	0.0345502
TcIL3000.A.H_000472900.1	72.1615	-2.51795	0.334726	-3.1733	0.00150716	0.0128212
TcIL3000.A.H_000896400.1	1268.29	-2.52752	0.361754	-3.01823	0.00254254	0.0206141
TcIL3000.A.H_000819300.1	8243.36	-2.52866	0.207729	-5.05143	4.39e-07	6.43e-06
TcIL3000.A.H_000912800.1	2999.78	-2.53087	0.191456	-5.47568	4.36e-08	7.2e-07
TcIL3000.A.H_000103900.1	112.957	-2.53246	0.309206	-3.46144	0.000537288	0.00493501
TcIL3000.A.H_000768200.1	9784.66	-2.54559	0.235246	-4.55776	5.17e-06	6.53e-05
TcIL3000.A.H_000982900.1	962.52	-2.54565	0.26397	-4.08725	4.37e-05	0.000478688
TcIL3000.A.H_000130900.1	198.079	-2.55527	0.358867	-3.10388	0.00191003	0.0159289
TcIL3000.A.H_000161000.1	4311.68	-2.55725	0.240901	-4.50472	6.65e-06	8.25e-05
TcIL3000.A.H_000237800.1	478.298	-2.56403	0.282762	-3.8919	9.95e-05	0.00103129
TcIL3000.A.H_000234800.1	284.028	-2.58613	0.272448	-4.10656	4.02e-05	0.000444047
TcIL3000.A.H_000131200.1	271.303	-2.59332	0.32894	-3.47668	0.000507673	0.00466759
TcIL3000.A.H_000453600.1	1781.6	-2.59368	0.387262	-3.01753	0.00254848	0.0206265
TcIL3000.A.H_000885100.1	292.263	-2.59618	0.334385	-3.43314	0.000596624	0.00544252
TcIL3000.A.H_000615800.1	3288.9	-2.60097	0.284838	-4.0026	6.26e-05	0.000671234
TcIL3000.A.H_000216200.1	2050.17	-2.60352	0.235579	-4.79734	1.61e-06	2.17e-05
TcIL3000.A.H_000928000.1	643.685	-2.60718	0.393839	-3.01181	0.00259695	0.0209459
TcIL3000.A.H_000521000.1	3832.12	-2.61386	0.275051	-4.1835	2.87e-05	0.000325099
TcIL3000.A.H_000285700.1	350.608	-2.61711	0.418781	-2.8776	0.00400713	0.0308028
TcIL3000.A.H_000206600.1	570.347	-2.62738	0.418154	-2.90629	0.00365738	0.0282305
TcIL3000.A.H_000478100.1	16624.5	-2.63472	0.225104	-5.14906	2.62e-07	3.97e-06
TcIL3000.A.H_000530500.1	4604.71	-2.63508	0.220203	-5.25965	1.44e-07	2.24e-06
TcIL3000.A.H_000148100.1	332.258	-2.6372	0.302588	-3.89331	9.89e-05	0.00102761
TcIL3000.A.H_000955500.1	3334.73	-2.64488	0.229089	-5.1078	3.26e-07	4.86e-06
TcIL3000.A.H_000988900.1	1567.66	-2.64898	0.423134	-2.92895	0.0034011	0.0264272
TcIL3000.A.H_000807400.1	1844.99	-2.65209	0.241656	-4.8806	1.06e-06	1.48e-05
TcIL3000.A.H_000281400.1	2549.53	-2.66448	0.223574	-5.31503	1.07e-07	1.68e-06
TcIL3000.A.H_000482800.1	1318.62	-2.66521	0.356394	-3.44335	0.000574555	0.00524633
TcIL3000.A.H_000441600.1	98.5728	-2.67079	0.423842	-2.94886	0.00318952	0.0250123
TcIL3000.A.H_000990900.1	2510.85	-2.67772	0.261265	-4.63344	3.6e-06	4.62e-05
TcIL3000.A.H_000135200.1	515.447	-2.67928	0.337132	-3.65613	0.000256053	0.00247359
TcIL3000.A.H_000958600.1	1166.66	-2.68217	0.172944	-6.91334	4.73e-12	1.14e-10
TcIL3000.A.H_000165900.1	199.167	-2.68548	0.396695	-3.17205	0.00151367	0.0128414
TcIL3000.A.H_000102800.1	38.5314	-2.69211	0.468183	-2.71832	0.00656152	0.0481385
TcIL3000.A.H_000852300.1	16116	-2.69354	0.249855	-4.89767	9.7e-07	1.36e-05
TcIL3000.A.H_000652800.1	290.711	-2.69421	0.348007	-3.59938	0.000318972	0.00302504
TcIL3000.A.H_000303400.1	4650.33	-2.69444	0.256415	-4.78097	1.74e-06	2.34e-05
TcIL3000.A.H_000041100.1	1979.97	-2.69479	0.207034	-5.86893	4.39e-09	8.01e-08
TcIL3000.A.H_000655800.1	320.09	-2.69659	0.426896	-3.00698	0.00263854	0.02119
TcIL3000.A.H_000296900.1	3989.41	-2.69977	0.253384	-4.85754	1.19e-06	1.65e-05
TcIL3000.A.H_001021100.1	876.726	-2.70408	0.383204	-3.33039	0.00086725	0.00776697
TcIL3000.A.H_000924600.1	1541.8	-2.70954	0.427859	-3.04168	0.0023526	0.0191608
TcIL3000.A.H_000007000.1	4052.97	-2.7097	0.165624	-7.38157	1.56e-13	4.41e-12
TcIL3000.A.H_000655200.1	492.927	-2.71013	0.489439	-2.72936	0.00634569	0.0469984
TcIL3000.A.H_000216000.1	79.5412	-2.71083	0.48426	-2.73771	0.00618686	0.0458949
TcIL3000.A.H_000773800.1	772.347	-2.71282	0.347509	-3.65499	0.000257187	0.00248198
TcIL3000.A.H_000739800.1	5609.4	-2.71942	0.156651	-7.85764	3.91e-15	1.22e-13
TcIL3000.A.H_000206700.1	238.417	-2.72117	0.341263	-3.73077	0.000190892	0.00187123
TcIL3000.A.H_000247200.1	303.57	-2.72118	0.200946	-6.15444	7.53e-10	1.5e-08
TcIL3000.A.H_000178000.1	1032.15	-2.72128	0.243695	-5.1235	3e-07	4.51e-06
TcIL3000.A.H_000141700.1	621.171	-2.72517	0.41312	-3.17239	0.00151192	0.0128383
TcIL3000.A.H_000464500.1	1807.22	-2.72886	0.395964	-3.30089	0.000963795	0.00854956
TcIL3000.A.H_001007900.1	1725.88	-2.74062	0.460615	-2.92905	0.00340004	0.0264272
TcIL3000.A.H_000203400.1	564.782	-2.74187	0.145191	-8.60768	7.46e-18	2.96e-16
TcIL3000.A.H_000175900.1	416.226	-2.74373	0.342877	-3.78387	0.000154407	0.00153781
TcIL3000.A.H_000414700.1	1907.67	-2.74512	0.424373	-3.1469	0.00165011	0.0139104
TcIL3000.A.H_000471300.1	326.944	-2.74929	0.308726	-4.1802	2.91e-05	0.000329457
TcIL3000.A.H_000032500.1	838.263	-2.74962	0.198886	-6.37239	1.86e-10	3.93e-09
TcIL3000.A.H_000086200.1	1222.82	-2.75524	0.331345	-3.94583	7.95e-05	0.000838555
TcIL3000.A.H_000481200.1	569.069	-2.76061	0.269489	-4.80357	1.56e-06	2.11e-05
TcIL3000.A.H_000894700.1	2238.97	-2.76661	0.394043	-3.40975	0.000650221	0.00590259
TcIL3000.A.H_000556900.1	2314.6	-2.76917	0.44502	-3.08013	0.00206907	0.0171128
TcIL3000.A.H_000014300.1	1565.52	-2.80148	0.45895	-3.07015	0.00213948	0.0176219
TcIL3000.A.H_000870700.1	1986.62	-2.80519	0.245763	-5.42675	5.74e-08	9.35e-07
TcIL3000.A.H_000787200.1	840.561	-2.8139	0.189734	-7.00611	2.45e-12	6.16e-11
TcIL3000.A.H_000126900.1	1137.33	-2.81827	0.250323	-5.38333	7.31e-08	1.17e-06
TcIL3000.A.H_000553000.1	836.977	-2.81872	0.524353	-2.79444	0.00519899	0.0390322
TcIL3000.A.H_000693500.1	637.988	-2.82032	0.457313	-3.11538	0.00183709	0.0153588
TcIL3000.A.H_000995600.1	3297.14	-2.82561	0.450075	-3.17669	0.00148966	0.0126955
TcIL3000.A.H_000410700.1	81.0079	-2.82629	0.544303	-2.72496	0.00643087	0.0475161
TcIL3000.A.H_000410400.1	33.6998	-2.82789	0.454282	-3.05441	0.00225501	0.0184756
TcIL3000.A.H_000710000.1	745.384	-2.8292	0.521184	-2.82024	0.00479882	0.036379
TcIL3000.A.H_000192500.1	804.752	-2.83236	0.302167	-4.54913	5.39e-06	6.78e-05
TcIL3000.A.H_000011600.1	409.622	-2.83349	0.336984	-4.12093	3.77e-05	0.000418709
TcIL3000.A.H_000203300.1	1043.15	-2.83504	0.125317	-10.7026	9.9e-27	5.96e-25
TcIL3000.A.H_000398500.1	736.732	-2.84739	0.503502	-2.93397	0.00334656	0.0260685
TcIL3000.A.H_000425900.1	1401.78	-2.84753	0.336307	-4.16842	3.07e-05	0.000345682
TcIL3000.A.H_000133700.1	375.341	-2.84911	0.389216	-3.65776	0.000254428	0.00246044
TcIL3000.A.H_000072800.1	3423.12	-2.85164	0.302089	-4.62108	3.82e-06	4.87e-05
TcIL3000.A.H_000861000.1	568.191	-2.85226	0.291995	-4.76316	1.91e-06	2.54e-05
TcIL3000.A.H_001015700.1	118.663	-2.85273	0.484504	-3.02323	0.00250091	0.020312
TcIL3000.A.H_000211200.1	1394.37	-2.85659	0.377692	-3.77866	0.000157676	0.00156536
TcIL3000.A.H_000911600.1	371.723	-2.85682	0.561053	-2.70996	0.00672908	0.0492902
TcIL3000.A.H_000297900.1	1823.37	-2.85996	0.215911	-6.39778	1.58e-10	3.37e-09
TcIL3000.A.H_001006600.1	265.572	-2.86846	0.542029	-2.81737	0.00484186	0.0366161
TcIL3000.A.H_000110200.1	1314.23	-2.86897	0.400699	-3.61831	0.000296529	0.0028208
TcIL3000.A.H_000254400.1	122.487	-2.87099	0.553579	-2.74365	0.00607605	0.0451447
TcIL3000.A.H_000548800.1	2322.15	-2.87194	0.361142	-3.97738	6.97e-05	0.00074144
TcIL3000.A.H_000285500.1	202.35	-2.87382	0.397336	-3.64575	0.000266618	0.00256239
TcIL3000.A.H_000189600.1	1055.32	-2.87654	0.24617	-5.70627	1.15e-08	2.03e-07
TcIL3000.A.H_000135300.1	3405.81	-2.88865	0.475949	-3.16435	0.0015543	0.0131503
TcIL3000.A.H_000769900.1	378.133	-2.89067	0.35385	-4.10027	4.13e-05	0.000454657
TcIL3000.A.H_000086000.1	326.392	-2.89127	0.345291	-4.17891	2.93e-05	0.000330924
TcIL3000.A.H_000026300.1	132.606	-2.89611	0.459947	-3.27344	0.00106246	0.00936251
TcIL3000.A.H_000406500.1	499.73	-2.8994	0.235432	-6.0474	1.47e-09	2.84e-08
TcIL3000.A.H_000183500.1	134.112	-2.90026	0.301167	-4.75765	1.96e-06	2.6e-05
TcIL3000.A.H_000184200.1	267.014	-2.90203	0.534557	-2.8878	0.00387942	0.0298703
TcIL3000.A.H_000855800.1	203.115	-2.90555	0.383633	-3.83013	0.000128075	0.00129491
TcIL3000.A.H_000007900.1	67.8854	-2.9123	0.503952	-3.00618	0.00264553	0.0212279
TcIL3000.A.H_000234600.1	90.0841	-2.91603	0.383015	-3.86011	0.000113336	0.00115971
TcIL3000.A.H_000271900.1	194.32	-2.91958	0.571668	-2.80793	0.00498607	0.0376152
TcIL3000.A.H_000903700.1	785.251	-2.92465	0.570406	-2.81103	0.00493827	0.0372848
TcIL3000.A.H_000832300.1	5466.76	-2.92768	0.336039	-4.41394	1.02e-05	0.000122863
TcIL3000.A.H_000950900.1	358.948	-2.92858	0.239776	-6.05757	1.38e-09	2.68e-08
TcIL3000.A.H_000457800.1	1074.56	-2.93476	0.255269	-5.74144	9.39e-09	1.67e-07
TcIL3000.A.H_000847900.1	973.121	-2.94583	0.382766	-3.96491	7.34e-05	0.000778631
TcIL3000.A.H_000997900.1	1089.51	-2.95481	0.475527	-3.3022	0.000959291	0.00852581
TcIL3000.A.H_000280000.1	260.256	-2.9606	0.560408	-2.89576	0.00378245	0.0291476
TcIL3000.A.H_000287300.1	599.246	-2.96269	0.299587	-5.022	5.11e-07	7.43e-06
TcIL3000.A.H_000253700.1	116.059	-2.96288	0.535628	-3.01436	0.00257526	0.0208072
TcIL3000.A.H_000561400.1	189.151	-2.96754	0.539426	-3.02697	0.00247022	0.0200802
TcIL3000.A.H_000247000.1	1008.17	-2.9705	0.408306	-3.80108	0.000144069	0.00144254
TcIL3000.A.H_000457000.1	848.466	-2.97116	0.547691	-2.9831	0.00285347	0.0226627
TcIL3000.A.H_000263900.1	35.4645	-2.97226	0.615252	-2.71417	0.00664417	0.0487065
TcIL3000.A.H_000222800.1	35.2268	-2.97293	0.494073	-3.13591	0.0017132	0.0143903
TcIL3000.A.H_000709600.1	2342.2	-2.97855	0.139585	-10.6535	1.68e-26	9.99e-25
TcIL3000.A.H_000458100.1	463.745	-2.97949	0.424966	-3.69016	0.000224112	0.00217856
TcIL3000.A.H_000476400.1	1374.25	-2.98089	0.288201	-5.27133	1.35e-07	2.11e-06
TcIL3000.A.H_000568700.1	1325.53	-2.98362	0.503755	-3.20754	0.00133876	0.0115252
TcIL3000.A.H_000872300.1	561.75	-2.988	0.597668	-2.81688	0.00484934	0.036643
TcIL3000.A.H_000628900.1	2768.3	-2.98856	0.536992	-3.06254	0.00219471	0.0180291
TcIL3000.A.H_000131300.1	126.243	-2.9902	0.403077	-3.8754	0.000106451	0.00109647
TcIL3000.A.H_000166300.1	71.8089	-2.99268	0.398873	-3.86832	0.000109588	0.00112629
TcIL3000.A.H_000575600.1	466.655	-2.99564	0.524926	-3.11517	0.00183838	0.0153588
TcIL3000.A.H_001004800.1	1577.36	-3.01026	0.43103	-3.72466	0.000195575	0.00191111
TcIL3000.A.H_000336700.1	6530.49	-3.04614	0.370829	-4.35431	1.33e-05	0.000158489
TcIL3000.A.H_000141900.1	497.594	-3.04685	0.354667	-4.52605	6.01e-06	7.52e-05
TcIL3000.A.H_000220400.1	27.3394	-3.04733	0.60947	-2.72058	0.00651672	0.0479228
TcIL3000.A.H_001009000.1	93.2549	-3.04759	0.580336	-2.92769	0.00341492	0.0264905
TcIL3000.A.H_000254300.1	23.8015	-3.04779	0.578648	-2.83753	0.00454647	0.0345502
TcIL3000.A.H_000830600.1	1884.27	-3.05646	0.339646	-4.74702	2.06e-06	2.74e-05
TcIL3000.A.H_000339300.1	286.242	-3.05743	0.550469	-3.09806	0.00194793	0.0162015
TcIL3000.A.H_000215100.1	46.8665	-3.06195	0.416226	-3.84994	0.000118148	0.00120235
TcIL3000.A.H_000007600.1	1325.11	-3.06303	0.167614	-9.39572	5.68e-21	2.64e-19
TcIL3000.A.H_000271700.1	116.914	-3.0653	0.411708	-3.987	6.69e-05	0.00071366
TcIL3000.A.H_000582200.1	2462.52	-3.06759	0.305788	-5.27198	1.35e-07	2.11e-06
TcIL3000.A.H_000445200.1	17.0835	-3.09674	0.643548	-2.72667	0.00639765	0.0473081
TcIL3000.A.H_000061800.1	914.888	-3.0975	0.546371	-3.21347	0.00131142	0.0113212
TcIL3000.A.H_000647500.1	336.263	-3.10101	0.556295	-3.16672	0.00154167	0.0130553
TcIL3000.A.H_000262900.1	246.238	-3.10536	0.396258	-4.21781	2.47e-05	0.000284558
TcIL3000.A.H_000044000.1	30.0841	-3.10639	0.6342	-2.77958	0.00544286	0.0407974
TcIL3000.A.H_000779600.1	266.285	-3.10915	0.336296	-4.93685	7.94e-07	1.13e-05
TcIL3000.A.H_000007400.1	1912.57	-3.10924	0.203621	-7.9939	1.31e-15	4.3e-14
TcIL3000.A.H_000596400.1	694.643	-3.1139	0.385585	-4.36917	1.25e-05	0.000148833
TcIL3000.A.H_000254100.1	40.7295	-3.12567	0.591592	-2.98358	0.00284894	0.0226459
TcIL3000.A.H_000132500.1	50.0691	-3.13161	0.546563	-3.23349	0.00122287	0.0106553
TcIL3000.A.H_000757400.1	956.825	-3.13417	0.339815	-4.96896	6.73e-07	9.62e-06
TcIL3000.A.H_000032400.1	140.904	-3.137	0.665637	-2.84838	0.00439431	0.0335578
TcIL3000.A.H_000730200.1	67.4986	-3.14022	0.575982	-3.07214	0.00212531	0.0175206
TcIL3000.A.H_000646100.1	185.454	-3.15031	0.25187	-6.61837	3.63e-11	8.27e-10
TcIL3000.A.H_000425200.1	369.478	-3.15637	0.647136	-2.94728	0.00320587	0.0251194
TcIL3000.A.H_000008000.1	288.66	-3.16721	0.246022	-6.85991	6.89e-12	1.64e-10
TcIL3000.A.H_000776200.1	537.783	-3.16857	0.55928	-3.28032	0.00103688	0.00915441
TcIL3000.A.H_000771400.1	3016.4	-3.1691	0.396536	-4.40849	1.04e-05	0.000125666
TcIL3000.A.H_000286200.1	1115.71	-3.17976	0.290619	-5.91457	3.33e-09	6.22e-08
TcIL3000.A.H_000223400.1	154.461	-3.17989	0.383712	-4.54248	5.56e-06	6.99e-05
TcIL3000.A.H_000007200.1	3097.61	-3.18466	0.243555	-7.03227	2.03e-12	5.15e-11
TcIL3000.A.H_000835000.1	379.742	-3.19397	0.333483	-5.22976	1.7e-07	2.61e-06
TcIL3000.A.H_000006000.1	87.0179	-3.20304	0.417597	-4.21108	2.54e-05	0.000291731
TcIL3000.A.H_000795200.1	227.481	-3.2042	0.307169	-5.66504	1.47e-08	2.54e-07
TcIL3000.A.H_000470700.1	409.987	-3.20461	0.782589	-2.80397	0.00504771	0.0379881
TcIL3000.A.H_000564900.1	1473.62	-3.21756	0.207934	-8.35168	6.73e-17	2.42e-15
TcIL3000.A.H_000027700.1	166.227	-3.21907	0.464865	-3.9122	9.15e-05	0.000953643
TcIL3000.A.H_000158400.1	183.285	-3.22503	0.554771	-3.41312	0.00064223	0.00584141
TcIL3000.A.H_000011100.1	333.562	-3.22559	0.412018	-4.38982	1.13e-05	0.000136074
TcIL3000.A.H_000213900.1	681.105	-3.23181	0.330818	-5.3854	7.23e-08	1.17e-06
TcIL3000.A.H_000439700.1	31.7633	-3.23208	0.540973	-3.3356	0.00085115	0.00763744
TcIL3000.A.H_000272700.1	676.511	-3.23929	0.5307	-3.57166	0.000354721	0.00334708
TcIL3000.A.H_000735200.1	7.22946	-3.23945	0.784998	-2.70736	0.00678197	0.0496387
TcIL3000.A.H_000163200.1	47.8704	-3.24542	0.519953	-3.49748	0.000469676	0.00435255
TcIL3000.A.H_000154700.1	241.74	-3.24563	0.628242	-3.10617	0.00189527	0.0158199
TcIL3000.A.H_000596500.1	150.479	-3.24602	0.560303	-3.37702	0.000732763	0.00664543
TcIL3000.A.H_000179100.1	35.9255	-3.24868	0.609204	-3.0534	0.00226267	0.0185222
TcIL3000.A.H_000051800.1	7.49445	-3.25649	0.788045	-2.72785	0.00637478	0.0471764
TcIL3000.A.H_000050600.1	33.2156	-3.25774	0.659534	-3.00863	0.00262431	0.0211122
TcIL3000.A.H_000561600.1	24.3194	-3.2614	0.57153	-3.17734	0.00148632	0.0126786
TcIL3000.A.H_000901300.1	2295.07	-3.26434	0.26531	-6.77387	1.25e-11	2.94e-10
TcIL3000.A.H_000285400.1	706.416	-3.27506	0.35713	-5.14245	2.71e-07	4.1e-06
TcIL3000.A.H_000835900.1	214.668	-3.28024	0.466313	-4.01832	5.86e-05	0.000628735
TcIL3000.A.H_000666700.1	2753.91	-3.28589	0.173042	-10.3979	2.53e-25	1.42e-23
TcIL3000.A.H_000183700.1	11.9549	-3.29053	0.717994	-2.72254	0.00647815	0.0477831
TcIL3000.A.H_000289500.1	1597.45	-3.29198	0.362981	-5.11219	3.18e-07	4.76e-06
TcIL3000.A.H_000137600.1	102.299	-3.29577	0.412901	-4.47954	7.48e-06	9.17e-05
TcIL3000.A.H_000465400.1	825.072	-3.3032	0.170928	-10.6081	2.73e-26	1.59e-24
TcIL3000.A.H_000565300.1	2108.61	-3.30552	0.377864	-4.96167	6.99e-07	9.96e-06
TcIL3000.A.H_000340100.1	1552.6	-3.31622	0.352555	-5.32707	9.98e-08	1.58e-06
TcIL3000.A.H_000137700.1	147.395	-3.31639	0.43883	-4.30984	1.63e-05	0.000192991
TcIL3000.A.H_000010400.1	11.7802	-3.32688	0.831468	-2.8567	0.00428067	0.0327704
TcIL3000.A.H_000031400.1	10.1132	-3.32741	0.81722	-2.82989	0.00465644	0.0353571
TcIL3000.A.H_000679200.1	162.314	-3.32942	0.392002	-4.80939	1.51e-06	2.05e-05
TcIL3000.A.H_000100300.1	9.37826	-3.34304	0.80685	-2.83805	0.00453908	0.0345502
TcIL3000.A.H_000249000.1	610.672	-3.34634	0.380227	-5.03227	4.85e-07	7.07e-06
TcIL3000.A.H_000253800.1	71.604	-3.35141	0.483446	-3.99708	6.41e-05	0.000686303
TcIL3000.A.H_000175800.1	9.33384	-3.3558	0.804485	-2.85229	0.00434058	0.0331747
TcIL3000.A.H_000194200.1	9.4678	-3.35749	0.805964	-2.85546	0.00429749	0.0328723
TcIL3000.A.H_000145400.1	32.2103	-3.36028	0.545665	-3.49807	0.000468632	0.00434719
TcIL3000.A.H_000375200.1	663.997	-3.36413	0.515703	-3.88856	0.00010084	0.00104212
TcIL3000.A.H_000261800.1	2306.97	-3.37339	0.238544	-7.96349	1.67e-15	5.4e-14
TcIL3000.A.H_000223300.1	69.5602	-3.3742	0.686833	-3.2003	0.00137282	0.0118075
TcIL3000.A.H_000438200.1	9.84329	-3.37478	0.808127	-2.87887	0.00399101	0.0307041
TcIL3000.A.H_000225500.1	17.6755	-3.37889	0.666825	-3.00771	0.00263224	0.0211577
TcIL3000.A.H_000429100.1	95.2459	-3.38304	0.476111	-4.14125	3.45e-05	0.000385579
TcIL3000.A.H_000179300.1	12.553	-3.38334	0.784076	-2.81805	0.00483158	0.036571
TcIL3000.A.H_000608700.1	791.253	-3.39204	0.76078	-3.06421	0.00218242	0.0179439
TcIL3000.A.H_000011300.1	8.04911	-3.39934	0.774549	-2.90997	0.00361468	0.0279703
TcIL3000.A.H_000116600.1	11.1155	-3.40538	0.817138	-2.92777	0.00341403	0.0264905
TcIL3000.A.H_000160300.1	38.7759	-3.40779	0.762753	-2.84034	0.00450655	0.0343587
TcIL3000.A.H_000487100.1	673.581	-3.409	0.259941	-7.4544	9.03e-14	2.58e-12
TcIL3000.A.H_001010400.1	3028.78	-3.416	0.425707	-4.71378	2.43e-06	3.19e-05
TcIL3000.A.H_000564800.1	2107.8	-3.42027	0.159415	-12.1118	9.14e-34	7.17e-32
TcIL3000.A.H_000256600.1	136.504	-3.42175	0.496787	-4.10524	4.04e-05	0.000446062
TcIL3000.A.H_000242100.1	8.33015	-3.4221	0.776479	-2.93703	0.00331369	0.0258556
TcIL3000.A.H_000136200.1	1109.77	-3.42812	0.412076	-4.87571	1.08e-06	1.51e-05
TcIL3000.A.H_000579700.1	577.32	-3.43241	0.505648	-4.08546	4.4e-05	0.000481825
TcIL3000.A.H_000488400.1	13.7677	-3.43255	0.833015	-2.99492	0.00274521	0.0218959
TcIL3000.A.H_000386400.1	11.146	-3.45862	0.729499	-2.97831	0.00289841	0.0229414
TcIL3000.A.H_000112500.1	39.0147	-3.4592	0.718604	-2.97749	0.00290623	0.0229838
TcIL3000.A.H_000253300.1	44.597	-3.46096	0.538649	-3.76511	0.000166475	0.0016457
TcIL3000.A.H_000169600.1	8.86492	-3.46461	0.779721	-2.98768	0.00281106	0.0223829
TcIL3000.A.H_000398600.1	1544.62	-3.4658	0.314417	-6.39819	1.57e-10	3.37e-09
TcIL3000.A.H_000645000.1	763.584	-3.4705	0.576053	-3.72573	0.00019475	0.00190504
TcIL3000.A.H_000174200.1	44.7411	-3.47378	0.629058	-3.36569	0.000763511	0.00689388
TcIL3000.A.H_000108400.1	39.6389	-3.47935	0.717814	-3.00525	0.00265364	0.0212747
TcIL3000.A.H_000579400.1	10.2441	-3.47994	0.79828	-3.00408	0.00266388	0.0213045
TcIL3000.A.H_000776800.1	9.70016	-3.48021	0.791393	-3.00263	0.00267657	0.021385
TcIL3000.A.H_000082300.1	9.99013	-3.48075	0.795033	-3.00404	0.0026642	0.0213045
TcIL3000.A.H_000198300.1	11.4086	-3.49354	0.719659	-3.05676	0.00223745	0.0183479
TcIL3000.A.H_000050800.1	518.019	-3.49429	0.627257	-3.53266	0.000411401	0.00385461
TcIL3000.A.H_000009800.1	15.7235	-3.49876	0.836451	-3.0895	0.00200496	0.0166314
TcIL3000.A.H_000814500.1	557.183	-3.50026	0.408614	-5.0765	3.84e-07	5.69e-06
TcIL3000.A.H_000885500.1	2533.66	-3.50346	0.510112	-4.19971	2.67e-05	0.00030528
TcIL3000.A.H_000919300.1	118.521	-3.50886	0.408197	-5.02743	4.97e-07	7.24e-06
TcIL3000.A.H_000413500.1	781.512	-3.50888	0.324647	-6.32536	2.53e-10	5.26e-09
TcIL3000.A.H_000859200.1	1552.21	-3.51095	0.257294	-7.93104	2.17e-15	6.97e-14
TcIL3000.A.H_000634200.1	1608.94	-3.51236	0.302143	-6.79881	1.05e-11	2.49e-10
TcIL3000.A.H_000252700.1	1228.55	-3.51726	0.409319	-5.12955	2.9e-07	4.39e-06
TcIL3000.A.H_000728900.1	1194.09	-3.52527	0.284816	-7.236	4.62e-13	1.25e-11
TcIL3000.A.H_000472800.1	12.1102	-3.52602	0.725859	-3.0927	0.00198343	0.0164821
TcIL3000.A.H_000071900.1	208.143	-3.53801	0.513728	-4.19436	2.74e-05	0.000311806
TcIL3000.A.H_000735400.1	4466.17	-3.54492	0.303069	-6.89466	5.4e-12	1.29e-10
TcIL3000.A.H_000436200.1	26.8093	-3.54827	0.639044	-3.29967	0.000967971	0.00857844
TcIL3000.A.H_000579900.1	54.9537	-3.5495	0.514805	-4.07623	4.58e-05	0.000500175
TcIL3000.A.H_000412300.1	296.094	-3.5509	0.583308	-3.80156	0.000143789	0.00144129
TcIL3000.A.H_000090200.1	9.50343	-3.56525	0.77373	-3.11579	0.00183455	0.0153543
TcIL3000.A.H_000470100.1	4396.07	-3.56964	0.255286	-8.22833	1.9e-16	6.66e-15
TcIL3000.A.H_000090500.1	30.5671	-3.57352	0.631585	-3.36557	0.000763853	0.00689388
TcIL3000.A.H_000598200.1	216.25	-3.58347	0.704522	-3.34691	0.000817178	0.00735381
TcIL3000.A.H_000489800.1	1089.71	-3.58487	0.411782	-5.2687	1.37e-07	2.14e-06
TcIL3000.A.H_000926600.1	94.4051	-3.58671	0.591826	-3.73194	0.000190014	0.00186457
TcIL3000.A.H_000059500.1	11.8089	-3.58861	0.726334	-3.11883	0.00181568	0.0152237
TcIL3000.A.H_000130200.1	9.43371	-3.59724	0.766594	-3.16138	0.00157026	0.0132733
TcIL3000.A.H_000495500.1	217.716	-3.60029	0.545766	-4.08359	4.43e-05	0.000485146
TcIL3000.A.H_000030800.1	11.2254	-3.6003	0.792466	-3.15256	0.00161843	0.013668
TcIL3000.A.H_000398700.1	620.673	-3.61062	0.415896	-5.26633	1.39e-07	2.16e-06
TcIL3000.A.H_000777600.1	11.4381	-3.61256	0.793059	-3.16789	0.00153547	0.0130146
TcIL3000.A.H_000817900.1	578.116	-3.6145	0.396647	-5.49993	3.8e-08	6.33e-07
TcIL3000.A.H_000439200.1	41.5815	-3.61826	0.518432	-4.12365	3.73e-05	0.00041528
TcIL3000.A.H_000027800.1	12.0155	-3.62167	0.797707	-3.18049	0.00147024	0.0125529
TcIL3000.A.H_000489000.1	20.3931	-3.62378	0.842431	-3.27241	0.00106636	0.00938798
TcIL3000.A.H_000406800.1	158.569	-3.62764	0.371267	-5.84731	5e-09	9.04e-08
TcIL3000.A.H_000178500.1	36.2984	-3.63289	0.609743	-3.56973	0.000357348	0.00336846
TcIL3000.A.H_000406600.1	320.651	-3.63481	0.516846	-4.41022	1.03e-05	0.00012483
TcIL3000.A.H_000998200.1	1169.22	-3.64055	0.503549	-4.50877	6.52e-06	8.1e-05
TcIL3000.A.H_000014200.1	1625.48	-3.64465	0.376104	-5.88141	4.07e-09	7.49e-08
TcIL3000.A.H_000043900.1	12.5777	-3.6505	0.799108	-3.21696	0.00129556	0.0112266
TcIL3000.A.H_000441500.1	79.8078	-3.65142	0.457181	-4.82504	1.4e-06	1.91e-05
TcIL3000.A.H_000617500.1	360.841	-3.66847	0.452267	-4.97996	6.36e-07	9.12e-06
TcIL3000.A.H_000638400.1	19.0225	-3.67859	0.641274	-3.42044	0.0006252	0.00569207
TcIL3000.A.H_000389400.1	229.794	-3.6798	0.48652	-4.71465	2.42e-06	3.18e-05
TcIL3000.A.H_000186300.1	14.1663	-3.69083	0.746417	-3.2164	0.00129809	0.0112373
TcIL3000.A.H_000554000.1	730.224	-3.70458	0.262873	-8.48402	2.18e-17	8.29e-16
TcIL3000.A.H_000064700.1	838.12	-3.70934	0.363591	-6.2456	4.22e-10	8.56e-09
TcIL3000.A.H_000652100.1	164.89	-3.71861	0.509914	-4.53641	5.72e-06	7.19e-05
TcIL3000.A.H_000040300.1	11.941	-3.71971	0.783114	-3.30161	0.000961325	0.00853577
TcIL3000.A.H_000272100.1	23.5066	-3.72682	0.654271	-3.52613	0.000421678	0.0039351
TcIL3000.A.H_000495900.1	11.2391	-3.73763	0.771986	-3.32971	0.000869364	0.00777843
TcIL3000.A.H_000171800.1	10.8895	-3.73783	0.7666	-3.33517	0.000852486	0.00764208
TcIL3000.A.H_000205200.1	157.062	-3.74213	0.339476	-6.66092	2.72e-11	6.25e-10
TcIL3000.A.H_000567800.1	498.062	-3.74269	0.449619	-5.19672	2.03e-07	3.1e-06
TcIL3000.A.H_000245200.1	10.7291	-3.74385	0.762898	-3.34662	0.000818039	0.00735447
TcIL3000.A.H_000778300.1	1009.12	-3.7443	0.572804	-4.24022	2.23e-05	0.00025822
TcIL3000.A.H_000143500.1	22.006	-3.74444	0.692147	-3.48772	0.000487154	0.00449221
TcIL3000.A.H_000248000.1	398.807	-3.75053	0.640777	-3.85524	0.000115615	0.00118043
TcIL3000.A.H_000158800.1	111.415	-3.75886	0.383604	-5.93568	2.93e-09	5.53e-08
TcIL3000.A.H_000457900.1	2783.25	-3.76298	0.369121	-6.31551	2.69e-10	5.58e-09
TcIL3000.A.H_000607900.1	264.4	-3.76928	0.361894	-6.38153	1.75e-10	3.73e-09
TcIL3000.A.H_000174700.1	71.3738	-3.76977	0.483632	-4.74911	2.04e-06	2.71e-05
TcIL3000.A.H_000393400.1	96.4793	-3.77763	0.489059	-4.78431	1.72e-06	2.3e-05
TcIL3000.A.H_000825200.1	450.704	-3.784	0.399577	-5.87751	4.16e-09	7.64e-08
TcIL3000.A.H_000441400.1	18.1546	-3.81345	0.664555	-3.52311	0.000426515	0.00397626
TcIL3000.A.H_000512800.1	333.533	-3.81859	0.611198	-4.10722	4e-05	0.000443294
TcIL3000.A.H_000159600.1	701.335	-3.83196	0.801916	-3.62271	0.000291536	0.00278193
TcIL3000.A.H_000035000.1	37.217	-3.84454	0.612223	-3.83236	0.000126921	0.00128602
TcIL3000.A.H_000638800.1	37.8152	-3.84671	0.564681	-4.12166	3.76e-05	0.00041788
TcIL3000.A.H_000142000.1	1251.92	-3.84792	0.302461	-7.89435	2.92e-15	9.23e-14
TcIL3000.A.H_000354600.1	1034.2	-3.84826	0.838397	-3.89225	9.93e-05	0.00103096
TcIL3000.A.H_000412400.1	16.0379	-3.84839	0.711324	-3.52648	0.000421122	0.00393385
TcIL3000.A.H_000081200.1	21.4285	-3.84934	0.825472	-3.50354	0.000459109	0.00427159
TcIL3000.A.H_000403700.1	11.8559	-3.85708	0.760395	-3.48929	0.000484299	0.00447473
TcIL3000.A.H_000035400.1	13.2297	-3.87174	0.774192	-3.4942	0.000475478	0.00440195
TcIL3000.A.H_000286000.1	41.6561	-3.88741	0.519067	-4.50042	6.78e-06	8.38e-05
TcIL3000.A.H_000265800.1	19.6617	-3.89153	0.757271	-3.4801	0.000501218	0.00461279
TcIL3000.A.H_000027500.1	18.2096	-3.89522	0.807102	-3.52784	0.000418968	0.00391764
TcIL3000.A.H_000042900.1	35.6629	-3.90002	0.686032	-3.77991	0.000156886	0.00156083
TcIL3000.A.H_000564400.1	1379.53	-3.90021	0.505411	-5.00821	5.49e-07	7.94e-06
TcIL3000.A.H_000140600.1	14.5685	-3.90374	0.782005	-3.52982	0.000415849	0.00389238
TcIL3000.A.H_000251100.1	30.3249	-3.90567	0.58204	-4.05536	5.01e-05	0.000541297
TcIL3000.A.H_000410800.1	77.1086	-3.90653	0.48345	-5.01627	5.27e-07	7.65e-06
TcIL3000.A.H_000436800.1	23.0923	-3.91838	0.662793	-3.64917	0.000263088	0.00253368
TcIL3000.A.H_000579300.1	13.2946	-3.9242	0.766934	-3.565	0.000363861	0.00342639
TcIL3000.A.H_000343600.1	156.329	-3.93648	0.547369	-4.62303	3.78e-06	4.83e-05
TcIL3000.A.H_000161200.1	1717.38	-3.95209	0.287056	-8.66736	4.42e-18	1.78e-16
TcIL3000.A.H_000178100.1	32.5713	-3.95792	0.628344	-3.95327	7.71e-05	0.000815657
TcIL3000.A.H_000084900.1	558.8	-3.95829	0.257632	-9.61366	7e-22	3.42e-20
TcIL3000.A.H_000220100.1	85.4615	-3.96218	0.464343	-5.32193	1.03e-07	1.63e-06
TcIL3000.A.H_000171600.1	273.497	-3.96793	0.394311	-6.3825	1.74e-10	3.71e-09
TcIL3000.A.H_000296600.1	806.489	-3.96886	0.486164	-5.30352	1.14e-07	1.79e-06
TcIL3000.A.H_000271600.1	179.429	-3.97406	0.563273	-4.60648	4.1e-06	5.21e-05
TcIL3000.A.H_000162800.1	14.9222	-3.97783	0.774563	-3.62489	0.000289079	0.00276402
TcIL3000.A.H_000436900.1	19.865	-3.99025	0.804458	-3.6434	0.000269065	0.00258156
TcIL3000.A.H_000237900.1	548.651	-3.99761	0.353303	-7.21194	5.52e-13	1.48e-11
TcIL3000.A.H_000696500.1	378.885	-4.0069	0.81526	-3.85313	0.000116616	0.00118935
TcIL3000.A.H_000576600.1	5563.82	-4.00887	0.243062	-10.4331	1.75e-25	9.96e-24
TcIL3000.A.H_000011200.1	27.0846	-4.00928	0.632716	-3.94065	8.13e-05	0.000853968
TcIL3000.A.H_000489900.1	1823.81	-4.01483	0.385516	-6.71049	1.94e-11	4.5e-10
TcIL3000.A.H_000080300.1	17.154	-4.01916	0.706024	-3.70427	0.000212004	0.00206731
TcIL3000.A.H_000110000.1	22.7777	-4.01985	0.711735	-3.632	0.000281239	0.00269181
TcIL3000.A.H_000853600.1	1104.53	-4.0233	0.476599	-5.52104	3.37e-08	5.66e-07
TcIL3000.A.H_000872800.1	214.184	-4.05834	0.504215	-5.2418	1.59e-07	2.46e-06
TcIL3000.A.H_000154200.1	14.4496	-4.06249	0.757434	-3.74664	0.000179219	0.00176235
TcIL3000.A.H_000136100.1	1948.99	-4.06612	0.516231	-5.24116	1.6e-07	2.46e-06
TcIL3000.A.H_000220900.1	345.423	-4.07816	0.291197	-8.90625	5.28e-19	2.18e-17
TcIL3000.A.H_000197700.1	14.7297	-4.08093	0.757342	-3.76948	0.000163589	0.00162233
TcIL3000.A.H_000060200.1	21.9539	-4.08405	0.661937	-3.85634	0.000115098	0.00117644
TcIL3000.A.H_000439600.1	26.3066	-4.08933	0.618931	-4.06281	4.85e-05	0.000526132
TcIL3000.A.H_000251800.1	26.5277	-4.09537	0.62032	-4.06645	4.77e-05	0.000518982
TcIL3000.A.H_000245300.1	14.0376	-4.0982	0.747323	-3.80639	0.000141011	0.00141649
TcIL3000.A.H_000207300.1	14.3309	-4.11234	0.748189	-3.82235	0.000132188	0.00133505
TcIL3000.A.H_000288500.1	13.8397	-4.11411	0.741936	-3.83574	0.000125189	0.00126985
TcIL3000.A.H_000283000.1	14.2444	-4.12573	0.745099	-3.84427	0.000120912	0.00122914
TcIL3000.A.H_000817600.1	251.697	-4.13253	0.566414	-4.9504	7.41e-07	1.05e-05
TcIL3000.A.H_000174300.1	22.5618	-4.14185	0.660527	-3.92314	8.74e-05	0.000914391
TcIL3000.A.H_000596600.1	232.202	-4.14276	0.598463	-4.64831	3.35e-06	4.32e-05
TcIL3000.A.H_000440500.1	27.5974	-4.14992	0.618177	-4.14779	3.36e-05	0.000375629
TcIL3000.A.H_000072200.1	14.2773	-4.1527	0.740694	-3.88578	0.000102003	0.00105298
TcIL3000.A.H_000447300.1	149.715	-4.16409	0.401434	-6.65211	2.89e-11	6.62e-10
TcIL3000.A.H_000639100.1	29.8149	-4.16709	0.621506	-4.18945	2.8e-05	0.000317459
TcIL3000.A.H_000514200.1	14.1387	-4.1749	0.734753	-3.9252	8.67e-05	0.000907635
TcIL3000.A.H_000085200.1	164.772	-4.18313	0.459632	-5.93226	2.99e-09	5.63e-08
TcIL3000.A.H_000392700.1	467.217	-4.18898	0.518767	-5.44991	5.04e-08	8.27e-07
TcIL3000.A.H_000249600.1	18.8304	-4.19323	0.773535	-3.89056	0.000100015	0.00103474
TcIL3000.A.H_000778500.1	15.0226	-4.19673	0.741805	-3.93792	8.22e-05	0.00086279
TcIL3000.A.H_000873000.1	533.267	-4.19825	0.439134	-6.32754	2.49e-10	5.2e-09
TcIL3000.A.H_000271800.1	105.259	-4.2062	0.441335	-6.11896	9.42e-10	1.84e-08
TcIL3000.A.H_000349400.1	1365.81	-4.20674	0.35089	-7.86004	3.84e-15	1.2e-13
TcIL3000.A.H_000293900.1	493.052	-4.207	0.443183	-6.30095	2.96e-10	6.08e-09
TcIL3000.A.H_000762000.1	207.759	-4.21014	0.547181	-5.11501	3.14e-07	4.7e-06
TcIL3000.A.H_000780600.1	428.871	-4.21128	0.608426	-4.75814	1.95e-06	2.6e-05
TcIL3000.A.H_000517900.1	1662.19	-4.22188	0.343269	-8.08801	6.06e-16	2.06e-14
TcIL3000.A.H_000055400.1	58.4266	-4.22314	0.513633	-5.15734	2.5e-07	3.81e-06
TcIL3000.A.H_000031900.1	91.5751	-4.23639	0.620518	-4.55026	5.36e-06	6.76e-05
TcIL3000.A.H_000219500.1	23.0867	-4.23994	0.790111	-3.94398	8.01e-05	0.000844104
TcIL3000.A.H_000109500.1	91.3453	-4.24965	0.407984	-6.60068	4.09e-11	9.29e-10
TcIL3000.A.H_000294100.1	136.536	-4.25452	0.517765	-5.44411	5.21e-08	8.52e-07
TcIL3000.A.H_000376800.1	215.66	-4.25615	0.585425	-4.9896	6.05e-07	8.71e-06
TcIL3000.A.H_000027300.1	19.9838	-4.27152	0.77019	-3.98897	6.64e-05	0.000708564
TcIL3000.A.H_000280400.1	910.349	-4.2888	0.409732	-6.96935	3.18e-12	7.92e-11
TcIL3000.A.H_000808800.1	296.662	-4.2917	0.514661	-5.61216	2e-08	3.39e-07
TcIL3000.A.H_000488100.1	30.5796	-4.31298	0.807393	-4.04975	5.13e-05	0.000553791
TcIL3000.A.H_000630300.1	378.847	-4.31851	0.407328	-7.05653	1.71e-12	4.34e-11
TcIL3000.A.H_000225400.1	42.7379	-4.32145	0.554946	-4.84578	1.26e-06	1.73e-05
TcIL3000.A.H_000445600.1	1005.41	-4.32551	0.431757	-6.75031	1.48e-11	3.45e-10
TcIL3000.A.H_000249500.1	20.961	-4.33972	0.766734	-4.07558	4.59e-05	0.000500976
TcIL3000.A.H_000226000.1	96.6227	-4.33973	0.481312	-5.8516	4.87e-09	8.82e-08
TcIL3000.A.H_000116700.1	27.3106	-4.34113	0.659646	-4.18858	2.81e-05	0.000318286
TcIL3000.A.H_000872600.1	129.543	-4.34128	0.574796	-5.08423	3.69e-07	5.48e-06
TcIL3000.A.H_000966800.1	167.64	-4.34321	0.491342	-5.86318	4.54e-09	8.26e-08
TcIL3000.A.H_000298300.1	1947.8	-4.37287	0.21778	-13.2632	3.78e-40	3.88e-38
TcIL3000.A.H_000307400.1	2389.05	-4.37388	0.569976	-5.36469	8.11e-08	1.3e-06
TcIL3000.A.H_000394000.1	1790.3	-4.3767	0.748264	-4.47919	7.49e-06	9.18e-05
TcIL3000.A.H_000177600.1	22.4998	-4.37823	0.685974	-4.2049	2.61e-05	0.000299443
TcIL3000.A.H_000075900.1	18.9522	-4.37918	0.747773	-4.15026	3.32e-05	0.000372052
TcIL3000.A.H_000609500.1	147.319	-4.39791	0.541049	-5.43034	5.62e-08	9.18e-07
TcIL3000.A.H_000718900.1	3600.38	-4.42923	0.246941	-11.9653	5.4e-33	4.1e-31
TcIL3000.A.H_000248600.1	115.685	-4.44412	0.403497	-7.15238	8.53e-13	2.27e-11
TcIL3000.A.H_000439100.1	22.2366	-4.45579	0.679765	-4.28654	1.81e-05	0.000212757
TcIL3000.A.H_000076100.1	30.6456	-4.457	0.792565	-4.21287	2.52e-05	0.000289784
TcIL3000.A.H_000812800.1	584.714	-4.46012	0.38067	-7.8969	2.86e-15	9.08e-14
TcIL3000.A.H_000179000.1	134.83	-4.46193	0.554859	-5.4064	6.43e-08	1.04e-06
TcIL3000.A.H_000778800.1	35.0202	-4.47332	0.603839	-4.64803	3.35e-06	4.32e-05
TcIL3000.A.H_000158200.1	500.668	-4.49633	0.430974	-7.11461	1.12e-12	2.93e-11
TcIL3000.A.H_000433300.1	223.011	-4.50032	0.41211	-7.32545	2.38e-13	6.54e-12
TcIL3000.A.H_000696400.1	175.2	-4.50475	0.649723	-4.83787	1.31e-06	1.8e-05
TcIL3000.A.H_000144100.1	18.9504	-4.51768	0.725955	-4.36774	1.26e-05	0.000149618
TcIL3000.A.H_000139200.1	31.4704	-4.51774	0.788331	-4.2859	1.82e-05	0.000213106
TcIL3000.A.H_000052100.1	25.9483	-4.52036	0.768134	-4.29485	1.75e-05	0.000205973
TcIL3000.A.H_000495700.1	1320.13	-4.52982	0.418608	-7.4369	1.03e-13	2.93e-12
TcIL3000.A.H_000592700.1	221.587	-4.53772	0.422003	-7.2231	5.08e-13	1.37e-11
TcIL3000.A.H_000578400.1	59.4806	-4.53781	0.728616	-4.26844	1.97e-05	0.000229617
TcIL3000.A.H_000266000.1	20.8042	-4.55178	0.73489	-4.38715	1.15e-05	0.000137576
TcIL3000.A.H_000156700.1	382.896	-4.55486	0.288228	-10.5811	3.65e-26	2.11e-24
TcIL3000.A.H_000392900.1	78.0844	-4.56225	0.477942	-6.13231	8.66e-10	1.71e-08
TcIL3000.A.H_000213700.1	19.0442	-4.56354	0.719115	-4.44268	8.88e-06	0.000108095
TcIL3000.A.H_000258400.1	25.4186	-4.5648	0.679585	-4.43425	9.24e-06	0.000112124
TcIL3000.A.H_000735700.1	4465.14	-4.57254	0.517244	-6.22034	4.96e-10	9.98e-09
TcIL3000.A.H_000080800.1	31.9582	-4.59355	0.781289	-4.37807	1.2e-05	0.000143252
TcIL3000.A.H_000007800.1	432.628	-4.60416	0.455124	-6.94459	3.8e-12	9.22e-11
TcIL3000.A.H_000091200.1	37.8812	-4.60784	0.603979	-4.811	1.5e-06	2.04e-05
TcIL3000.A.H_000223200.1	508.856	-4.60942	0.295791	-10.5278	6.43e-26	3.71e-24
TcIL3000.A.H_000055300.1	20.5298	-4.61999	0.722061	-4.50306	6.7e-06	8.3e-05
TcIL3000.A.H_000344300.1	260.259	-4.63227	0.32095	-9.67786	3.74e-22	1.86e-20
TcIL3000.A.H_000719300.1	394.803	-4.63463	0.57357	-5.67303	1.4e-08	2.43e-07
TcIL3000.A.H_000143800.1	27.6822	-4.642	0.69163	-4.47971	7.47e-06	9.17e-05
TcIL3000.A.H_000285800.1	224.962	-4.64992	0.400789	-7.85239	4.08e-15	1.26e-13
TcIL3000.A.H_000272000.1	144.052	-4.64998	0.436394	-7.12536	1.04e-12	2.72e-11
TcIL3000.A.H_000374700.1	308.687	-4.65448	0.552897	-5.91319	3.36e-09	6.26e-08
TcIL3000.A.H_000221900.1	30.1934	-4.65686	0.767888	-4.46142	8.14e-06	9.93e-05
TcIL3000.A.H_000494700.1	254.34	-4.67018	0.574111	-5.69658	1.22e-08	2.14e-07
TcIL3000.A.H_000027200.1	34.84	-4.67312	0.780642	-4.47568	7.62e-06	9.32e-05
TcIL3000.A.H_000442600.1	777.637	-4.6776	0.324546	-9.87501	5.34e-23	2.77e-21
TcIL3000.A.H_000266400.1	26.8461	-4.69211	0.672563	-4.59769	4.27e-06	5.42e-05
TcIL3000.A.H_000135400.1	665.626	-4.70175	0.459939	-7.11333	1.13e-12	2.94e-11
TcIL3000.A.H_000112900.1	25.5853	-4.72197	0.738897	-4.58465	4.55e-06	5.77e-05
TcIL3000.A.H_000057100.1	25.6453	-4.73308	0.737622	-4.6009	4.21e-06	5.35e-05
TcIL3000.A.H_000253600.1	29.4968	-4.73639	0.677319	-4.65055	3.31e-06	4.28e-05
TcIL3000.A.H_000309000.1	444.938	-4.76468	0.512548	-6.58543	4.54e-11	1.03e-09
TcIL3000.A.H_000872500.1	195.172	-4.77775	0.478463	-6.86321	6.73e-12	1.6e-10
TcIL3000.A.H_000657300.1	857.234	-4.78173	0.497688	-6.78386	1.17e-11	2.75e-10
TcIL3000.A.H_000735500.1	5342.84	-4.78503	0.220261	-14.9992	7.43e-51	9.76e-49
TcIL3000.A.H_000014400.1	1316.08	-4.82766	0.266703	-12.5332	4.91e-36	4.17e-34
TcIL3000.A.H_000406300.1	175.1	-4.83276	0.366022	-8.87619	6.92e-19	2.82e-17
TcIL3000.A.H_000119700.1	24.1277	-4.83381	0.713146	-4.78946	1.67e-06	2.25e-05
TcIL3000.A.H_000860100.1	126.165	-4.83998	0.433477	-7.43596	1.04e-13	2.94e-12
TcIL3000.A.H_000648700.1	25.652	-4.85451	0.719453	-4.795	1.63e-06	2.19e-05
TcIL3000.A.H_000090900.1	24.2345	-4.87099	0.707826	-4.85205	1.22e-06	1.69e-05
TcIL3000.A.H_000060900.1	936.171	-4.87924	0.471638	-7.33493	2.22e-13	6.11e-12
TcIL3000.A.H_000143400.1	25.36	-4.89767	0.710821	-4.87427	1.09e-06	1.52e-05
TcIL3000.A.H_000777200.1	37.7712	-4.91979	0.760109	-4.78825	1.68e-06	2.26e-05
TcIL3000.A.H_000045600.1	75.0151	-4.93626	0.525529	-6.04814	1.47e-09	2.84e-08
TcIL3000.A.H_000218400.1	25.5755	-4.95026	0.703655	-4.96251	6.96e-07	9.93e-06
TcIL3000.A.H_000008200.1	75.439	-4.95843	0.520535	-6.12427	9.11e-10	1.79e-08
TcIL3000.A.H_000086700.1	3947.59	-4.98167	0.508936	-7.10746	1.18e-12	3.06e-11
TcIL3000.A.H_000072000.1	26.7664	-5.00928	0.701467	-5.04172	4.61e-07	6.74e-06
TcIL3000.A.H_000638700.1	35.4905	-5.04126	0.653429	-5.10585	3.29e-07	4.89e-06
TcIL3000.A.H_000494800.1	186.42	-5.04274	0.424733	-8.14074	3.93e-16	1.35e-14
TcIL3000.A.H_000470800.1	198.851	-5.04957	0.49833	-7.06249	1.64e-12	4.18e-11
TcIL3000.A.H_000090600.1	97.1463	-5.05132	0.474847	-6.94801	3.7e-12	9.05e-11
TcIL3000.A.H_000444100.1	27.6922	-5.05657	0.699321	-5.10677	3.28e-07	4.88e-06
TcIL3000.A.H_000410100.1	403.977	-5.05912	0.278193	-12.6339	1.37e-36	1.2e-34
TcIL3000.A.H_000778200.1	6269.11	-5.07978	0.455555	-8.08652	6.14e-16	2.08e-14
TcIL3000.A.H_000804200.1	182.144	-5.09258	0.41238	-8.44687	2.99e-17	1.12e-15
TcIL3000.A.H_000304900.1	263.484	-5.10587	0.495457	-7.27025	3.59e-13	9.76e-12
TcIL3000.A.H_000357500.1	1678.37	-5.10928	0.401559	-9.16116	5.13e-20	2.23e-18
TcIL3000.A.H_000114300.1	48.9038	-5.13113	0.762158	-5.04229	4.6e-07	6.73e-06
TcIL3000.A.H_000492800.1	285.851	-5.13617	0.577892	-6.47102	9.73e-11	2.13e-09
TcIL3000.A.H_000251300.1	97.0654	-5.13998	0.641986	-5.57701	2.45e-08	4.14e-07
TcIL3000.A.H_000222300.1	82.7485	-5.16693	0.617768	-5.66028	1.51e-08	2.61e-07
TcIL3000.A.H_000113700.1	38.9413	-5.17443	0.731169	-5.14745	2.64e-07	4e-06
TcIL3000.A.H_000835200.1	721.408	-5.18033	0.227958	-16.0265	8.35e-58	1.26e-55
TcIL3000.A.H_000779500.1	373.381	-5.19139	0.573864	-6.56777	5.11e-11	1.15e-09
TcIL3000.A.H_000282200.1	42.5553	-5.19734	0.67211	-5.21172	1.87e-07	2.87e-06
TcIL3000.A.H_000091100.1	59.1097	-5.19863	0.58655	-5.69693	1.22e-08	2.14e-07
TcIL3000.A.H_000179400.1	33.3549	-5.20972	0.70456	-5.27135	1.35e-07	2.11e-06
TcIL3000.A.H_000637100.1	40.6397	-5.22429	0.655234	-5.30592	1.12e-07	1.77e-06
TcIL3000.A.H_000282900.1	43.5197	-5.23048	0.670281	-5.25802	1.46e-07	2.26e-06
TcIL3000.A.H_000144900.1	114.13	-5.25631	0.551365	-6.37864	1.79e-10	3.78e-09
TcIL3000.A.H_000778100.1	1479.77	-5.27678	0.564052	-6.98677	2.81e-12	7.02e-11
TcIL3000.A.H_000969100.1	417.262	-5.28759	0.43898	-8.60656	7.53e-18	2.98e-16
TcIL3000.A.H_000341500.1	359.747	-5.29481	0.603507	-6.53429	6.39e-11	1.42e-09
TcIL3000.A.H_000176900.1	45.8831	-5.29523	0.735467	-5.28189	1.28e-07	2.01e-06
TcIL3000.A.H_000044200.1	47.3674	-5.30109	0.738472	-5.28234	1.28e-07	2e-06
TcIL3000.A.H_000592100.1	180.963	-5.32832	0.553335	-6.71275	1.91e-11	4.44e-10
TcIL3000.A.H_000515800.1	1047.88	-5.33881	0.539917	-7.36931	1.72e-13	4.79e-12
TcIL3000.A.H_000025100.1	38.9861	-5.35433	0.705971	-5.43912	5.35e-08	8.75e-07
TcIL3000.A.H_000129000.1	48.3546	-5.37298	0.731782	-5.38347	7.31e-08	1.17e-06
TcIL3000.A.H_000223800.1	70.8211	-5.3745	0.65195	-5.53837	3.05e-08	5.14e-07
TcIL3000.A.H_000080700.1	63.1001	-5.4002	0.757191	-5.37242	7.77e-08	1.25e-06
TcIL3000.A.H_000035600.1	38.1829	-5.40951	0.694597	-5.54826	2.89e-08	4.87e-07
TcIL3000.A.H_000440100.1	132.42	-5.41795	0.48231	-7.48675	7.06e-14	2.05e-12
TcIL3000.A.H_000267400.1	44.7655	-5.43785	0.713376	-5.51318	3.52e-08	5.9e-07
TcIL3000.A.H_000076000.1	80.1509	-5.43993	0.774267	-5.41529	6.12e-08	9.91e-07
TcIL3000.A.H_000263800.1	115.055	-5.44846	0.601286	-6.1496	7.77e-10	1.54e-08
TcIL3000.A.H_000075600.1	93.567	-5.47197	0.783229	-5.46187	4.71e-08	7.74e-07
TcIL3000.A.H_000031500.1	68.9322	-5.48187	0.712441	-5.42617	5.76e-08	9.36e-07
TcIL3000.A.H_000120400.1	67.0424	-5.48707	0.753535	-5.48107	4.23e-08	6.99e-07
TcIL3000.A.H_000245100.1	42.7508	-5.51118	0.696262	-5.66262	1.49e-08	2.58e-07
TcIL3000.A.H_000032300.1	198.787	-5.53198	0.596626	-6.56018	5.37e-11	1.2e-09
TcIL3000.A.H_000470000.1	539.125	-5.56589	0.406039	-9.98239	1.82e-23	9.65e-22
TcIL3000.A.H_001021200.1	261.066	-5.57319	0.473631	-8.33719	7.61e-17	2.73e-15
TcIL3000.A.H_000027900.1	63.7592	-5.57694	0.738184	-5.61286	1.99e-08	3.38e-07
TcIL3000.A.H_000011700.1	41.3081	-5.57797	0.680797	-5.80857	6.3e-09	1.13e-07
TcIL3000.A.H_000121300.1	55.2627	-5.58007	0.721357	-5.6577	1.53e-08	2.64e-07
TcIL3000.A.H_000282500.1	57.5849	-5.5854	0.66013	-5.72192	1.05e-08	1.87e-07
TcIL3000.A.H_000011800.1	81.0962	-5.5892	0.568378	-6.36367	1.97e-10	4.15e-09
TcIL3000.A.H_000144800.1	45.8872	-5.59085	0.695009	-5.76217	8.3e-09	1.48e-07
TcIL3000.A.H_000221200.1	68.5916	-5.60659	0.618475	-5.91241	3.37e-09	6.28e-08
TcIL3000.A.H_000140700.1	50.2281	-5.60738	0.705331	-5.74223	9.34e-09	1.66e-07
TcIL3000.A.H_000579800.1	67.675	-5.616	0.602748	-6.01304	1.82e-09	3.5e-08
TcIL3000.A.H_000598100.1	279.107	-5.61806	0.57259	-7.09546	1.29e-12	3.33e-11
TcIL3000.A.H_000270600.1	380.04	-5.63267	0.424947	-9.54302	1.39e-21	6.67e-20
TcIL3000.A.H_000063600.1	67.5282	-5.65361	0.735356	-5.71019	1.13e-08	1.99e-07
TcIL3000.A.H_000059300.1	232.866	-5.66287	0.418151	-9.44027	3.72e-21	1.75e-19
TcIL3000.A.H_000258500.1	91.7704	-5.70506	0.584194	-6.41072	1.45e-10	3.12e-09
TcIL3000.A.H_000132100.1	198.992	-5.71542	0.471994	-8.36249	6.14e-17	2.23e-15
TcIL3000.A.H_000992500.1	175.688	-5.73058	0.484911	-8.05855	7.72e-16	2.59e-14
TcIL3000.A.H_000719400.1	224.216	-5.74499	0.512424	-7.87454	3.42e-15	1.07e-13
TcIL3000.A.H_000273800.1	115.28	-5.7631	0.601175	-6.45534	1.08e-10	2.35e-09
TcIL3000.A.H_000186400.1	53.0184	-5.7684	0.690176	-5.99236	2.07e-09	3.95e-08
TcIL3000.A.H_000400500.1	184.748	-5.79931	0.496426	-8.01359	1.11e-15	3.69e-14
TcIL3000.A.H_000179200.1	155.185	-5.84504	0.570707	-6.96437	3.3e-12	8.19e-11
TcIL3000.A.H_000244100.1	675.007	-5.85723	0.483455	-8.99556	2.35e-19	9.92e-18
TcIL3000.A.H_000209800.1	52.2998	-5.87812	0.671756	-6.2076	5.38e-10	1.08e-08
TcIL3000.A.H_000424700.1	54.4047	-5.88772	0.676444	-6.19573	5.8e-10	1.16e-08
TcIL3000.A.H_000261600.1	76.4229	-5.91495	0.717876	-6.06459	1.32e-09	2.57e-08
TcIL3000.A.H_000160600.1	62.2402	-5.93803	0.688795	-6.19819	5.71e-10	1.14e-08
TcIL3000.A.H_000266200.1	72.2801	-5.93872	0.708257	-6.12333	9.16e-10	1.8e-08
TcIL3000.A.H_000209400.1	55.9801	-5.94596	0.672108	-6.28574	3.26e-10	6.66e-09
TcIL3000.A.H_000164200.1	73.4434	-5.9502	0.640585	-6.24065	4.36e-10	8.82e-09
TcIL3000.A.H_000978800.1	237.015	-5.95305	0.4543	-9.09803	9.2e-20	3.96e-18
TcIL3000.A.H_000637700.1	336.983	-5.96458	0.389062	-10.935	7.84e-28	4.91e-26
TcIL3000.A.H_000855100.1	59.0556	-5.9725	0.676303	-6.29616	3.05e-10	6.26e-09
TcIL3000.A.H_000568600.1	974.646	-5.97587	0.558448	-8.11124	5.01e-16	1.71e-14
TcIL3000.A.H_000209500.1	57.4625	-5.99146	0.669285	-6.35365	2.1e-10	4.42e-09
TcIL3000.A.H_000052400.1	124.774	-6.00193	0.756354	-6.1019	1.05e-09	2.04e-08
TcIL3000.A.H_000267700.1	335.401	-6.04383	0.444451	-9.73991	2.04e-22	1.03e-20
TcIL3000.A.H_000052900.1	621.84	-6.06409	0.429556	-10.4765	1.11e-25	6.34e-24
TcIL3000.A.H_000244500.1	186.265	-6.08299	0.477483	-8.53673	1.38e-17	5.32e-16
TcIL3000.A.H_000288100.1	121.403	-6.09829	0.744513	-6.22704	4.75e-10	9.58e-09
TcIL3000.A.H_000777100.1	103.101	-6.13917	0.724404	-6.31213	2.75e-10	5.68e-09
TcIL3000.A.H_000291500.1	300.626	-6.15337	0.402536	-10.7509	5.87e-27	3.58e-25
TcIL3000.A.H_000271500.1	81.6491	-6.15975	0.62179	-6.58035	4.69e-11	1.06e-09
TcIL3000.A.H_000152500.1	180.254	-6.19984	0.594156	-7.12022	1.08e-12	2.82e-11
TcIL3000.A.H_000125300.1	171.84	-6.24102	0.5066	-8.15006	3.64e-16	1.26e-14
TcIL3000.A.H_000630500.1	1359.79	-6.2501	0.254346	-18.4503	5.18e-76	1.38e-73
TcIL3000.A.H_000057400.1	98.8949	-6.30523	0.700269	-6.58225	4.63e-11	1.05e-09
TcIL3000.A.H_000610300.1	1746.78	-6.34492	0.594049	-8.37024	5.75e-17	2.1e-15
TcIL3000.A.H_000725100.1	401.225	-6.35998	0.38531	-11.8262	2.86e-32	2.1e-30
TcIL3000.A.H_000343500.1	81.8554	-6.44589	0.656151	-6.95666	3.48e-12	8.6e-11
TcIL3000.A.H_000973200.1	84.4589	-6.45004	0.660181	-6.93862	3.96e-12	9.6e-11
TcIL3000.A.H_000429300.1	88.9554	-6.47882	0.663694	-6.95266	3.58e-12	8.82e-11
TcIL3000.A.H_000084600.1	106.158	-6.48368	0.686663	-6.8455	7.62e-12	1.81e-10
TcIL3000.A.H_000241100.1	85.1426	-6.49722	0.654609	-7.02524	2.14e-12	5.39e-11
TcIL3000.A.H_000071500.1	90.1654	-6.51034	0.661218	-7.00284	2.51e-12	6.28e-11
TcIL3000.A.H_000030700.1	260.434	-6.60041	0.560469	-8.04763	8.44e-16	2.81e-14
TcIL3000.A.H_000883900.1	173.385	-6.61155	0.563306	-7.71474	1.21e-14	3.61e-13
TcIL3000.A.H_000511100.1	92.4117	-6.61227	0.650316	-7.18412	6.76e-13	1.81e-11
TcIL3000.A.H_000575400.1	560.817	-6.6421	0.382768	-12.7058	5.49e-37	4.88e-35
TcIL3000.A.H_000075000.1	207.061	-6.69692	0.655105	-7.06099	1.65e-12	4.22e-11
TcIL3000.A.H_000088700.1	290.718	-6.75232	0.556982	-8.28441	1.19e-16	4.21e-15
TcIL3000.A.H_000187300.1	176.341	-6.7559	0.711498	-7.0734	1.51e-12	3.9e-11
TcIL3000.A.H_000283100.1	112.509	-6.787	0.654469	-7.36137	1.82e-13	5.05e-12
TcIL3000.A.H_000222100.1	177.483	-6.8206	0.645664	-7.27576	3.44e-13	9.43e-12
TcIL3000.A.H_000140500.1	127.511	-6.87159	0.660362	-7.42519	1.13e-13	3.18e-12
TcIL3000.A.H_000424800.1	193.882	-6.92429	0.574499	-7.83111	4.84e-15	1.48e-13
TcIL3000.A.H_000221700.1	178.615	-6.94645	0.691981	-7.36116	1.82e-13	5.05e-12
TcIL3000.A.H_000893800.1	534.94	-7.05226	0.436968	-11.5064	1.22e-30	8.47e-29
TcIL3000.A.H_000184000.1	148.162	-7.05756	0.656085	-7.66321	1.81e-14	5.37e-13
TcIL3000.A.H_000344200.1	230.88	-7.21123	0.56585	-8.22935	1.88e-16	6.63e-15
TcIL3000.A.H_000424200.1	149.912	-7.22809	0.635005	-7.99002	1.35e-15	4.4e-14
TcIL3000.A.H_000630400.1	609.547	-7.25387	0.436372	-11.8723	1.65e-32	1.22e-30
TcIL3000.A.H_000144700.1	265.626	-7.26755	0.581516	-8.21262	2.16e-16	7.56e-15
TcIL3000.A.H_000170600.1	169.205	-7.28013	0.644937	-7.98492	1.41e-15	4.57e-14
TcIL3000.A.H_000053100.1	869.285	-7.28593	0.564519	-9.64956	4.94e-22	2.44e-20
TcIL3000.A.H_000872900.1	164.642	-7.30551	0.637831	-8.05956	7.66e-16	2.58e-14
TcIL3000.A.H_000031700.1	300.635	-7.32087	0.704494	-7.75606	8.76e-15	2.63e-13
TcIL3000.A.H_000035300.1	260.11	-7.34547	0.687895	-7.8397	4.52e-15	1.39e-13
TcIL3000.A.H_000644900.1	164.72	-7.34827	0.63214	-8.14658	3.74e-16	1.29e-14
TcIL3000.A.H_000029700.1	701.479	-7.38055	0.536851	-9.9256	3.22e-23	1.69e-21
TcIL3000.A.H_000465500.1	179.018	-7.45239	0.629922	-8.28042	1.23e-16	4.34e-15
TcIL3000.A.H_000978900.1	209.644	-7.59612	0.632867	-8.42338	3.66e-17	1.35e-15
TcIL3000.A.H_000447200.1	227.234	-7.7027	0.630003	-8.56382	1.09e-17	4.25e-16
TcIL3000.A.H_000925600.1	250.841	-7.70463	0.642639	-8.48241	2.21e-17	8.37e-16
TcIL3000.A.H_000948500.1	232.161	-7.73218	0.629105	-8.60343	7.74e-18	3.05e-16
TcIL3000.A.H_000155600.1	264.956	-7.74158	0.64499	-8.50967	1.74e-17	6.67e-16
TcIL3000.A.H_000410900.1	239.304	-7.7729	0.627964	-8.65746	4.82e-18	1.93e-16
TcIL3000.A.H_000160200.1	707.39	-8.10736	0.699826	-8.6958	3.44e-18	1.4e-16
TcIL3000.A.H_000052700.1	415.49	-8.16367	0.649108	-8.96337	3.15e-19	1.32e-17
TcIL3000.A.H_000164100.1	360.909	-8.24397	0.622999	-9.22334	2.88e-20	1.26e-18
TcIL3000.A.H_000030500.1	1360.52	-8.2524	0.526171	-11.4082	3.81e-30	2.57e-28
TcIL3000.A.H_000010500.1	805.865	-8.26466	0.695767	-8.88971	6.13e-19	2.51e-17
TcIL3000.A.H_000129200.1	405.908	-8.33839	0.626394	-9.30526	1.34e-20	6.03e-19
TcIL3000.A.H_000053000.1	528.384	-8.67846	0.618851	-9.73976	2.04e-22	1.03e-20
TcIL3000.A.H_000118900.1	16959.3	-8.68939	0.579081	-12.6486	1.14e-36	1e-34
TcIL3000.A.H_000272800.1	512.57	-8.72252	0.609949	-9.85583	6.47e-23	3.33e-21
TcIL3000.A.H_000282000.1	637.261	-8.72829	0.579912	-9.84718	7.05e-23	3.61e-21
TcIL3000.A.H_000052800.1	715.103	-8.99362	0.618939	-10.0907	6.07e-24	3.26e-22
TcIL3000.A.H_000031600.1	2185.45	-9.96062	0.633779	-11.0697	1.76e-28	1.12e-26
TcIL3000.A.H_000119000.1	9699.24	-10.0946	0.530744	-15.068	2.63e-51	3.5e-49
TcIL3000.A.H_000053300.1	2693.25	-10.8216	0.574121	-12.4668	1.13e-35	9.44e-34
TcIL3000.A.H_000010600.1	4139.62	-11.0753	0.59331	-12.5802	2.71e-36	2.32e-34
TcIL3000.A.H_000119100.1	10037.7	-11.2323	0.538722	-14.5169	9.46e-48	1.12e-45
TcIL3000.A.H_000053200.1	5556.36	-11.4872	0.583608	-13.106	3.04e-39	3.09e-37
