# Supplementary material for: Transcriptomic profiling of Trypanosoma congolense mouthpart parasites from naturally infected flies
Source: Parasit Vectors. 2022 May 2;15:152. doi: 10.1186/s13071-022-05258-y (PMC9063227; doi:10.1186/s13071-022-05258-y)
Supplement: Supplementary file 3 — Additional file 3. [file 13071_2022_5258_MOESM3_ESM.xlsx]

## Sheet: Newly-found-Hypotheticals
ID	Old ID		logFC	AveExpr	t	P.Value	adj.P.Val				True HP	Common HP	TOTAL
TcIL3000.A.H_000164100	TcIL3000_0_54740.1	hypothetical protein, conserved	-9.07431	1.53844	-8.26841	4.02222e-07	1.35484e-05			DOWN	83	61	144
TcIL3000.A.H_000949300	TcIL3000_0_26280.1	hypothetical protein, conserved	-8.37334	1.19804	-10.3745	2.403e-08	1.21107e-06			UP	69	74	143
TcIL3000.A.H_000035300	TcIL3000_0_05940.1	hypothetical protein, conserved	-7.82974	1.15248	-3.21986	0.00315632	0.0258444			Total	152	135	287
TcIL3000.A.H_000424800	TcIL3000_0_20380.1	hypothetical protein, conserved	-7.81437	1.26385	-9.32402	9.19356e-08	3.67534e-06
TcIL3000.A.H_000644900	TcIL3000_9_440.1	hypothetical protein, conserved	-7.81305	0.934552	-14.97	1.91389e-10	2.36544e-08
TcIL3000.A.H_000394000	TcIL3000_0_35630.1	hypothetical protein, conserved	-7.57816	4.35345	-8.16309	4.64833e-07	1.49469e-05
TcIL3000.A.H_000283100	TcIL3000_0_06410.1	hypothetical protein, conserved	-7.37467	0.622164	-8.24806	4.1029e-07	1.37272e-05
TcIL3000.A.H_000885700	TcIL3000_0_56970.1	hypothetical protein, conserved (fragment)	-7.28536	1.21995	-9.09111	1.25492e-07	4.82054e-06
TcIL3000.A.H_000719400	TcIL3000_10_750.1	hypothetical protein, conserved	-7.1251	1.59442	-10.4731	2.11927e-08	1.08451e-06
TcIL3000.A.H_000244500	TcIL3000.11.1410.1	hypothetical protein, conserved	-7.05526	1.3826	-11.0362	1.08147e-08	5.97177e-07
TcIL3000.A.H_000429300	TcIL3000_0_11850.1	hypothetical protein, conserved	-7.04961	0.435001	-7.82528	7.65817e-07	2.233e-05
TcIL3000.A.H_000179200	TcIL3000_0_10870.1	hypothetical protein, conserved	-6.96177	1.18359	-4.6992	0.000162611	0.00209427
TcIL3000.A.H_000592100	TcIL3000_8_3090.1	hypothetical protein, conserved	-6.81423	1.43043	-8.65031	2.30393e-07	8.34982e-06
TcIL3000.A.H_000974700	TcIL3000_0_18430.1	hypothetical protein, conserved	-6.73757	0.40113	-9.55383	6.76193e-08	2.87219e-06
TcIL3000.A.H_000598100	TcIL3000_0_58060.1	hypothetical protein, conserved (fragment)	-6.7226	1.74116	-7.08578	2.41068e-06	5.77563e-05
TcIL3000.A.H_000630300	TcIL3000_8_7060.1	hypothetical protein, conserved	-6.558	3.19283	-7.08335	2.41877e-06	5.77563e-05
TcIL3000.A.H_000304900	TcIL3000_2_1110.1	hypothetical protein, conserved	-6.51971	2.0685	-7.12925	2.24746e-06	5.50037e-05
TcIL3000.A.H_000164200	TcIL3000_0_54740.1	hypothetical protein, conserved	-6.40844	0.428443	-7.26269	1.81825e-06	4.61616e-05
TcIL3000.A.H_000209400	TcIL3000_0_28280.1	hypothetical protein, conserved	-6.33945	0.0808284	-9.48683	7.37667e-08	3.08876e-06
TcIL3000.A.H_000440100	TcIL3000_0_35300.1	hypothetical protein, conserved	-6.32082	1.42088	-8.47693	2.94147e-07	1.03537e-05
TcIL3000.A.H_000424700	TcIL3000_0_20380.1	hypothetical protein, conserved	-6.27616	0.0544863	-8.31579	3.70668e-07	1.26932e-05
TcIL3000.A.H_000273800	TcIL3000_1_90.1	hypothetical protein	-6.18551	0.896334	-3.77631	0.00099542	0.00984831
TcIL3000.A.H_000179000	TcIL3000_0_10870.1	hypothetical protein, conserved	-6.08512	1.40702	-4.59212	0.00019873	0.00248343
TcIL3000.A.H_000637700	TcIL3000_0_17550.1	hypothetical protein, conserved	-6.07211	2.22992	-7.98675	5.99959e-07	1.82781e-05
TcIL3000.A.H_000032300	TcIL3000_0_27040.1	hypothetical protein, conserved	-6.00812	1.38145	-3.3896	0.00216711	0.0189381
TcIL3000.A.H_000267400	TcIL3000_0_10870.1	hypothetical protein, conserved	-5.9893	-0.148627	-4.19217	0.000434056	0.00483592
TcIL3000.A.H_000270600	TcIL3000_0_17550.1	hypothetical protein, conserved	-5.90492	2.41263	-7.12364	2.26415e-06	5.52591e-05
TcIL3000.A.H_000011700	TcIL3000_0_28280.1	hypothetical protein, conserved	-5.86382	-0.154359	-9.4229	8.01929e-08	3.31077e-06
TcIL3000.A.H_000598200	TcIL3000_0_58060.1	hypothetical protein, conserved (fragment)	-5.7334	1.89362	-6.39659	7.47908e-06	0.000147166
TcIL3000.A.H_000282900	TcIL3000_0_54740.1	hypothetical protein, conserved	-5.68039	0.00412826	-5.69079	2.55821e-05	0.000419329
TcIL3000.A.H_000376800	TcIL3000_4_2700.1	hypothetical protein, conserved (fragment)	-5.61063	2.04137	-5.09798	7.57508e-05	0.00108119
TcIL3000.A.H_000011800	TcIL3000_5_350.1	hypothetical protein	-5.57948	0.625407	-7.28207	1.76053e-06	4.52159e-05
TcIL3000.A.H_000179400	TcIL3000_0_10870.1	hypothetical protein, conserved	-5.57442	-0.341029	-6.54714	5.80318e-06	0.000122074
TcIL3000.A.H_000293900	TcIL3000_0_44470.1	hypothetical protein, conserved	-5.55657	3.70094	-7.73202	8.78514e-07	2.52823e-05
TcIL3000.A.H_000080700	TcIL3000_0_05040.1	hypothetical protein, conserved (fragment)	-5.50775	-0.0516128	-2.91527	0.00561445	0.0422879
TcIL3000.A.H_000374700	TcIL3000_4_2460.1	hypothetical protein, conserved	-5.42807	2.41914	-6.05409	1.34597e-05	0.000242686
TcIL3000.A.H_000412300	TcIL3000_0_53680.1	hypothetical protein, conserved	-5.39038	2.80617	-7.89821	6.83886e-07	2.03439e-05
TcIL3000.A.H_000090600	TcIL3000_0_18020.1	hypothetical protein, conserved	-5.35951	1.13384	-9.50909	7.15474e-08	3.0101e-06
TcIL3000.A.H_000392700	TcIL3000_0_17550.1	hypothetical protein, conserved	-5.32688	3.33259	-6.36703	7.85803e-06	0.000153258
TcIL3000.A.H_000253600	TcIL3000_0_43510.1	hypothetical protein	-5.28861	-0.293665	-5.95286	1.60612e-05	0.000280992
TcIL3000.A.H_000072000	TcIL3000_0_28280.1	hypothetical protein, conserved	-5.19842	-0.496066	-7.70982	9.08261e-07	2.54746e-05
TcIL3000.A.H_000343600	TcIL3000_0_60040.1	hypothetical protein, conserved (fragment)	-5.1781	1.91489	-5.97138	1.55456e-05	0.000273116
TcIL3000.A.H_000091100	TcIL3000_0_18020.1	hypothetical protein, conserved	-5.14382	0.473748	-8.19307	4.42291e-07	1.44193e-05
TcIL3000.A.H_000447300	TcIL3000_0_55030.1	hypothetical protein, conserved	-5.03118	1.92454	-6.91892	3.14331e-06	7.18051e-05
TcIL3000.A.H_000258400	TcIL3000_0_15580.1	hypothetical protein, conserved	-5.03027	-0.405289	-6.82879	3.64015e-06	8.12139e-05
TcIL3000.A.H_000762000	TcIL3000_10_4540.1	hypothetical protein, conserved	-4.97702	2.10405	-5.34509	4.78405e-05	0.000727488
TcIL3000.A.H_000344300	TcIL3000_0_60040.1	hypothetical protein, conserved (fragment)	-4.92508	2.63169	-7.00732	2.72464e-06	6.3852e-05
TcIL3000.A.H_000638700	TcIL3000_0_55800.1	hypothetical protein, conserved	-4.91742	-0.133898	-7.18919	2.03741e-06	5.11378e-05
TcIL3000.A.H_000055300	TcIL3000_0_28280.1	hypothetical protein, conserved	-4.91298	-0.712839	-6.58806	5.41551e-06	0.000115014
TcIL3000.A.H_000433300	TcIL3000_5_4810.1	hypothetical protein, conserved	-4.72074	2.29329	-5.60745	2.96683e-05	0.000481837
TcIL3000.A.H_000855100	TcIL3000_10_12900.1	hypothetical protein, conserved	-4.70507	4.74452	-7.10943	2.31285e-06	5.58306e-05
TcIL3000.A.H_000969100	TcIL3000.11.10890.1	hypothetical protein, conserved	-4.62054	1.77911	-5.36973	4.57057e-05	0.000699844
TcIL3000.A.H_000645000	TcIL3000_9_440.1	hypothetical protein, conserved	-4.49123	4.06437	-4.58029	0.000202328	0.00252125
TcIL3000.A.H_000425200	TcIL3000_0_20390.1	hypothetical protein, conserved	-4.42522	3.00641	-3.2401	0.00289493	0.0240609
TcIL3000.A.H_000179100	TcIL3000_0_10870.1	hypothetical protein, conserved	-4.37928	0.224849	-3.91667	0.000744912	0.00772048
TcIL3000.A.H_000436200	TcIL3000_0_11850.1	hypothetical protein, conserved	-4.36318	-0.182489	-5.17532	6.5439e-05	0.000958795
TcIL3000.A.H_000072200	TcIL3000_5_350.1	hypothetical protein	-4.31723	-0.994292	-5.41659	4.19393e-05	0.000651202
TcIL3000.A.H_000225400	TcIL3000_0_55800.1	hypothetical protein, conserved	-4.30627	0.392186	-6.18742	1.06738e-05	0.000201503
TcIL3000.A.H_000436800	TcIL3000_0_28280.1	hypothetical protein, conserved	-4.29806	-0.380358	-4.91509	0.000106629	0.00145381
TcIL3000.A.H_000288500	TcIL3000_2_80.1	hypothetical protein, conserved	-4.28616	-1.01789	-5.36379	4.61961e-05	0.000705542
TcIL3000.A.H_000207300	TcIL3000_0_28280.1	hypothetical protein, conserved	-4.22022	-1.0029	-4.31486	0.000339036	0.00392579
TcIL3000.A.H_000617500	TcIL3000_8_5540.1	hypothetical protein, conserved	-4.10574	3.15497	-4.45331	0.000258715	0.00310986
TcIL3000.A.H_000389400	TcIL3000_10_13880.1	hypothetical protein, conserved	-4.08763	2.64544	-4.86018	0.000118316	0.00160171
TcIL3000.A.H_000403700	TcIL3000_0_51550.1	hypothetical protein, conserved	-4.07777	-1.1523	-3.98476	0.000650304	0.00685326
TcIL3000.A.H_000178500	TcIL3000_0_10870.1	hypothetical protein, conserved	-4.04015	0.194106	-3.51445	0.00166567	0.0152645
TcIL3000.A.H_000575600	TcIL3000_0_24110.1	hypothetical protein, conserved	-4.03822	3.80249	-4.5757	0.000204056	0.00253921
TcIL3000.A.H_000011200	TcIL3000_0_28280.1	hypothetical protein, conserved	-3.98143	-0.253374	-4.29807	0.000350314	0.00402474
TcIL3000.A.H_000495500	TcIL3000_7_490.1	hypothetical protein	-3.9371	2.38384	-4.13111	0.000486577	0.00530554
TcIL3000.A.H_000860000	TcIL3000_10_13460.1	hypothetical protein, conserved (fragment)	-3.8805	5.87419	-6.53079	5.95684e-06	0.000124418
TcIL3000.A.H_000398700	TcIL3000_0_17060.1	hypothetical protein, conserved	-3.867	4.13147	-4.52714	0.000224141	0.00275423
TcIL3000.A.H_000607900	TcIL3000_8_4560.1	hypothetical protein, conserved	-3.83762	2.95465	-4.9385	0.000101992	0.00139705
TcIL3000.A.H_000429100	TcIL3000_0_44220.1	hypothetical protein, conserved	-3.81747	1.53579	-3.85743	0.00083776	0.00851738
TcIL3000.A.H_001004600	TcIL3000_1_1610.1	hypothetical protein, conserved	-3.79338	5.00296	-5.1715	6.58915e-05	0.00096331
TcIL3000.A.H_000554000	TcIL3000_0_00430.1	hypothetical protein, conserved	-3.76591	4.69157	-7.38891	1.48765e-06	3.91173e-05
TcIL3000.A.H_000169600	TcIL3000_0_28280.1	hypothetical protein, conserved	-3.76054	-1.38059	-3.79182	0.000954983	0.00950143
TcIL3000.A.H_000647500	TcIL3000_0_10460.1	hypothetical protein	-3.6377	3.23142	-3.2759	0.00268949	0.0226517
TcIL3000.A.H_000939800	TcIL3000.11.6510.1	hypothetical protein, conserved	-3.61558	1.82615	-4.2712	0.00036922	0.00423095
TcIL3000.A.H_000130200	TcIL3000_0_32290.1	hypothetical protein, conserved	-3.57183	-1.31728	-4.3085	0.000343177	0.00396855
TcIL3000.A.H_000011300	TcIL3000_0_54800.1	hypothetical protein, conserved	-3.44288	-1.43574	-3.8695	0.000817721	0.00832323
TcIL3000.A.H_000638400	TcIL3000_0_28280.1	hypothetical protein, conserved	-3.4335	-0.426882	-4.59548	0.000196378	0.00246449
TcIL3000.A.H_000646100	TcIL3000_9_550.1	hypothetical protein, conserved	-3.16759	2.88118	-4.72951	0.000151772	0.00198652
TcIL3000.A.H_000548800	TcIL3000_7_5440.1	hypothetical protein, conserved	-3.03912	6.58642	-4.08823	0.00052951	0.00570515
TcIL3000.A.H_000852400	TcIL3000_10_10910.1	hypothetical protein, conserved	-2.86863	7.82613	-3.91529	0.00074637	0.00772152
TcIL3000.A.H_000919300	TcIL3000.11.6090.1	hypothetical protein, conserved	1.95556	7.56934	2.85975	0.00618662	0.0460479
TcIL3000.A.H_000337600	TcIL3000_3_2170.1	hypothetical protein, conserved	1.99948	7.76241	3.28052	0.00266393	0.0225223
TcIL3000.A.H_000690800	TcIL3000_9_4690.1	hypothetical protein, conserved	2.06305	6.98636	2.99053	0.00476587	0.0370004
TcIL3000.A.H_000653400	TcIL3000_9_1000.1	hypothetical protein, conserved	2.09143	6.44053	3.5699	0.0014893	0.0138943
TcIL3000.A.H_000705000	TcIL3000_9_5920.1	hypothetical protein, conserved	2.09961	7.01785	4.45912	0.000255744	0.00308254
TcIL3000.A.H_000828000	TcIL3000_10_10380.1	hypothetical protein, conserved	2.11311	6.15379	2.89553	0.00576121	0.0433194
TcIL3000.A.H_000464900	TcIL3000_6_2420.1	hypothetical protein, conserved	2.13175	7.11034	3.39974	0.00209624	0.0183916
TcIL3000.A.H_000966800	TcIL3000.11.10260.1	hypothetical protein, conserved	2.14651	6.4257	2.91347	0.00555872	0.0419755
TcIL3000.A.H_000941300	TcIL3000.11.8540.1	hypothetical protein, conserved	2.16807	7.2977	4.03498	0.000588399	0.00627081
TcIL3000.A.H_000509500	TcIL3000_7_2130.1	hypothetical protein, conserved	2.17395	7.39283	4.20493	0.000420568	0.00471538
TcIL3000.A.H_000352700	TcIL3000_4_10.1	hypothetical protein, conserved	2.17947	7.11707	3.20108	0.00312488	0.0256583
TcIL3000.A.H_000895600	TcIL3000.11.2270.1	hypothetical protein, conserved	2.18253	5.39804	3.31978	0.00246178	0.0209941
TcIL3000.A.H_000166100	TcIL3000_0_37090.1	hypothetical protein, conserved	2.21127	6.7884	4.67672	0.00016794	0.00214415
TcIL3000.A.H_000948500	TcIL3000.11.8730.1	hypothetical protein, conserved	2.22669	6.99922	4.94103	0.000101497	0.00139243
TcIL3000.A.H_001019700	TcIL3000.11.15120.1	hypothetical protein, conserved	2.22727	5.76131	3.38034	0.00217962	0.0190286
TcIL3000.A.H_000806900	TcIL3000_10_7470.1	hypothetical protein, conserved	2.24613	7.21036	4.45643	0.000257084	0.00309446
TcIL3000.A.H_000180000	TcIL3000_0_37090.1	hypothetical protein, conserved	2.24949	6.47324	4.2229	0.000405955	0.00457476
TcIL3000.A.H_000782300	TcIL3000_3_3310.1	hypothetical protein, conserved	2.25131	6.1676	2.82714	0.00660119	0.0486418
TcIL3000.A.H_000714900	TcIL3000_10_260.1	hypothetical protein, conserved	2.25674	5.50174	3.08191	0.00396906	0.03162
TcIL3000.A.H_001009300	TcIL3000.11.14150.1	hypothetical protein, conserved	2.29814	6.49485	5.02636	8.64244e-05	0.001212
TcIL3000.A.H_000012800	TcIL3000_5_160.1	hypothetical protein, conserved	2.31304	6.12338	4.46356	0.000253544	0.00306437
TcIL3000.A.H_000512900	TcIL3000_7_1770.1	hypothetical protein, conserved	2.32429	5.84698	3.45545	0.0018742	0.0167835
TcIL3000.A.H_000356700	TcIL3000_0_55140.1	hypothetical protein, conserved	2.42638	5.70786	5.02823	8.61213e-05	0.00120967
TcIL3000.A.H_000994900	TcIL3000.11.12770.1	hypothetical protein, conserved	2.42687	5.55194	4.51088	0.000231288	0.00283416
TcIL3000.A.H_000703600	TcIL3000_9_5810.1	hypothetical protein, conserved	2.4459	7.88604	6.51155	6.15183e-06	0.000126989
TcIL3000.A.H_000503400	TcIL3000_7_1230.1	hypothetical protein, conserved	2.47444	6.11268	6.59813	5.32301e-06	0.000113322
TcIL3000.A.H_000832300	TcIL3000_10_10780.1	hypothetical protein, conserved	2.4841	6.08938	5.52768	3.42533e-05	0.000546259
TcIL3000.A.H_000480000	TcIL3000_6_3930.1	hypothetical protein, conserved	2.48565	6.16773	5.02849	8.60804e-05	0.00120967
TcIL3000.A.H_000327200	TcIL3000_3_1490.1	hypothetical protein, conserved	2.50581	6.86974	6.05629	1.33919e-05	0.000241958
TcIL3000.A.H_000390500	TcIL3000_0_20270.1	hypothetical protein, conserved	2.52171	5.58879	4.43282	0.000269172	0.00320936
TcIL3000.A.H_000103400	TcIL3000_4_3340.1	hypothetical protein, conserved	2.54923	3.30154	3.16275	0.00337487	0.0274557
TcIL3000.A.H_000769700	TcIL3000_10_5260.1	hypothetical protein, conserved	2.61134	6.16621	4.32219	0.000334072	0.00387849
TcIL3000.A.H_000831200	TcIL3000_10_10630.1	hypothetical protein, conserved	2.6291	6.07903	6.60743	5.24124e-06	0.00011215
TcIL3000.A.H_000669100	TcIL3000_0_33300.1	hypothetical protein, conserved	2.63205	6.56307	4.15671	0.000462498	0.00510133
TcIL3000.A.H_000308400	TcIL3000_0_13060.1	hypothetical protein, conserved	2.65785	5.55792	4.1307	0.00048687	0.00530554
TcIL3000.A.H_000617900	TcIL3000_8_5600.1	hypothetical protein, conserved	2.66071	6.22376	5.85328	1.91205e-05	0.000326119
TcIL3000.A.H_000912800	TcIL3000.11.4900.1	hypothetical protein, conserved	2.67442	7.39937	6.91823	3.14528e-06	7.18051e-05
TcIL3000.A.H_000147800	TcIL3000.11.14710.1	hypothetical protein, conserved	2.70099	2.69648	2.93879	0.00528486	0.0401832
TcIL3000.A.H_000409800	TcIL3000_0_37090.1	hypothetical protein, conserved	2.79178	7.78592	8.60397	2.45142e-07	8.80417e-06
TcIL3000.A.H_000357400	TcIL3000_4_450.1	hypothetical protein, conserved	2.82027	7.29516	9.80737	4.85588e-08	2.14143e-06
TcIL3000.A.H_000492500	TcIL3000_7_310.1	hypothetical protein, conserved	2.82761	6.05141	6.09519	1.25165e-05	0.000229427
TcIL3000.A.H_000883900	TcIL3000.11.1510.1	hypothetical protein, conserved	2.8749	7.62635	8.21017	4.31204e-07	1.42152e-05
TcIL3000.A.H_000430000	TcIL3000_0_05570.1	hypothetical protein, conserved	2.89137	7.19224	10.1535	3.13313e-08	1.49628e-06
TcIL3000.A.H_000422800	TcIL3000_5_3480.1	hypothetical protein, conserved	2.93209	6.1642	8.26197	3.99916e-07	1.35484e-05
TcIL3000.A.H_000789600	TcIL3000_3_3200.1	hypothetical protein, conserved	2.97599	7.72077	9.34049	8.93596e-08	3.60499e-06
TcIL3000.A.H_000641000	TcIL3000_9_20.1	hypothetical protein, conserved	2.98292	6.8696	6.51515	6.11478e-06	0.000126989
TcIL3000.A.H_000379300	TcIL3000_0_14150.1	hypothetical protein, conserved	3.02906	6.10173	7.86717	7.15926e-07	2.10402e-05
TcIL3000.A.H_000734500	TcIL3000_10_1940.1	hypothetical protein, conserved	3.10499	7.66702	9.84507	4.62692e-08	2.07432e-06
TcIL3000.A.H_000757200	TcIL3000_10_4070.1	hypothetical protein, conserved	3.22173	7.57501	9.64142	6.01603e-08	2.58018e-06
TcIL3000.A.H_000014100	TcIL3000_5_10.1	hypothetical protein, conserved	3.22512	0.849851	3.66157	0.00123919	0.0119262
TcIL3000.A.H_000808800	TcIL3000_10_8560.1	hypothetical protein, conserved	3.27646	5.3974	8.07014	5.29447e-07	1.64128e-05
TcIL3000.A.H_000978800	TcIL3000.11.11890.1	hypothetical protein, conserved	3.32273	6.16861	11.7691	4.67747e-09	3.01646e-07
TcIL3000.A.H_000738000	TcIL3000_10_2280.1	hypothetical protein, conserved	3.56045	6.49722	13.0274	1.22705e-09	1.02274e-07
TcIL3000.A.H_000552700	TcIL3000_7_5770.1	hypothetical protein, conserved	3.6286	6.09091	14.6395	2.57482e-10	2.95435e-08
TcIL3000.A.H_000307900	TcIL3000_0_13060.1	hypothetical protein, conserved	3.65218	7.32011	7.99044	5.95688e-07	1.82107e-05
TcIL3000.A.H_000796000	TcIL3000_10_6760.1	hypothetical protein, conserved	3.7288	8.29029	14.7998	2.22304e-10	2.66317e-08
TcIL3000.A.H_000973200	TcIL3000.11.11620.1	hypothetical protein, conserved	3.7513	6.33519	15.255	1.4758e-10	1.97556e-08
TcIL3000.A.H_000646200	TcIL3000_0_43510.1	hypothetical protein	3.77378	6.55496	7.32345	1.64803e-06	4.2699e-05
TcIL3000.A.H_000901300	TcIL3000.11.4050.1	hypothetical protein, conserved	3.96733	7.10261	12.8801	1.42681e-09	1.17812e-07
TcIL3000.A.H_000635100	TcIL3000_8_7890.1	hypothetical protein, conserved	4.14417	6.7547	12.428	2.28832e-09	1.67536e-07
TcIL3000.A.H_000661200	TcIL3000_9_1840.1	hypothetical protein, conserved (fragment)	4.17386	6.6312	19.4979	5.11438e-12	1.26926e-09
TcIL3000.A.H_000611800	TcIL3000_8_5020.1	hypothetical protein, conserved	4.27007	6.22578	17.9891	1.55375e-11	2.92072e-09
TcIL3000.A.H_000013500	TcIL3000_0_55950.1	hypothetical protein	4.28493	2.16985	8.43047	3.13717e-07	1.09553e-05
TcIL3000.A.H_000011400	TcIL3000_0_54780.1	hypothetical protein, conserved	4.4461	1.1563	9.36385	8.66345e-08	3.51108e-06
TcIL3000.A.H_000011900	TcIL3000_0_54780.1	hypothetical protein, conserved	4.52396	1.05274	8.32112	3.67144e-07	1.26215e-05
TcIL3000.A.H_000223500	TcIL3000_0_47680.1	hypothetical protein, conserved	4.62868	0.49898	7.63247	1.02152e-06	2.82919e-05
TcIL3000.A.H_000202000	TcIL3000_0_55400.1	hypothetical protein, conserved	4.65038	2.65275	7.87888	7.03599e-07	2.07903e-05
TcIL3000.A.H_000866200	TcIL3000_0_35880.1	hypothetical protein, conserved	7.29163	-1.58132	5.06405	8.14642e-05	0.0011479
TcIL3000.A.H_000437100	TcIL3000_0_22230.1	hypothetical protein, conserved	7.53615	-2.00899	6.43517	7.05625e-06	0.000141193
